# Supplementary material for: De Novo Transcriptome Sequence Assembly from Coconut Leaves and Seeds with a Focus on Factors Involved in RNA-Directed DNA Methylation
Source: G3 (Bethesda). 2014 Sep 4;4(11):2147–57. doi: 10.1534/g3.114.013409 (PMC4232540; doi:10.1534/g3.114.013409)
Supplement: Supporting Information [file supp_g3.114.013409_TableS2.xlsx]

## Sheet: 工作表1
Tissue	ID	FPKM	Definition
embryo	Locus_42521_Transcript_1/1_Confidence_0.500_Length_240	12328.2	metallothionein type 2a-FL [Elaeis guineensis]
embryo	Locus_42697_Transcript_1/1_Confidence_0.750_Length_271	8069.01	7S globulin [Elaeis guineensis]
embryo	Locus_42685_Transcript_2/2_Confidence_0.529_Length_379	2412.74	Aldose reductase-like protein [Medicago truncatula] &gt;gi|355498428|gb|AES79631.1| Aldose reductase-like protein [Medicago truncatula]
embryo	Locus_624_Transcript_1/1_Confidence_0.000_Length_483	2410.67	PREDICTED: long chain acyl-CoA synthetase 4-like [Brachypodium distachyon]
embryo	Locus_9813_Transcript_3/15_Confidence_0.317_Length_399	1910.59	Cell wall-associated hydrolase [Medicago truncatula] &gt;gi|355504652|gb|AES85855.1| Cell wall-associated hydrolase [Medicago truncatula]
embryo	Locus_516_Transcript_1/1_Confidence_0.500_Length_390	1817.02	GA-stimulated transcript-like protein 6 [Gossypium hirsutum]
embryo	Locus_42659_Transcript_3/3_Confidence_0.474_Length_341	1400.46	Cell wall-associated hydrolase [Medicago truncatula] &gt;gi|355504652|gb|AES85855.1| Cell wall-associated hydrolase [Medicago truncatula]
embryo	Locus_5_Transcript_1/1_Confidence_0.000_Length_223	1391.01	PREDICTED: zinc finger CCCH domain-containing protein 49-like [Vitis vinifera]
embryo	Locus_43358_Transcript_1/1_Confidence_0.929_Length_232	1358.04	7S globulin [Elaeis guineensis]
embryo	Locus_129_Transcript_115/128_Confidence_0.121_Length_1324	1322.37	PREDICTED: 1-Cys peroxiredoxin-like [Glycine max]
embryo	Locus_22619_Transcript_1/1_Confidence_0.000_Length_851	1316.91	PREDICTED: eukaryotic translation initiation factor 1A-like [Cucumis sativus] &gt;gi|449529628|ref|XP_004171800.1| PREDICTED: eukaryotic translation initiation factor 1A-like [Cucumis sativus]
embryo	Locus_42592_Transcript_1/1_Confidence_0.600_Length_255	1304.25	hypothetical protein OsI_08334 [Oryza sativa Indica Group]
embryo	Locus_30998_Transcript_1/1_Confidence_0.000_Length_704	1239.42	PREDICTED: SNF1-related protein kinase regulatory subunit beta-1 [Vitis vinifera] &gt;gi|296083943|emb|CBI24331.3| unnamed protein product [Vitis vinifera]
embryo	Locus_7488_Transcript_1/1_Confidence_0.000_Length_1291	1215.25	PREDICTED: eukaryotic initiation factor 4A-8-like [Cucumis sativus] &gt;gi|449476633|ref|XP_004154791.1| PREDICTED: eukaryotic initiation factor 4A-8-like [Cucumis sativus]
embryo	Locus_499_Transcript_2/3_Confidence_0.286_Length_267	1179.49	heat shock protein 17a.17 [Quercus suber]
embryo	Locus_19128_Transcript_1/3_Confidence_0.286_Length_492	1175.19	tonoplast intrinsic protein, putative [Ricinus communis] &gt;gi|223535099|gb|EEF36781.1| tonoplast intrinsic protein, putative [Ricinus communis]
embryo	Locus_51840_Transcript_1/1_Confidence_0.917_Length_1001	1089.76	actin 2 [Annona cherimola]
embryo	Locus_42698_Transcript_1/1_Confidence_0.667_Length_312	1060.41	7S globulin [Elaeis guineensis]
embryo	Locus_38529_Transcript_1/1_Confidence_0.000_Length_295	1013.81	hypothetical protein ZEAMMB73_780902 [Zea mays]
embryo	Locus_35889_Transcript_1/3_Confidence_0.400_Length_265	974.008	No hits found
embryo	Locus_42684_Transcript_1/1_Confidence_0.875_Length_262	963.671	PREDICTED: aldose reductase isoform 1 [Vitis vinifera] &gt;gi|297735602|emb|CBI18096.3| unnamed protein product [Vitis vinifera]
embryo	Locus_46719_Transcript_1/1_Confidence_0.929_Length_407	933.636	RecName: Full=1-Cys peroxiredoxin; AltName: Full=Rehydrin homolog; AltName: Full=Thioredoxin peroxidase &gt;gi|49618728|gb|AAT67997.1| 1-cys peroxiredoxin [Medicago truncatula]
embryo	Locus_55635_Transcript_1/1_Confidence_0.969_Length_404	887.066	RecName: Full=1-Cys peroxiredoxin; AltName: Full=Rehydrin homolog; AltName: Full=Thioredoxin peroxidase &gt;gi|49618728|gb|AAT67997.1| 1-cys peroxiredoxin [Medicago truncatula]
embryo	Locus_33224_Transcript_1/1_Confidence_0.000_Length_284	881.596	hypothetical protein ZEAMMB73_726804 [Zea mays]
embryo	Locus_28114_Transcript_1/1_Confidence_0.000_Length_203	857.327	hypothetical protein ZEAMMB73_749085 [Zea mays] &gt;gi|413943008|gb|AFW75657.1| hypothetical protein ZEAMMB73_749085 [Zea mays]
embryo	Locus_3320_Transcript_1/2_Confidence_0.500_Length_978	820.783	Histidine decarboxylase [Medicago truncatula] &gt;gi|355482178|gb|AES63381.1| Histidine decarboxylase [Medicago truncatula]
embryo	Locus_42124_Transcript_1/2_Confidence_0.333_Length_429	777.716	No hits found
embryo	Locus_22209_Transcript_1/3_Confidence_0.500_Length_1006	764.075	hypothetical protein OsI_32485 [Oryza sativa Indica Group]
embryo	Locus_42686_Transcript_1/1_Confidence_0.857_Length_268	750.885	Aldose reductase-like protein [Medicago truncatula] &gt;gi|355498428|gb|AES79631.1| Aldose reductase-like protein [Medicago truncatula]
embryo	Locus_12282_Transcript_1/1_Confidence_0.000_Length_237	735.97	unnamed protein product [Vitis vinifera]
embryo	Locus_55654_Transcript_1/1_Confidence_0.500_Length_332	693.92	60S ribosomal protein L7-like protein [Elaeis guineensis]
embryo	Locus_30455_Transcript_6/9_Confidence_0.328_Length_507	693.238	No hits found
embryo	Locus_5254_Transcript_1/1_Confidence_0.000_Length_658	687.272	aquaporin [Elaeis guineensis] &gt;gi|192910928|gb|ACF06572.1| plasma membrane intrinsic protein [Elaeis guineensis]
embryo	Locus_19543_Transcript_1/2_Confidence_0.333_Length_1983	682.567	PREDICTED: zinc finger CCCH domain-containing protein 49-like [Vitis vinifera]
embryo	Locus_364_Transcript_1/1_Confidence_0.000_Length_269	662.761	YT521-B-like family protein, expressed [Oryza sativa Japonica Group]
embryo	Locus_45202_Transcript_1/1_Confidence_0.000_Length_750	653.884	unnamed protein product [Vitis vinifera]
embryo	Locus_40812_Transcript_1/1_Confidence_0.000_Length_237	647.342	PREDICTED: uncharacterized protein LOC100242743 [Vitis vinifera] &gt;gi|147794108|emb|CAN62364.1| hypothetical protein VITISV_031924 [Vitis vinifera]
embryo	Locus_34440_Transcript_1/1_Confidence_0.000_Length_349	645.933	hypothetical protein ZEAMMB73_526621 [Zea mays]
embryo	Locus_22331_Transcript_1/1_Confidence_0.000_Length_1072	642.653	Heat shock cognate 70 kDa protein, putative, expressed [Oryza sativa Japonica Group]
embryo	Locus_119_Transcript_1/1_Confidence_0.500_Length_213	641.513	No hits found
embryo	Locus_7_Transcript_4/7_Confidence_0.292_Length_630	635.457	TPA: low phytic acid1 [Zea mays]
embryo	Locus_47187_Transcript_1/1_Confidence_0.913_Length_728	610.246	alpha-crystalline heat shock protein [Gossypium arboreum] &gt;gi|115490850|gb|ABI97959.1| alpha-crystalline heat shock protein [Gossypium arboreum]
embryo	Locus_27669_Transcript_1/2_Confidence_1.000_Length_299	585.592	predicted protein [Hordeum vulgare subsp. vulgare]
embryo	Locus_11427_Transcript_2/2_Confidence_0.700_Length_243	565.959	No hits found
embryo	Locus_49483_Transcript_1/1_Confidence_0.000_Length_521	548.12	hypothetical protein SELMODRAFT_269004 [Selaginella moellendorffii] &gt;gi|302810715|ref|XP_002987048.1| hypothetical protein SELMODRAFT_229248 [Selaginella moellendorffii] &gt;gi|300145213|gb|EFJ11891.1| hypothetical protein SELMODRAFT_229248 [Selaginella moellendorffii] &gt;gi|300146728|gb|EFJ1339...
embryo	Locus_12000_Transcript_1/1_Confidence_0.000_Length_413	544.809	40S ribosomal protein S3a-like protein [Elaeis guineensis]
embryo	Locus_5096_Transcript_1/2_Confidence_0.333_Length_442	531.519	PREDICTED: conserved oligomeric Golgi complex subunit 7 [Vitis vinifera] &gt;gi|296084209|emb|CBI24597.3| unnamed protein product [Vitis vinifera]
embryo	Locus_228_Transcript_3/7_Confidence_0.528_Length_931	520.812	PREDICTED: UPF0420 protein C16orf58 homolog [Brachypodium distachyon]
embryo	Locus_54747_Transcript_1/1_Confidence_0.000_Length_212	518.758	transposon protein, putative, CACTA, En/Spm sub-class [Oryza sativa Japonica Group]
embryo	Locus_176_Transcript_2/2_Confidence_0.758_Length_1159	515.836	No hits found
embryo	Locus_49971_Transcript_1/1_Confidence_0.800_Length_378	498.311	elongation factor 1 alpha [Garcinia mangostana]
embryo	Locus_39873_Transcript_1/1_Confidence_0.000_Length_210	482.017	No hits found
embryo	Locus_25458_Transcript_1/2_Confidence_0.333_Length_411	479.134	PREDICTED: UPF0414 transmembrane protein C20orf30 homolog [Vitis vinifera] &gt;gi|147825386|emb|CAN75495.1| hypothetical protein VITISV_030526 [Vitis vinifera] &gt;gi|297735425|emb|CBI17865.3| unnamed protein product [Vitis vinifera]
embryo	Locus_58760_Transcript_1/1_Confidence_0.917_Length_423	471.445	RecName: Full=1-Cys peroxiredoxin; AltName: Full=Rehydrin homolog; AltName: Full=Thioredoxin peroxidase &gt;gi|49618728|gb|AAT67997.1| 1-cys peroxiredoxin [Medicago truncatula]
embryo	Locus_58612_Transcript_1/1_Confidence_0.929_Length_370	466.055	RecName: Full=1-Cys peroxiredoxin; AltName: Full=Rehydrin homolog; AltName: Full=Thioredoxin peroxidase &gt;gi|49618728|gb|AAT67997.1| 1-cys peroxiredoxin [Medicago truncatula]
embryo	Locus_58752_Transcript_1/1_Confidence_0.929_Length_393	462.974	RecName: Full=1-Cys peroxiredoxin; AltName: Full=Rehydrin homolog; AltName: Full=Thioredoxin peroxidase &gt;gi|49618728|gb|AAT67997.1| 1-cys peroxiredoxin [Medicago truncatula]
embryo	Locus_54829_Transcript_1/1_Confidence_0.833_Length_363	460.195	actin [Asarum europaeum]
embryo	Locus_53167_Transcript_1/1_Confidence_0.929_Length_419	455.29	RecName: Full=1-Cys peroxiredoxin; AltName: Full=Rehydrin homolog; AltName: Full=Thioredoxin peroxidase &gt;gi|49618728|gb|AAT67997.1| 1-cys peroxiredoxin [Medicago truncatula]
embryo	Locus_58062_Transcript_1/1_Confidence_0.929_Length_412	449.862	RecName: Full=1-Cys peroxiredoxin; AltName: Full=Rehydrin homolog; AltName: Full=Thioredoxin peroxidase &gt;gi|49618728|gb|AAT67997.1| 1-cys peroxiredoxin [Medicago truncatula]
embryo	Locus_53941_Transcript_1/1_Confidence_0.667_Length_227	442.187	unknown [Picea sitchensis]
embryo	Locus_32075_Transcript_1/1_Confidence_0.000_Length_217	433.853	No hits found
embryo	Locus_88_Transcript_5/6_Confidence_0.647_Length_379	433.238	No hits found
embryo	Locus_12345_Transcript_2/2_Confidence_0.765_Length_437	433.217	hypothetical protein SORBIDRAFT_10g002370 [Sorghum bicolor] &gt;gi|241915997|gb|EER89141.1| hypothetical protein SORBIDRAFT_10g002370 [Sorghum bicolor]
embryo	Locus_2814_Transcript_1/2_Confidence_0.500_Length_991	431.351	elongation factor 1 alpha [Platanus x acerifolia]
embryo	Locus_53326_Transcript_1/1_Confidence_0.929_Length_399	430.59	RecName: Full=1-Cys peroxiredoxin; AltName: Full=Rehydrin homolog; AltName: Full=Thioredoxin peroxidase &gt;gi|49618728|gb|AAT67997.1| 1-cys peroxiredoxin [Medicago truncatula]
embryo	Locus_47467_Transcript_1/1_Confidence_0.833_Length_259	427.314	PREDICTED: uncharacterized protein LOC100244940 [Vitis vinifera]
embryo	Locus_54791_Transcript_1/1_Confidence_0.800_Length_290	417.027	No hits found
embryo	Locus_42292_Transcript_1/1_Confidence_0.500_Length_295	408.91	putative phosphoglycerate mutase protein, partial [Elaeis guineensis]
embryo	Locus_51658_Transcript_1/1_Confidence_0.500_Length_262	403.288	translation initiation factor [Elaeis guineensis]
embryo	Locus_30762_Transcript_1/1_Confidence_0.000_Length_768	396.123	unnamed protein product [Vitis vinifera]
embryo	Locus_47694_Transcript_1/1_Confidence_0.833_Length_398	388.417	unnamed protein product [Vitis vinifera]
embryo	Locus_50865_Transcript_1/2_Confidence_1.000_Length_431	385.294	PREDICTED: ADP,ATP carrier protein 1, mitochondrial-like [Vitis vinifera]
embryo	Locus_42851_Transcript_1/1_Confidence_0.500_Length_252	382.01	PREDICTED: vacuolar protein sorting-associated protein 32 homolog 2-like [Cucumis sativus] &gt;gi|449487999|ref|XP_004157906.1| PREDICTED: vacuolar protein sorting-associated protein 32 homolog 2-like [Cucumis sativus]
embryo	Locus_17881_Transcript_4/5_Confidence_0.654_Length_465	380.016	hypothetical protein OsJ_21449 [Oryza sativa Japonica Group]
embryo	Locus_47341_Transcript_1/1_Confidence_0.000_Length_300	372.22	No hits found
embryo	Locus_48126_Transcript_2/3_Confidence_0.500_Length_201	368.998	No hits found
embryo	Locus_51811_Transcript_1/1_Confidence_0.000_Length_226	367.602	unnamed protein product [Vitis vinifera]
embryo	Locus_2639_Transcript_1/2_Confidence_0.333_Length_217	366.312	No hits found
embryo	Locus_11915_Transcript_1/1_Confidence_0.000_Length_457	364.068	histone h2b, putative [Ricinus communis] &gt;gi|223527640|gb|EEF29751.1| histone h2b, putative [Ricinus communis]
embryo	Locus_34713_Transcript_1/1_Confidence_0.000_Length_267	360.709	No hits found
embryo	Locus_27945_Transcript_1/1_Confidence_0.000_Length_280	357.993	predicted protein [Populus trichocarpa] &gt;gi|222841875|gb|EEE79422.1| predicted protein [Populus trichocarpa]
embryo	Locus_57075_Transcript_1/1_Confidence_0.000_Length_236	357.302	No hits found
embryo	Locus_16773_Transcript_1/2_Confidence_1.000_Length_743	356.879	predicted protein [Populus trichocarpa] &gt;gi|222841987|gb|EEE79534.1| predicted protein [Populus trichocarpa]
embryo	Locus_43424_Transcript_1/1_Confidence_0.833_Length_406	355.162	aquaporin [Elaeis guineensis] &gt;gi|192910928|gb|ACF06572.1| plasma membrane intrinsic protein [Elaeis guineensis]
embryo	Locus_6734_Transcript_1/2_Confidence_0.333_Length_243	354.944	putative serine/threonine protein kinase [Elaeis guineensis]
embryo	Locus_36722_Transcript_1/1_Confidence_0.000_Length_228	347.049	No hits found
embryo	Locus_21984_Transcript_1/1_Confidence_0.000_Length_443	341.731	No hits found
embryo	Locus_33315_Transcript_1/1_Confidence_0.000_Length_254	327.433	No hits found
embryo	Locus_56771_Transcript_1/1_Confidence_0.000_Length_318	323.612	PREDICTED: regulator of nonsense transcripts 1 homolog [Vitis vinifera] &gt;gi|297742168|emb|CBI33955.3| unnamed protein product [Vitis vinifera]
embryo	Locus_31654_Transcript_1/1_Confidence_0.000_Length_262	322.141	hypothetical protein OsI_14395 [Oryza sativa Indica Group] &gt;gi|222626199|gb|EEE60331.1| hypothetical protein OsJ_13429 [Oryza sativa Japonica Group]
embryo	Locus_9985_Transcript_2/3_Confidence_0.400_Length_775	319.346	RNA polymerase I specific transcription initiation factor RRN3-like [Oryza sativa Japonica Group] &gt;gi|52077032|dbj|BAD46065.1| RNA polymerase I specific transcription initiation factor RRN3-like [Oryza sativa Japonica Group]
embryo	Locus_24181_Transcript_1/3_Confidence_0.818_Length_839	318.587	putative TCP-1/cpn60 chaperonin family protein [Zea mays]
embryo	Locus_130_Transcript_2/3_Confidence_0.704_Length_901	315.95	EMZ08 [Elaeis guineensis]
embryo	Locus_56212_Transcript_1/1_Confidence_0.500_Length_322	313.69	predicted protein [Populus trichocarpa] &gt;gi|222868573|gb|EEF05704.1| predicted protein [Populus trichocarpa]
embryo	Locus_42562_Transcript_1/1_Confidence_0.000_Length_575	313.441	uncharacterized protein [Arabidopsis thaliana] &gt;gi|9758128|dbj|BAB08620.1| unnamed protein product [Arabidopsis thaliana] &gt;gi|15081694|gb|AAK82502.1| AT5g66780/MUD21_2 [Arabidopsis thaliana] &gt;gi|18252267|gb|AAL62014.1| AT5g66780/MUD21_2 [Arabidopsis thaliana] &gt;gi|332010879|gb|AED98262.1|...
embryo	Locus_21798_Transcript_4/4_Confidence_0.643_Length_680	307.474	ubiquitin extension protein-like protein [Elaeis guineensis]
embryo	Locus_50639_Transcript_1/1_Confidence_0.000_Length_462	307.359	alpha-1,2-fucosidase [Lilium longiflorum]
embryo	Locus_54437_Transcript_1/1_Confidence_0.000_Length_280	300.065	No hits found
embryo	Locus_28120_Transcript_1/2_Confidence_0.429_Length_275	296.366	No hits found
embryo	Locus_19672_Transcript_1/1_Confidence_0.000_Length_297	295.361	hsp70 protein [Zea mays]
embryo	Locus_19111_Transcript_1/1_Confidence_0.000_Length_306	295.222	Histone H3 [Medicago truncatula] &gt;gi|355496472|gb|AES77675.1| Histone H3 [Medicago truncatula]
embryo	Locus_46610_Transcript_1/1_Confidence_0.000_Length_353	293.046	fiber protein Fb11 [Gossypium barbadense]
embryo	Locus_5821_Transcript_1/1_Confidence_0.500_Length_731	292.858	putative aminoalcoholphosphotransferase [Oryza sativa Japonica Group] &gt;gi|41053256|dbj|BAD07624.1| putative aminoalcoholphosphotransferase [Oryza sativa Japonica Group]
embryo	Locus_21329_Transcript_1/1_Confidence_0.000_Length_221	292.005	No hits found
embryo	Locus_12036_Transcript_1/1_Confidence_0.000_Length_415	291.855	uncharacterized protein LOC100501149 [Zea mays] &gt;gi|238007924|gb|ACR34997.1| unknown [Zea mays] &gt;gi|413926415|gb|AFW66347.1| hypothetical protein ZEAMMB73_879875 [Zea mays]
embryo	Locus_31861_Transcript_1/1_Confidence_0.000_Length_560	291.782	predicted protein [Populus trichocarpa] &gt;gi|222857872|gb|EEE95419.1| predicted protein [Populus trichocarpa]
embryo	Locus_47424_Transcript_1/1_Confidence_0.500_Length_250	291.769	hypothetical protein SORBIDRAFT_03g001440 [Sorghum bicolor] &gt;gi|241929087|gb|EES02232.1| hypothetical protein SORBIDRAFT_03g001440 [Sorghum bicolor]
embryo	Locus_48540_Transcript_1/1_Confidence_0.857_Length_244	290.074	No hits found
embryo	Locus_41208_Transcript_1/1_Confidence_0.500_Length_583	287.474	No hits found
embryo	Locus_27431_Transcript_1/1_Confidence_0.000_Length_317	285.884	predicted protein [Populus trichocarpa] &gt;gi|222861908|gb|EEE99450.1| predicted protein [Populus trichocarpa]
embryo	Locus_30254_Transcript_1/1_Confidence_0.000_Length_540	283.828	TPA: hypothetical protein ZEAMMB73_794362 [Zea mays]
embryo	Locus_56809_Transcript_1/1_Confidence_0.964_Length_386	283.498	RecName: Full=1-Cys peroxiredoxin; AltName: Full=Rehydrin homolog; AltName: Full=Thioredoxin peroxidase &gt;gi|49618728|gb|AAT67997.1| 1-cys peroxiredoxin [Medicago truncatula]
embryo	Locus_53114_Transcript_1/1_Confidence_0.000_Length_216	283.477	Cell division cycle protein-like protein [Medicago truncatula] &gt;gi|355500675|gb|AES81878.1| Cell division cycle protein-like protein [Medicago truncatula]
embryo	Locus_37227_Transcript_1/1_Confidence_0.000_Length_246	283.208	No hits found
embryo	Locus_56975_Transcript_1/1_Confidence_0.500_Length_295	282.955	No hits found
embryo	Locus_39075_Transcript_1/2_Confidence_1.000_Length_347	281.536	Os09g0483500 [Oryza sativa Japonica Group] &gt;gi|113631743|dbj|BAF25424.1| Os09g0483500 [Oryza sativa Japonica Group] &gt;gi|125564164|gb|EAZ09544.1| hypothetical protein OsI_31821 [Oryza sativa Indica Group] &gt;gi|125606132|gb|EAZ45168.1| hypothetical protein OsJ_29807 [Oryza sativa Japonica Grou...
embryo	Locus_20441_Transcript_1/1_Confidence_0.000_Length_525	277.914	No hits found
embryo	Locus_58184_Transcript_1/1_Confidence_0.000_Length_250	277.298	PREDICTED: 40S ribosomal protein S28-like [Brachypodium distachyon]
embryo	Locus_39844_Transcript_1/1_Confidence_0.500_Length_311	276.27	26S proteasome regulatory particle non-ATPase subunit 8 [Elaeis guineensis]
embryo	Locus_383_Transcript_8/18_Confidence_0.383_Length_538	274.833	No hits found
embryo	Locus_13964_Transcript_1/1_Confidence_0.333_Length_209	273.856	PREDICTED: uncharacterized protein LOC100252017 [Vitis vinifera] &gt;gi|297739803|emb|CBI29985.3| unnamed protein product [Vitis vinifera]
embryo	Locus_13866_Transcript_1/2_Confidence_0.800_Length_1471	272.344	LOC100283417 [Zea mays] &gt;gi|195634685|gb|ACG36811.1| peptidyl-prolyl isomerase [Zea mays] &gt;gi|414869593|tpg|DAA48150.1| TPA: peptidyl-prolyl isomerase [Zea mays] &gt;gi|414869594|tpg|DAA48151.1| TPA: peptidyl-prolyl isomerase [Zea mays]
embryo	Locus_55593_Transcript_1/1_Confidence_0.000_Length_332	271.894	Proteasome subunit alpha type 5, putative, expressed [Oryza sativa Japonica Group]
embryo	Locus_31690_Transcript_2/2_Confidence_0.333_Length_878	271.88	PREDICTED: uncharacterized protein LOC100838342 [Brachypodium distachyon]
embryo	Locus_42274_Transcript_1/1_Confidence_0.000_Length_279	270.917	catalase 2 [Elaeis guineensis] &gt;gi|406870051|gb|AFS65099.1| catalase 2 [Elaeis guineensis]
embryo	Locus_55294_Transcript_1/1_Confidence_0.500_Length_227	268.812	No hits found
embryo	Locus_35052_Transcript_1/1_Confidence_0.000_Length_414	266.318	Os06g0137300 [Oryza sativa Japonica Group] &gt;gi|55296453|dbj|BAD68649.1| putative TAF14b [Oryza sativa Japonica Group] &gt;gi|55296994|dbj|BAD68469.1| putative TAF14b [Oryza sativa Japonica Group] &gt;gi|113594772|dbj|BAF18646.1| Os06g0137300 [Oryza sativa Japonica Group] &gt;gi|218197523|gb|EEC79...
embryo	Locus_12828_Transcript_1/1_Confidence_0.667_Length_214	263.366	hypothetical protein SORBIDRAFT_02g041246 [Sorghum bicolor] &gt;gi|241924506|gb|EER97650.1| hypothetical protein SORBIDRAFT_02g041246 [Sorghum bicolor]
embryo	Locus_8952_Transcript_1/1_Confidence_0.000_Length_991	262.357	PREDICTED: uncharacterized protein LOC101204824 [Cucumis sativus]
embryo	Locus_570_Transcript_1/1_Confidence_0.000_Length_343	258.823	hypothetical protein ZEAMMB73_774459 [Zea mays]
embryo	Locus_54411_Transcript_1/1_Confidence_0.500_Length_239	258.203	No hits found
embryo	Locus_42688_Transcript_1/1_Confidence_0.000_Length_568	257.635	putative membrane related protein CP5 [Oryza sativa Japonica Group] &gt;gi|34393281|dbj|BAC83191.1| putative membrane related protein CP5 [Oryza sativa Japonica Group]
embryo	Locus_51865_Transcript_1/1_Confidence_0.500_Length_233	257.343	alpha-1,2-fucosidase [Lilium longiflorum]
embryo	Locus_44352_Transcript_1/1_Confidence_0.500_Length_556	251.955	PREDICTED: enhancer of mRNA-decapping protein 4-like [Vitis vinifera]
embryo	Locus_26955_Transcript_1/1_Confidence_0.000_Length_491	250.95	TPA: putative actin family protein [Zea mays]
embryo	Locus_34477_Transcript_1/3_Confidence_0.333_Length_1050	249.849	ketol-acid reductoisomerase [Elaeis guineensis]
embryo	Locus_4066_Transcript_1/1_Confidence_0.000_Length_459	246.186	urate oxidase [Hordeum vulgare subsp. vulgare]
embryo	Locus_24276_Transcript_1/1_Confidence_0.000_Length_290	245.878	PREDICTED: uncharacterized protein LOC100242686 [Vitis vinifera] &gt;gi|296083968|emb|CBI24356.3| unnamed protein product [Vitis vinifera]
embryo	Locus_40725_Transcript_1/1_Confidence_0.000_Length_242	244.475	TPA: hypothetical protein ZEAMMB73_094988, partial [Zea mays]
embryo	Locus_19597_Transcript_1/2_Confidence_0.333_Length_209	243.929	hypothetical protein OsI_31320 [Oryza sativa Indica Group]
embryo	Locus_42641_Transcript_1/1_Confidence_0.000_Length_335	243.847	expressed protein [Oryza sativa Japonica Group] &gt;gi|218194040|gb|EEC76467.1| hypothetical protein OsI_14198 [Oryza sativa Indica Group] &gt;gi|222626114|gb|EEE60246.1| hypothetical protein OsJ_13252 [Oryza sativa Japonica Group]
embryo	Locus_40747_Transcript_1/2_Confidence_1.000_Length_331	243.582	WD and tetratricopeptide repeat protein, putative [Ricinus communis] &gt;gi|223547098|gb|EEF48595.1| WD and tetratricopeptide repeat protein, putative [Ricinus communis]
embryo	Locus_58672_Transcript_1/1_Confidence_0.000_Length_213	241.674	No hits found
embryo	Locus_19914_Transcript_1/1_Confidence_0.000_Length_829	240.957	hypothetical protein OsI_23414 [Oryza sativa Indica Group]
embryo	Locus_13220_Transcript_4/8_Confidence_0.368_Length_1413	240.653	PREDICTED: minor histocompatibility antigen H13 [Vitis vinifera] &gt;gi|296083844|emb|CBI24232.3| unnamed protein product [Vitis vinifera]
embryo	Locus_16448_Transcript_1/2_Confidence_0.500_Length_613	240.065	60S ribosomal protein L44 [Elaeis guineensis]
embryo	Locus_57887_Transcript_1/1_Confidence_0.000_Length_212	239.926	No hits found
embryo	Locus_52184_Transcript_1/1_Confidence_0.000_Length_408	237.739	predicted protein [Physcomitrella patens subsp. patens] &gt;gi|162665512|gb|EDQ52194.1| predicted protein [Physcomitrella patens subsp. patens]
embryo	Locus_41915_Transcript_1/2_Confidence_1.000_Length_284	236.201	PREDICTED: DEAD-box ATP-dependent RNA helicase 7-like [Cucumis sativus]
embryo	Locus_14766_Transcript_1/1_Confidence_0.000_Length_403	232.964	PREDICTED: uncharacterized protein LOC100263342 isoform 2 [Vitis vinifera]
embryo	Locus_45262_Transcript_1/1_Confidence_0.000_Length_549	230.244	hypothetical protein SORBIDRAFT_01g010540 [Sorghum bicolor] &gt;gi|241917865|gb|EER91009.1| hypothetical protein SORBIDRAFT_01g010540 [Sorghum bicolor]
embryo	Locus_50195_Transcript_1/1_Confidence_0.000_Length_389	229.653	unnamed protein product [Vitis vinifera]
embryo	Locus_11940_Transcript_1/1_Confidence_0.000_Length_1231	228.84	PREDICTED: 6-phosphofructokinase 3-like [Vitis vinifera]
embryo	Locus_10663_Transcript_1/1_Confidence_0.000_Length_252	228.63	No hits found
embryo	Locus_25943_Transcript_1/1_Confidence_0.000_Length_277	227.902	Os05g0171900 [Oryza sativa Japonica Group] &gt;gi|52353771|gb|AAU44337.1| unknown protein [Oryza sativa Japonica Group] &gt;gi|113578327|dbj|BAF16690.1| Os05g0171900 [Oryza sativa Japonica Group] &gt;gi|125551008|gb|EAY96717.1| hypothetical protein OsI_18636 [Oryza sativa Indica Group] &gt;gi|215697...
embryo	Locus_6146_Transcript_1/2_Confidence_0.500_Length_930	227.88	holocarboxylase synthetase [Elaeis guineensis]
embryo	Locus_53957_Transcript_1/1_Confidence_0.929_Length_580	227.416	hypothetical protein OsJ_27834 [Oryza sativa Japonica Group]
embryo	Locus_44110_Transcript_1/1_Confidence_0.500_Length_281	226.923	predicted protein [Populus trichocarpa] &gt;gi|118486249|gb|ABK94966.1| unknown [Populus trichocarpa] &gt;gi|222841614|gb|EEE79161.1| predicted protein [Populus trichocarpa]
embryo	Locus_53197_Transcript_1/1_Confidence_0.000_Length_602	226.806	PREDICTED: putative methylsterol monooxygenase DDB_G0269788-like [Brachypodium distachyon]
embryo	Locus_2635_Transcript_1/2_Confidence_0.750_Length_328	226.62	No hits found
embryo	Locus_51687_Transcript_1/1_Confidence_0.000_Length_391	226.137	PREDICTED: ferredoxin-3, chloroplastic-like isoform 1 [Vitis vinifera]
embryo	Locus_41252_Transcript_1/1_Confidence_0.000_Length_301	225.457	No hits found
embryo	Locus_46398_Transcript_1/1_Confidence_0.000_Length_825	224.995	hypothetical protein SORBIDRAFT_02g022910 [Sorghum bicolor] &gt;gi|241923487|gb|EER96631.1| hypothetical protein SORBIDRAFT_02g022910 [Sorghum bicolor]
embryo	Locus_16832_Transcript_1/1_Confidence_0.000_Length_255	222.667	No hits found
embryo	Locus_29824_Transcript_2/3_Confidence_0.333_Length_669	222.19	pyruvate decarboxylase 2 [Diospyros kaki]
embryo	Locus_36311_Transcript_1/1_Confidence_0.000_Length_373	221.392	unnamed protein product [Vitis vinifera]
embryo	Locus_31283_Transcript_1/2_Confidence_0.636_Length_618	218.557	predicted protein [Populus trichocarpa] &gt;gi|118486142|gb|ABK94914.1| unknown [Populus trichocarpa] &gt;gi|222848521|gb|EEE86068.1| predicted protein [Populus trichocarpa]
embryo	Locus_12367_Transcript_1/1_Confidence_0.000_Length_394	218.442	predicted protein [Hordeum vulgare subsp. vulgare]
embryo	Locus_35862_Transcript_1/1_Confidence_0.000_Length_304	217.672	S-locus-specific glycoprotein S6 precursor, putative [Ricinus communis] &gt;gi|223542444|gb|EEF43986.1| S-locus-specific glycoprotein S6 precursor, putative [Ricinus communis]
embryo	Locus_34043_Transcript_1/1_Confidence_0.000_Length_296	217.599	PREDICTED: uncharacterized protein LOC100829221 [Brachypodium distachyon]
embryo	Locus_48020_Transcript_1/1_Confidence_0.800_Length_233	215.342	No hits found
embryo	Locus_33836_Transcript_1/1_Confidence_0.833_Length_984	215.025	PREDICTED: DUF246 domain-containing protein At1g04910-like [Glycine max]
embryo	Locus_19295_Transcript_1/2_Confidence_0.500_Length_432	214.957	hypothetical protein OsI_34806 [Oryza sativa Indica Group]
embryo	Locus_3525_Transcript_1/1_Confidence_0.000_Length_837	212.714	lea protein 2 [Arachis hypogaea]
embryo	Locus_6501_Transcript_1/2_Confidence_0.500_Length_825	212.668	PREDICTED: 26S protease regulatory subunit S10B homolog B-like isoform 2 [Glycine max] &gt;gi|356518573|ref|XP_003527953.1| PREDICTED: 26S protease regulatory subunit S10B homolog B-like isoform 2 [Glycine max]
embryo	Locus_48721_Transcript_1/1_Confidence_0.000_Length_259	212.574	unnamed protein product [Vitis vinifera]
embryo	Locus_13305_Transcript_1/1_Confidence_0.000_Length_482	212.109	protein kinase domain superfamily protein [Zea mays]
embryo	Locus_29787_Transcript_1/1_Confidence_0.000_Length_212	211.631	No hits found
embryo	Locus_2903_Transcript_1/1_Confidence_0.000_Length_217	211.253	No hits found
embryo	Locus_35753_Transcript_1/1_Confidence_0.000_Length_588	211.124	predicted protein [Populus trichocarpa] &gt;gi|222844500|gb|EEE82047.1| predicted protein [Populus trichocarpa]
embryo	Locus_48533_Transcript_1/1_Confidence_0.500_Length_308	210.056	No hits found
embryo	Locus_46177_Transcript_1/1_Confidence_0.857_Length_364	209.93	hypothetical protein ZEAMMB73_332083 [Zea mays]
embryo	Locus_23097_Transcript_1/2_Confidence_0.333_Length_676	208.697	PttB [Medicago truncatula] &gt;gi|355514725|gb|AES96348.1| PttB [Medicago truncatula]
embryo	Locus_55512_Transcript_1/1_Confidence_0.875_Length_281	208.69	putative carboxymethylenebutenolidase [Arabidopsis thaliana]
embryo	Locus_339_Transcript_1/1_Confidence_0.000_Length_219	206.909	PREDICTED: eukaryotic translation initiation factor 3 subunit M-like [Cucumis sativus]
embryo	Locus_46619_Transcript_1/1_Confidence_0.000_Length_237	206.405	No hits found
embryo	Locus_26819_Transcript_1/1_Confidence_0.000_Length_298	206.209	No hits found
embryo	Locus_46083_Transcript_1/2_Confidence_0.889_Length_248	205.988	No hits found
embryo	Locus_46482_Transcript_1/1_Confidence_0.500_Length_230	205.954	Os01g0939700 [Oryza sativa Japonica Group] &gt;gi|57900400|dbj|BAD87610.1| putative S-formylglutathione hydrolase [Oryza sativa Japonica Group] &gt;gi|113534882|dbj|BAF07265.1| Os01g0939700 [Oryza sativa Japonica Group] &gt;gi|215697853|dbj|BAG92046.1| unnamed protein product [Oryza sativa Japonica ...
embryo	Locus_19765_Transcript_1/1_Confidence_0.000_Length_262	205.585	PREDICTED: EPIDERMAL PATTERNING FACTOR-like protein 6-like [Cucumis sativus]
embryo	Locus_56781_Transcript_1/1_Confidence_0.000_Length_341	204.874	hypothetical protein OsI_27084 [Oryza sativa Indica Group]
embryo	Locus_8311_Transcript_1/2_Confidence_0.250_Length_681	204.745	oligopeptide transporter, putative [Ricinus communis] &gt;gi|223547918|gb|EEF49410.1| oligopeptide transporter, putative [Ricinus communis]
embryo	Locus_27547_Transcript_1/1_Confidence_0.000_Length_254	204.737	putative LvsC [Oryza sativa Japonica Group]
embryo	Locus_19382_Transcript_1/1_Confidence_0.000_Length_338	203.887	hypothetical protein [Antirrhinum hispanicum]
embryo	Locus_37228_Transcript_1/2_Confidence_1.000_Length_2261	202.983	PREDICTED: cyclin-dependent kinase G-2-like [Vitis vinifera]
embryo	Locus_147_Transcript_3/6_Confidence_0.561_Length_1233	202.521	PREDICTED: beclin-1-like protein-like [Cucumis sativus]
embryo	Locus_959_Transcript_1/1_Confidence_0.000_Length_1089	202.223	predicted protein [Populus trichocarpa] &gt;gi|222867992|gb|EEF05123.1| predicted protein [Populus trichocarpa]
embryo	Locus_25129_Transcript_1/1_Confidence_0.000_Length_340	202.179	mitochondrial ATP synthase gamma chain [Elaeis guineensis]
embryo	Locus_31891_Transcript_1/1_Confidence_0.000_Length_268	201.818	PREDICTED: ubiquitin carboxyl-terminal hydrolase 13-like [Cucumis sativus] &gt;gi|449503435|ref|XP_004162001.1| PREDICTED: ubiquitin carboxyl-terminal hydrolase 13-like [Cucumis sativus]
embryo	Locus_42515_Transcript_2/2_Confidence_0.429_Length_316	201.219	PREDICTED: transcription factor HBP-1a [Vitis vinifera] &gt;gi|297742030|emb|CBI33817.3| unnamed protein product [Vitis vinifera]
embryo	Locus_48933_Transcript_1/1_Confidence_0.000_Length_496	201.019	eukaryotic initiation factor-like protein [Oryza sativa Japonica Group]
embryo	Locus_50319_Transcript_1/1_Confidence_0.800_Length_336	200.326	No hits found
embryo	Locus_44357_Transcript_1/1_Confidence_0.500_Length_662	199.214	hypothetical protein SORBIDRAFT_01g011580 [Sorghum bicolor] &gt;gi|241920499|gb|EER93643.1| hypothetical protein SORBIDRAFT_01g011580 [Sorghum bicolor]
embryo	Locus_37267_Transcript_1/1_Confidence_0.000_Length_397	198.445	hypothetical protein SORBIDRAFT_04g019820 [Sorghum bicolor] &gt;gi|241933695|gb|EES06840.1| hypothetical protein SORBIDRAFT_04g019820 [Sorghum bicolor] &gt;gi|333471385|gb|AEF38426.1| 5-methylcytosine DNA glycosylase [Sorghum bicolor]
embryo	Locus_41528_Transcript_1/1_Confidence_0.333_Length_229	198.088	PREDICTED: uncharacterized protein LOC100855146 [Vitis vinifera]
embryo	Locus_46558_Transcript_1/1_Confidence_0.000_Length_201	197.884	PREDICTED: uncharacterized protein At3g06530-like [Glycine max]
embryo	Locus_27274_Transcript_1/1_Confidence_0.000_Length_260	197.575	PREDICTED: probable auxin efflux carrier component 1c isoform 1 [Vitis vinifera] &gt;gi|147816248|emb|CAN64182.1| hypothetical protein VITISV_007800 [Vitis vinifera]
embryo	Locus_23959_Transcript_1/1_Confidence_0.000_Length_715	195.35	hypothetical protein ZEAMMB73_570567 [Zea mays]
embryo	Locus_49634_Transcript_1/1_Confidence_0.000_Length_549	195.038	predicted protein [Populus trichocarpa] &gt;gi|222863692|gb|EEF00823.1| predicted protein [Populus trichocarpa]
embryo	Locus_55498_Transcript_1/1_Confidence_0.000_Length_291	194.742	unnamed protein product [Vitis vinifera]
embryo	Locus_13444_Transcript_1/1_Confidence_0.000_Length_290	194.287	PREDICTED: uncharacterized LOC101217651 [Cucumis sativus]
embryo	Locus_10363_Transcript_3/3_Confidence_0.650_Length_575	192.482	TPA: hypothetical protein ZEAMMB73_730146 [Zea mays]
embryo	Locus_46250_Transcript_1/1_Confidence_0.000_Length_452	191.786	adenylate translocator [Arabidopsis thaliana]
embryo	Locus_50749_Transcript_1/1_Confidence_0.500_Length_217	191.126	putative polyprotein [Oryza sativa Japonica Group] &gt;gi|46981311|gb|AAT07629.1| putative polyprotein [Oryza sativa Japonica Group]
embryo	Locus_9_Transcript_1/1_Confidence_0.500_Length_237	190.798	No hits found
embryo	Locus_5088_Transcript_1/1_Confidence_0.000_Length_460	189.693	PREDICTED: uncharacterized protein LOC100825203 isoform 2 [Brachypodium distachyon]
embryo	Locus_39096_Transcript_1/1_Confidence_0.000_Length_279	189.397	No hits found
embryo	Locus_7430_Transcript_1/1_Confidence_0.000_Length_1503	189.379	PREDICTED: acetyl-coenzyme A carboxylase carboxyl transferase subunit alpha, chloroplastic [Vitis vinifera]
embryo	Locus_48918_Transcript_1/1_Confidence_0.000_Length_424	188.209	hypothetical protein SORBIDRAFT_06g014938 [Sorghum bicolor] &gt;gi|241937558|gb|EES10703.1| hypothetical protein SORBIDRAFT_06g014938 [Sorghum bicolor]
embryo	Locus_21301_Transcript_1/1_Confidence_0.000_Length_367	187.905	No hits found
embryo	Locus_3615_Transcript_1/1_Confidence_0.000_Length_205	187.709	No hits found
embryo	Locus_51780_Transcript_1/1_Confidence_0.909_Length_271	187.435	hypothetical protein SELMODRAFT_118063 [Selaginella moellendorffii] &gt;gi|302811856|ref|XP_002987616.1| hypothetical protein SELMODRAFT_426414 [Selaginella moellendorffii] &gt;gi|300144508|gb|EFJ11191.1| hypothetical protein SELMODRAFT_426414 [Selaginella moellendorffii] &gt;gi|300149018|gb|EFJ1567...
embryo	Locus_54326_Transcript_1/1_Confidence_0.000_Length_238	186.621	No hits found
embryo	Locus_36283_Transcript_1/1_Confidence_0.000_Length_1896	186.204	PREDICTED: E3 ubiquitin-protein ligase KEG-like isoform 1 [Brachypodium distachyon]
embryo	Locus_34586_Transcript_1/1_Confidence_0.000_Length_417	186.007	unnamed protein product [Vitis vinifera]
embryo	Locus_34761_Transcript_1/1_Confidence_0.857_Length_1152	185.921	PREDICTED: uncharacterized protein LOC100845089 [Brachypodium distachyon]
embryo	Locus_18375_Transcript_1/1_Confidence_0.000_Length_269	185.761	hypothetical protein ZEAMMB73_184308 [Zea mays]
embryo	Locus_56130_Transcript_1/1_Confidence_0.500_Length_395	183.387	unnamed protein product [Vitis vinifera]
embryo	Locus_57659_Transcript_1/1_Confidence_0.000_Length_356	182.899	predicted protein [Populus trichocarpa] &gt;gi|222853217|gb|EEE90764.1| predicted protein [Populus trichocarpa]
embryo	Locus_49112_Transcript_1/1_Confidence_0.000_Length_834	181.479	omega-6 fatty acid desaturase endoplasmic reticulum isozyme 2a [Musa AB Group]
embryo	Locus_32098_Transcript_1/1_Confidence_0.000_Length_260	180.424	PREDICTED: probable anion transporter 1, chloroplastic-like [Glycine max]
embryo	Locus_24131_Transcript_1/3_Confidence_0.333_Length_843	180.187	shaggy-related protein kinase [Elaeis guineensis]
embryo	Locus_43847_Transcript_1/2_Confidence_0.500_Length_263	179.783	PREDICTED: 26S proteasome non-ATPase regulatory subunit 9-like isoform 1 [Vitis vinifera]
embryo	Locus_1387_Transcript_1/2_Confidence_0.333_Length_871	179.135	predicted protein [Populus trichocarpa] &gt;gi|222844909|gb|EEE82456.1| predicted protein [Populus trichocarpa]
embryo	Locus_23606_Transcript_1/1_Confidence_0.000_Length_358	178.898	No hits found
embryo	Locus_3040_Transcript_1/1_Confidence_0.000_Length_409	178.795	predicted protein [Populus trichocarpa] &gt;gi|222844758|gb|EEE82305.1| predicted protein [Populus trichocarpa]
embryo	Locus_188_Transcript_3/10_Confidence_0.250_Length_505	177.531	No hits found
embryo	Locus_11865_Transcript_1/2_Confidence_0.600_Length_656	177.435	26S protease regulatory subunit, putative [Ricinus communis] &gt;gi|223526846|gb|EEF29060.1| 26S protease regulatory subunit, putative [Ricinus communis]
embryo	Locus_41016_Transcript_1/1_Confidence_0.000_Length_352	176.606	No hits found
embryo	Locus_916_Transcript_1/1_Confidence_0.000_Length_237	176.456	hypothetical protein ARALYDRAFT_489969 [Arabidopsis lyrata subsp. lyrata] &gt;gi|297318419|gb|EFH48841.1| hypothetical protein ARALYDRAFT_489969 [Arabidopsis lyrata subsp. lyrata]
embryo	Locus_46485_Transcript_1/1_Confidence_0.833_Length_311	176.403	hypothetical protein VITISV_043507 [Vitis vinifera]
embryo	Locus_43485_Transcript_1/1_Confidence_0.917_Length_229	176.332	zinc finger (C3HC4-type RING finger)protein-like [Oryza sativa Japonica Group] &gt;gi|51536350|dbj|BAD37481.1| zinc finger (C3HC4-type RING finger)protein-like [Oryza sativa Japonica Group]
embryo	Locus_10490_Transcript_1/1_Confidence_0.000_Length_705	175.295	predicted protein [Hordeum vulgare subsp. vulgare]
embryo	Locus_33780_Transcript_1/1_Confidence_0.000_Length_298	175.187	No hits found
embryo	Locus_19355_Transcript_2/2_Confidence_0.571_Length_320	175.096	No hits found
embryo	Locus_26841_Transcript_1/1_Confidence_0.000_Length_793	174.874	unknown [Picea sitchensis] &gt;gi|116782144|gb|ABK22385.1| unknown [Picea sitchensis] &gt;gi|224284788|gb|ACN40124.1| unknown [Picea sitchensis] &gt;gi|224285370|gb|ACN40408.1| unknown [Picea sitchensis]
embryo	Locus_42671_Transcript_1/1_Confidence_0.875_Length_404	174.459	unknown [Medicago truncatula]
embryo	Locus_55129_Transcript_1/1_Confidence_0.667_Length_289	174.351	No hits found
embryo	Locus_31971_Transcript_1/1_Confidence_0.000_Length_1041	174.293	calreticulin [Carica papaya]
embryo	Locus_5199_Transcript_2/3_Confidence_0.615_Length_1958	173.755	putative phosphoglucomutase [Amorphophallus konjac]
embryo	Locus_51916_Transcript_1/1_Confidence_0.500_Length_336	173.313	putative pto kinase interactor protein [Elaeis guineensis]
embryo	Locus_48660_Transcript_1/1_Confidence_0.000_Length_601	172.822	PREDICTED: uncharacterized protein LOC100264848 isoform 1 [Vitis vinifera]
embryo	Locus_27389_Transcript_1/1_Confidence_0.000_Length_302	172.606	No hits found
embryo	Locus_57493_Transcript_1/1_Confidence_0.000_Length_229	172.153	hypothetical protein VITISV_011460 [Vitis vinifera]
embryo	Locus_40977_Transcript_1/1_Confidence_0.000_Length_265	172.113	Chromo domain protein, putative [Ricinus communis] &gt;gi|223549062|gb|EEF50551.1| Chromo domain protein, putative [Ricinus communis]
embryo	Locus_38702_Transcript_1/1_Confidence_0.000_Length_250	171.841	PREDICTED: alpha,alpha-trehalose-phosphate synthase [UDP-forming] 6 [Vitis vinifera]
embryo	Locus_46697_Transcript_1/1_Confidence_0.000_Length_521	171.795	hypothetical protein OsJ_16656 [Oryza sativa Japonica Group]
embryo	Locus_43085_Transcript_1/1_Confidence_0.857_Length_455	171.701	hypothetical protein OsI_31800 [Oryza sativa Indica Group]
embryo	Locus_20864_Transcript_1/1_Confidence_0.000_Length_867	171.423	dead box ATP-dependent RNA helicase, putative [Ricinus communis] &gt;gi|223545469|gb|EEF46974.1| dead box ATP-dependent RNA helicase, putative [Ricinus communis]
embryo	Locus_17131_Transcript_1/1_Confidence_0.000_Length_551	171.273	putative methionine synthase protein, partial [Elaeis guineensis]
embryo	Locus_55173_Transcript_1/1_Confidence_0.000_Length_268	171.052	PREDICTED: SWI/SNF complex subunit SWI3A-like [Cucumis sativus]
embryo	Locus_41557_Transcript_1/1_Confidence_0.000_Length_230	170.466	No hits found
embryo	Locus_13376_Transcript_1/2_Confidence_1.000_Length_1443	169.621	No hits found
embryo	Locus_38565_Transcript_1/1_Confidence_0.000_Length_479	169.576	Os06g0177000 [Oryza sativa Japonica Group] &gt;gi|255676771|dbj|BAH93358.1| Os06g0177000 [Oryza sativa Japonica Group]
embryo	Locus_42988_Transcript_1/1_Confidence_0.750_Length_386	169.449	unknown [Glycine max]
embryo	Locus_66_Transcript_1/1_Confidence_0.000_Length_213	169.115	PREDICTED: uncharacterized protein LOC100245359 [Vitis vinifera]
embryo	Locus_11044_Transcript_1/3_Confidence_0.500_Length_1799	168.882	pre-mRNA-splicing factor 19 [Zea mays] &gt;gi|195640644|gb|ACG39790.1| pre-mRNA-splicing factor 19 [Zea mays] &gt;gi|224030373|gb|ACN34262.1| unknown [Zea mays] &gt;gi|414871140|tpg|DAA49697.1| TPA: pre-mRNA-splicing factor 19 isoform 1 [Zea mays] &gt;gi|414871141|tpg|DAA49698.1| TPA: pre-mRNA-splic...
embryo	Locus_35879_Transcript_1/1_Confidence_0.500_Length_325	168.137	predicted protein [Populus trichocarpa] &gt;gi|222857344|gb|EEE94891.1| predicted protein [Populus trichocarpa]
embryo	Locus_12173_Transcript_1/1_Confidence_0.000_Length_545	167.9	CTP synthetase-like [Oryza sativa Japonica Group]
embryo	Locus_19688_Transcript_3/3_Confidence_0.375_Length_232	167.751	No hits found
embryo	Locus_33770_Transcript_1/1_Confidence_0.000_Length_532	167.512	G1121 protein [Medicago truncatula] &gt;gi|355483116|gb|AES64319.1| G1121 protein [Medicago truncatula]
embryo	Locus_43391_Transcript_1/1_Confidence_0.500_Length_224	167.452	No hits found
embryo	Locus_42546_Transcript_1/1_Confidence_0.000_Length_217	166.149	hypothetical protein OsI_11253 [Oryza sativa Indica Group]
embryo	Locus_585_Transcript_1/1_Confidence_0.000_Length_346	165.855	No hits found
embryo	Locus_54893_Transcript_1/1_Confidence_0.000_Length_227	165.235	No hits found
embryo	Locus_41002_Transcript_1/2_Confidence_0.400_Length_372	165.232	PREDICTED: poly [ADP-ribose] polymerase 1-like isoform 2 [Vitis vinifera]
embryo	Locus_47213_Transcript_1/1_Confidence_0.000_Length_303	165.18	Os01g0144000 [Oryza sativa Japonica Group] &gt;gi|10798840|dbj|BAB16471.1| unknown protein [Oryza sativa Japonica Group] &gt;gi|13486897|dbj|BAB40126.1| unknown protein [Oryza sativa Japonica Group] &gt;gi|113531532|dbj|BAF03915.1| Os01g0144000 [Oryza sativa Japonica Group] &gt;gi|215678815|dbj|BAG9...
embryo	Locus_53194_Transcript_1/1_Confidence_0.500_Length_312	164.98	No hits found
embryo	Locus_36226_Transcript_1/2_Confidence_1.000_Length_826	164.804	PREDICTED: uncharacterized protein LOC100826208 [Brachypodium distachyon]
embryo	Locus_24313_Transcript_1/1_Confidence_0.000_Length_340	163.886	PREDICTED: uncharacterized protein LOC100836049 [Brachypodium distachyon]
embryo	Locus_13766_Transcript_1/2_Confidence_0.625_Length_352	163.61	No hits found
embryo	Locus_14434_Transcript_1/1_Confidence_0.000_Length_348	163.176	predicted protein [Populus trichocarpa] &gt;gi|222849092|gb|EEE86639.1| predicted protein [Populus trichocarpa]
embryo	Locus_33178_Transcript_1/1_Confidence_0.000_Length_634	162.813	No hits found
embryo	Locus_42049_Transcript_1/1_Confidence_0.000_Length_238	162.649	PREDICTED: nitric oxide synthase-interacting protein [Vitis vinifera]
embryo	Locus_5295_Transcript_3/5_Confidence_0.500_Length_1440	162.438	actin [Persea americana]
embryo	Locus_56847_Transcript_1/1_Confidence_0.833_Length_299	161.833	No hits found
embryo	Locus_193_Transcript_1/1_Confidence_0.000_Length_365	161.796	No hits found
embryo	Locus_33200_Transcript_1/1_Confidence_0.000_Length_326	161.238	No hits found
embryo	Locus_15469_Transcript_1/1_Confidence_0.000_Length_1958	161.039	unnamed protein product [Vitis vinifera]
embryo	Locus_43314_Transcript_1/1_Confidence_0.889_Length_259	160.942	predicted protein [Populus trichocarpa] &gt;gi|118482623|gb|ABK93231.1| unknown [Populus trichocarpa] &gt;gi|222862609|gb|EEF00116.1| predicted protein [Populus trichocarpa]
embryo	Locus_57597_Transcript_1/1_Confidence_0.000_Length_240	160.827	No hits found
embryo	Locus_31748_Transcript_1/1_Confidence_0.000_Length_266	160.147	hypothetical protein SORBIDRAFT_10g028340 [Sorghum bicolor] &gt;gi|241917146|gb|EER90290.1| hypothetical protein SORBIDRAFT_10g028340 [Sorghum bicolor]
embryo	Locus_31644_Transcript_1/1_Confidence_0.000_Length_221	159.746	No hits found
embryo	Locus_49171_Transcript_1/1_Confidence_0.000_Length_396	159.67	PREDICTED: uncharacterized protein LOC100244915 [Vitis vinifera] &gt;gi|297746484|emb|CBI16540.3| unnamed protein product [Vitis vinifera]
embryo	Locus_19745_Transcript_1/1_Confidence_0.000_Length_266	159.521	No hits found
embryo	Locus_35670_Transcript_1/1_Confidence_0.500_Length_529	159.33	class III homeobox-leucine zipper protein [Asparagus asparagoides]
embryo	Locus_29741_Transcript_1/1_Confidence_0.000_Length_211	159.324	No hits found
embryo	Locus_21733_Transcript_1/2_Confidence_0.500_Length_483	159.301	PREDICTED: ubiquitin-activating enzyme E1 2-like [Brachypodium distachyon]
embryo	Locus_42560_Transcript_1/1_Confidence_0.909_Length_261	159.188	PREDICTED: uncharacterized protein LOC100845897 [Brachypodium distachyon]
embryo	Locus_4076_Transcript_4/5_Confidence_0.520_Length_874	158.567	RecName: Full=1-Cys peroxiredoxin; AltName: Full=Rehydrin homolog; AltName: Full=Thioredoxin peroxidase &gt;gi|49618728|gb|AAT67997.1| 1-cys peroxiredoxin [Medicago truncatula]
embryo	Locus_46716_Transcript_1/1_Confidence_0.000_Length_419	158.463	predicted protein [Populus trichocarpa] &gt;gi|222848623|gb|EEE86170.1| predicted protein [Populus trichocarpa]
embryo	Locus_35381_Transcript_1/1_Confidence_0.000_Length_226	158.379	PREDICTED: protein notum homolog [Vitis vinifera]
embryo	Locus_5867_Transcript_1/1_Confidence_0.500_Length_405	158.239	predicted protein [Populus trichocarpa] &gt;gi|222869071|gb|EEF06202.1| predicted protein [Populus trichocarpa]
embryo	Locus_24207_Transcript_1/1_Confidence_0.000_Length_1970	157.69	predicted protein [Hordeum vulgare subsp. vulgare] &gt;gi|326528679|dbj|BAJ97361.1| predicted protein [Hordeum vulgare subsp. vulgare]
embryo	Locus_34116_Transcript_1/1_Confidence_0.000_Length_228	157.67	phytochelatin synthase [Typha latifolia]
embryo	Locus_52235_Transcript_1/1_Confidence_0.000_Length_256	157.416	Os01g0356000 [Oryza sativa Japonica Group] &gt;gi|255673217|dbj|BAF04914.2| Os01g0356000, partial [Oryza sativa Japonica Group]
embryo	Locus_47097_Transcript_1/1_Confidence_0.500_Length_361	157.348	PREDICTED: splicing factor 3B subunit 1-like [Vitis vinifera]
embryo	Locus_42545_Transcript_1/1_Confidence_0.000_Length_896	157.214	uncharacterized protein LOC100384293 [Zea mays] &gt;gi|224035065|gb|ACN36608.1| unknown [Zea mays]
embryo	Locus_39084_Transcript_1/1_Confidence_0.000_Length_351	157.05	tubulin beta-6 [Brassica oleracea var. italica]
embryo	Locus_56953_Transcript_1/1_Confidence_0.500_Length_229	156.667	No hits found
embryo	Locus_47085_Transcript_1/2_Confidence_0.500_Length_719	156.305	PREDICTED: uncharacterized protein LOC100837800 [Brachypodium distachyon]
embryo	Locus_5558_Transcript_1/1_Confidence_0.000_Length_409	156.203	hypothetical protein VITISV_025959 [Vitis vinifera]
embryo	Locus_6208_Transcript_1/1_Confidence_0.000_Length_421	156.087	Os11g0657300 [Oryza sativa Japonica Group] &gt;gi|77552372|gb|ABA95169.1| small nuclear ribonucleoprotein F, putative, expressed [Oryza sativa Japonica Group] &gt;gi|113645618|dbj|BAF28759.1| Os11g0657300 [Oryza sativa Japonica Group] &gt;gi|215693012|dbj|BAG88432.1| unnamed protein product [Oryza s...
embryo	Locus_7950_Transcript_2/5_Confidence_0.385_Length_529	155.953	No hits found
embryo	Locus_13128_Transcript_1/1_Confidence_0.000_Length_373	155.223	No hits found
embryo	Locus_23494_Transcript_1/1_Confidence_0.000_Length_212	154.246	defensin EGAD1 [Elaeis guineensis]
embryo	Locus_38147_Transcript_1/1_Confidence_0.000_Length_245	154.152	No hits found
embryo	Locus_54104_Transcript_1/1_Confidence_0.923_Length_265	153.726	No hits found
embryo	Locus_35563_Transcript_1/1_Confidence_0.000_Length_304	153.533	No hits found
embryo	Locus_55979_Transcript_1/1_Confidence_0.000_Length_370	153.47	hypothetical protein VITISV_014855 [Vitis vinifera]
embryo	Locus_33541_Transcript_1/1_Confidence_0.000_Length_305	153.457	histone H3 [Valonia utricularis]
embryo	Locus_41755_Transcript_1/1_Confidence_0.000_Length_253	153.132	No hits found
embryo	Locus_21487_Transcript_1/1_Confidence_0.000_Length_728	152.479	mitochondrial F0 ATP synthase D chain [Elaeis guineensis]
embryo	Locus_13744_Transcript_1/1_Confidence_0.000_Length_378	152.338	plastid Tic40 [Ricinus communis]
embryo	Locus_17119_Transcript_1/1_Confidence_0.000_Length_227	152.216	predicted protein [Populus trichocarpa] &gt;gi|222851142|gb|EEE88689.1| predicted protein [Populus trichocarpa]
embryo	Locus_52410_Transcript_1/1_Confidence_0.500_Length_333	152.189	No hits found
embryo	Locus_25366_Transcript_1/1_Confidence_0.000_Length_245	152.005	conserved hypothetical protein [Ricinus communis] &gt;gi|223539415|gb|EEF41005.1| conserved hypothetical protein [Ricinus communis]
embryo	Locus_31346_Transcript_1/2_Confidence_1.000_Length_338	151.948	unknown [Populus trichocarpa]
embryo	Locus_24539_Transcript_1/1_Confidence_0.000_Length_389	151.911	PREDICTED: uncharacterized protein LOC100259538 [Vitis vinifera]
embryo	Locus_25469_Transcript_1/1_Confidence_0.000_Length_230	151.786	predicted protein [Populus trichocarpa] &gt;gi|222849565|gb|EEE87112.1| predicted protein [Populus trichocarpa]
embryo	Locus_25961_Transcript_1/1_Confidence_0.000_Length_556	151.268	No hits found
embryo	Locus_12837_Transcript_1/1_Confidence_0.000_Length_378	151.047	Os06g0136500 [Oryza sativa Japonica Group] &gt;gi|113594766|dbj|BAF18640.1| Os06g0136500 [Oryza sativa Japonica Group]
embryo	Locus_42070_Transcript_1/1_Confidence_0.000_Length_282	151.02	No hits found
embryo	Locus_25519_Transcript_1/1_Confidence_0.000_Length_554	150.943	PREDICTED: protein sym-1 [Vitis vinifera] &gt;gi|297741716|emb|CBI32848.3| unnamed protein product [Vitis vinifera]
embryo	Locus_1965_Transcript_1/1_Confidence_0.000_Length_413	150.896	Conserved oligomeric Golgi complex component, putative [Ricinus communis] &gt;gi|223550319|gb|EEF51806.1| Conserved oligomeric Golgi complex component, putative [Ricinus communis]
embryo	Locus_33348_Transcript_1/1_Confidence_0.000_Length_493	150.88	40S ribosomal protein S3a-like protein [Elaeis guineensis]
embryo	Locus_50858_Transcript_1/1_Confidence_0.000_Length_773	150.609	uncharacterized protein LOC100382452 [Zea mays] &gt;gi|223950023|gb|ACN29095.1| unknown [Zea mays]
embryo	Locus_360_Transcript_1/2_Confidence_0.500_Length_335	150.545	PREDICTED: LOW QUALITY PROTEIN: auxin transport protein BIG-like [Vitis vinifera]
embryo	Locus_33231_Transcript_1/1_Confidence_0.000_Length_1014	150.474	hypothetical protein OsI_04410 [Oryza sativa Indica Group]
embryo	Locus_47932_Transcript_1/2_Confidence_1.000_Length_464	150.258	unnamed protein product [Vitis vinifera]
embryo	Locus_55696_Transcript_1/1_Confidence_0.000_Length_343	150.215	response regulator 7 [Zea mays] &gt;gi|12060390|dbj|BAB20582.1| response regulator 7 [Zea mays]
embryo	Locus_43035_Transcript_1/1_Confidence_0.500_Length_244	149.124	PREDICTED: uncharacterized protein LOC100802580 [Glycine max]
embryo	Locus_57941_Transcript_1/1_Confidence_0.000_Length_430	148.884	No hits found
embryo	Locus_2533_Transcript_1/1_Confidence_0.000_Length_368	148.757	No hits found
embryo	Locus_54208_Transcript_1/1_Confidence_0.000_Length_306	148.575	PREDICTED: staphylococcal nuclease domain-containing protein 1-like [Brachypodium distachyon]
embryo	Locus_17163_Transcript_1/1_Confidence_0.000_Length_1998	148.54	Pantothenate kinase, putative [Ricinus communis] &gt;gi|223550506|gb|EEF51993.1| Pantothenate kinase, putative [Ricinus communis]
embryo	Locus_54870_Transcript_1/1_Confidence_0.000_Length_246	148.368	phosphatidylinositol transfer protein, putative [Musa acuminata]
embryo	Locus_34737_Transcript_2/2_Confidence_0.750_Length_294	148.361	No hits found
embryo	Locus_40795_Transcript_1/1_Confidence_0.923_Length_273	148.069	inositol or phosphatidylinositol kinase, putative [Ricinus communis] &gt;gi|223539053|gb|EEF40649.1| inositol or phosphatidylinositol kinase, putative [Ricinus communis]
embryo	Locus_46656_Transcript_1/1_Confidence_0.000_Length_418	147.929	hypothetical protein OsI_11406 [Oryza sativa Indica Group]
embryo	Locus_40178_Transcript_1/1_Confidence_0.000_Length_508	147.92	Os05g0150500 [Oryza sativa Japonica Group] &gt;gi|255676026|dbj|BAF16580.2| Os05g0150500 [Oryza sativa Japonica Group]
embryo	Locus_53085_Transcript_1/1_Confidence_0.000_Length_440	147.813	No hits found
embryo	Locus_50214_Transcript_1/1_Confidence_0.833_Length_339	147.557	No hits found
embryo	Locus_52230_Transcript_1/1_Confidence_0.933_Length_549	147.384	hypothetical protein SORBIDRAFT_01g035740 [Sorghum bicolor] &gt;gi|241919148|gb|EER92292.1| hypothetical protein SORBIDRAFT_01g035740 [Sorghum bicolor]
embryo	Locus_24692_Transcript_1/1_Confidence_0.000_Length_838	146.918	predicted protein [Physcomitrella patens subsp. patens] &gt;gi|168013733|ref|XP_001759425.1| predicted protein [Physcomitrella patens subsp. patens] &gt;gi|168029379|ref|XP_001767203.1| predicted protein [Physcomitrella patens subsp. patens] &gt;gi|168029491|ref|XP_001767259.1| predicted protein [Ph...
embryo	Locus_20106_Transcript_1/1_Confidence_0.000_Length_223	146.877	No hits found
embryo	Locus_51893_Transcript_1/1_Confidence_0.500_Length_251	146.858	hypothetical protein SORBIDRAFT_09g027640 [Sorghum bicolor] &gt;gi|241945484|gb|EES18629.1| hypothetical protein SORBIDRAFT_09g027640 [Sorghum bicolor]
embryo	Locus_45999_Transcript_1/1_Confidence_0.917_Length_395	146.647	PREDICTED: regulator of nonsense transcripts 1 homolog [Vitis vinifera] &gt;gi|297742168|emb|CBI33955.3| unnamed protein product [Vitis vinifera]
embryo	Locus_9477_Transcript_1/1_Confidence_0.000_Length_1022	146.44	alcohol dehydrogenase [Elaeis guineensis]
embryo	Locus_35888_Transcript_1/1_Confidence_0.000_Length_1269	146.1	hypothetical protein VITISV_012536 [Vitis vinifera]
embryo	Locus_18785_Transcript_1/1_Confidence_0.000_Length_257	146.095	PREDICTED: putative chromatin-remodeling complex ATPase chain isoform 1 [Vitis vinifera] &gt;gi|297736902|emb|CBI26103.3| unnamed protein product [Vitis vinifera]
embryo	Locus_15425_Transcript_2/2_Confidence_0.500_Length_449	146.082	No hits found
embryo	Locus_50651_Transcript_1/1_Confidence_0.000_Length_394	145.292	unnamed protein product [Vitis vinifera]
embryo	Locus_340_Transcript_1/2_Confidence_1.000_Length_446	144.954	uncharacterized protein LOC100383831 [Zea mays] &gt;gi|224032437|gb|ACN35294.1| unknown [Zea mays]
embryo	Locus_5911_Transcript_1/1_Confidence_0.000_Length_264	144.702	adenosyl homocysteine hydrolase1 [Zea mays]
embryo	Locus_20098_Transcript_1/1_Confidence_0.000_Length_317	144.675	No hits found
embryo	Locus_57470_Transcript_1/1_Confidence_0.000_Length_355	144.44	Dek1-calpain-like protein [Oryza sativa]
embryo	Locus_37397_Transcript_1/1_Confidence_0.500_Length_207	144.297	No hits found
embryo	Locus_24032_Transcript_1/1_Confidence_0.000_Length_513	144.018	predicted protein [Hordeum vulgare subsp. vulgare]
embryo	Locus_30620_Transcript_1/1_Confidence_0.000_Length_286	143.705	sucrose synthase1 [Elaeis guineensis]
embryo	Locus_48469_Transcript_1/1_Confidence_0.857_Length_329	143.02	ribosomal L9-like protein [Elaeis guineensis]
embryo	Locus_40451_Transcript_1/1_Confidence_0.000_Length_246	142.893	No hits found
embryo	Locus_38256_Transcript_1/1_Confidence_0.000_Length_337	142.892	No hits found
embryo	Locus_38559_Transcript_1/1_Confidence_0.833_Length_715	142.864	actin [Cocos nucifera]
embryo	Locus_44198_Transcript_1/1_Confidence_0.500_Length_458	142.749	possible protein kinase CK2 regulatory subunit [Oryza sativa Japonica Group]
embryo	Locus_55581_Transcript_1/1_Confidence_0.000_Length_260	142.64	hypothetical protein ZEAMMB73_336471 [Zea mays]
embryo	Locus_39078_Transcript_1/1_Confidence_0.000_Length_269	142.559	No hits found
embryo	Locus_936_Transcript_1/1_Confidence_0.000_Length_205	142.207	putative MAP3K protein kinase(Mitogen-activated protein kinase) [Oryza sativa Japonica Group] &gt;gi|50510300|dbj|BAD30278.1| putative MAP3K protein kinase(Mitogen-activated protein kinase) [Oryza sativa Japonica Group] &gt;gi|125557051|gb|EAZ02587.1| hypothetical protein OsI_24697 [Oryza sativa Ind...
embryo	Locus_31056_Transcript_2/3_Confidence_0.500_Length_713	142.14	conserved hypothetical protein [Ricinus communis] &gt;gi|223526892|gb|EEF29100.1| conserved hypothetical protein [Ricinus communis]
embryo	Locus_38663_Transcript_1/1_Confidence_0.000_Length_327	142.019	No hits found
embryo	Locus_3211_Transcript_5/9_Confidence_0.250_Length_1691	141.857	Os04g0608900 [Oryza sativa Japonica Group] &gt;gi|27085280|gb|AAN84503.1| serine/threonine protein kinase [Oryza sativa Japonica Group] &gt;gi|38567896|emb|CAE03651.2| OSJNBa0060N03.16 [Oryza sativa Japonica Group] &gt;gi|90265072|emb|CAH67745.1| H0702G05.4 [Oryza sativa Indica Group] &gt;gi|1135653...
embryo	Locus_30397_Transcript_1/1_Confidence_0.000_Length_243	141.789	PREDICTED: uncharacterized protein LOC100835528 [Brachypodium distachyon]
embryo	Locus_36286_Transcript_2/2_Confidence_0.500_Length_314	141.122	PREDICTED: chromosome-associated kinesin KIF4-like [Vitis vinifera]
embryo	Locus_41005_Transcript_1/1_Confidence_0.000_Length_229	140.421	ribosomal L9-like protein [Elaeis guineensis]
embryo	Locus_33771_Transcript_1/1_Confidence_0.000_Length_234	140.019	No hits found
embryo	Locus_17083_Transcript_1/1_Confidence_0.000_Length_377	139.658	PREDICTED: uncharacterized protein LOC100853782 [Vitis vinifera]
embryo	Locus_33450_Transcript_1/1_Confidence_0.000_Length_231	139.644	ribosomal protein S29 [Hyacinthus orientalis]
embryo	Locus_48870_Transcript_1/1_Confidence_0.000_Length_335	139.387	No hits found
embryo	Locus_33529_Transcript_1/1_Confidence_0.000_Length_372	139.281	predicted protein [Populus trichocarpa] &gt;gi|222848760|gb|EEE86307.1| predicted protein [Populus trichocarpa]
embryo	Locus_49231_Transcript_1/1_Confidence_0.000_Length_326	139.112	No hits found
embryo	Locus_56171_Transcript_1/2_Confidence_1.000_Length_532	138.686	unnamed protein product [Vitis vinifera]
embryo	Locus_27877_Transcript_1/1_Confidence_0.000_Length_230	138.644	No hits found
embryo	Locus_52706_Transcript_1/1_Confidence_0.933_Length_316	138.644	elongation factor 1-alpha [Cucurbita moschata]
embryo	Locus_27381_Transcript_1/1_Confidence_0.000_Length_314	138.466	conserved hypothetical protein [Ricinus communis] &gt;gi|223535204|gb|EEF36883.1| conserved hypothetical protein [Ricinus communis]
embryo	Locus_54112_Transcript_1/1_Confidence_0.800_Length_582	138.253	eukaryotic translation initiation factor 4g, putative [Ricinus communis] &gt;gi|223534164|gb|EEF35880.1| eukaryotic translation initiation factor 4g, putative [Ricinus communis]
embryo	Locus_48931_Transcript_1/1_Confidence_0.000_Length_481	138.084	uncharacterized protein LOC100272912 [Zea mays] &gt;gi|194701358|gb|ACF84763.1| unknown [Zea mays] &gt;gi|413935428|gb|AFW69979.1| hypothetical protein ZEAMMB73_269473 [Zea mays]
embryo	Locus_44139_Transcript_1/1_Confidence_0.500_Length_222	137.585	UDP-galactose translocator [Zea mays] &gt;gi|194699262|gb|ACF83715.1| unknown [Zea mays] &gt;gi|195635383|gb|ACG37160.1| UDP-galactose translocator [Zea mays]
embryo	Locus_49558_Transcript_1/1_Confidence_0.000_Length_358	137.436	No hits found
embryo	Locus_46211_Transcript_1/1_Confidence_0.929_Length_241	136.318	ADP-ribosylation factor [Oryza sativa Japonica Group]
embryo	Locus_13729_Transcript_1/2_Confidence_0.333_Length_243	136.159	PREDICTED: uncharacterized protein LOC100247068 [Vitis vinifera]
embryo	Locus_42121_Transcript_1/2_Confidence_0.667_Length_321	136.051	Pinus taeda anonymous locus CL2205Contig1_06 genomic sequence
embryo	Locus_41403_Transcript_1/1_Confidence_0.000_Length_267	135.986	PREDICTED: uncharacterized membrane protein At3g27390-like [Vitis vinifera]
embryo	Locus_27499_Transcript_1/1_Confidence_0.000_Length_225	135.861	hypothetical protein MTR_3g105880 [Medicago truncatula] &gt;gi|355492329|gb|AES73532.1| hypothetical protein MTR_3g105880 [Medicago truncatula] &gt;gi|388521645|gb|AFK48884.1| unknown [Medicago truncatula]
embryo	Locus_43800_Transcript_1/1_Confidence_0.923_Length_454	135.784	AT3G13920 [Arabidopsis thaliana]
embryo	Locus_44044_Transcript_1/1_Confidence_0.500_Length_269	135.377	conserved hypothetical protein [Ricinus communis] &gt;gi|223528625|gb|EEF30642.1| conserved hypothetical protein [Ricinus communis]
embryo	Locus_19754_Transcript_1/1_Confidence_0.000_Length_566	135.15	hypothetical protein OsI_05864 [Oryza sativa Indica Group]
embryo	Locus_19448_Transcript_1/1_Confidence_0.333_Length_473	134.933	No hits found
embryo	Locus_29629_Transcript_1/2_Confidence_0.500_Length_553	134.81	No hits found
embryo	Locus_41804_Transcript_1/1_Confidence_0.000_Length_273	134.153	No hits found
embryo	Locus_7025_Transcript_1/2_Confidence_0.500_Length_1480	134.151	OSJNBa0041A02.14 [Oryza sativa Japonica Group] &gt;gi|116310929|emb|CAH67867.1| B0403H10-OSIGBa0105A11.19 [Oryza sativa Indica Group]
embryo	Locus_32396_Transcript_1/1_Confidence_0.000_Length_790	134.026	PREDICTED: putative ALA-interacting subunit 2 [Vitis vinifera] &gt;gi|297740755|emb|CBI30937.3| unnamed protein product [Vitis vinifera]
embryo	Locus_2587_Transcript_1/1_Confidence_0.000_Length_402	133.72	tubulin folding cofactor A [Hordeum vulgare subsp. vulgare]
embryo	Locus_46738_Transcript_1/1_Confidence_0.500_Length_226	133.362	PREDICTED: 3-hydroxyisobutyryl-CoA hydrolase-like protein 1, mitochondrial-like [Cucumis sativus]
embryo	Locus_40458_Transcript_1/1_Confidence_0.000_Length_388	133.334	unknown [Zea mays] &gt;gi|413936671|gb|AFW71222.1| heat shock factor protein 1 [Zea mays]
embryo	Locus_21058_Transcript_1/2_Confidence_0.333_Length_904	133.327	60S ribosomal protein L13E [Elaeis guineensis]
embryo	Locus_35451_Transcript_1/1_Confidence_0.000_Length_263	133.214	No hits found
embryo	Locus_27322_Transcript_1/1_Confidence_0.000_Length_267	133.069	No hits found
embryo	Locus_19501_Transcript_1/2_Confidence_0.600_Length_443	132.998	No hits found
embryo	Locus_34432_Transcript_3/3_Confidence_0.500_Length_541	132.96	hypothetical protein ZEAMMB73_119984, partial [Zea mays]
embryo	Locus_56789_Transcript_1/1_Confidence_0.800_Length_377	132.67	unknown [Lotus japonicus]
embryo	Locus_40916_Transcript_1/1_Confidence_0.000_Length_274	132.591	SAND family protein, partial [Silene latifolia]
embryo	Locus_6582_Transcript_1/2_Confidence_0.500_Length_1117	132.514	PREDICTED: ras-related protein RABE1a-like [Brachypodium distachyon]
embryo	Locus_39157_Transcript_1/1_Confidence_0.000_Length_776	132.463	predicted protein [Hordeum vulgare subsp. vulgare]
embryo	Locus_12779_Transcript_1/2_Confidence_0.571_Length_762	132.353	heat shock protein DnaJ N-terminal domain-containing protein [Musa acuminata]
embryo	Locus_43705_Transcript_1/1_Confidence_0.000_Length_633	132.3	hypothetical protein ZEAMMB73_018066 [Zea mays]
embryo	Locus_13011_Transcript_2/2_Confidence_0.600_Length_669	132.064	putative enolase [Elaeis guineensis]
embryo	Locus_46962_Transcript_1/1_Confidence_0.000_Length_404	131.001	hypothetical protein VITISV_014651 [Vitis vinifera]
embryo	Locus_31681_Transcript_1/1_Confidence_0.000_Length_584	130.945	PREDICTED: uncharacterized protein LOC100257226 [Vitis vinifera] &gt;gi|297743955|emb|CBI36925.3| unnamed protein product [Vitis vinifera]
embryo	Locus_51620_Transcript_1/1_Confidence_0.000_Length_334	130.141	No hits found
embryo	Locus_1293_Transcript_1/1_Confidence_0.000_Length_684	130.099	ankyrin-like protein [Zea mays] &gt;gi|195647794|gb|ACG43365.1| ankyrin-like protein [Zea mays] &gt;gi|414586239|tpg|DAA36810.1| TPA: ankyrin-like protein [Zea mays]
embryo	Locus_2284_Transcript_1/1_Confidence_0.000_Length_1298	130.031	PREDICTED: nucleolar MIF4G domain-containing protein 1-like [Brachypodium distachyon]
embryo	Locus_31793_Transcript_1/1_Confidence_0.000_Length_257	129.818	Os04g0298600 [Oryza sativa Japonica Group] &gt;gi|113563974|dbj|BAF14317.1| Os04g0298600 [Oryza sativa Japonica Group]
embryo	Locus_37069_Transcript_1/1_Confidence_0.000_Length_464	129.782	No hits found
embryo	Locus_26904_Transcript_1/1_Confidence_0.000_Length_300	129.616	hypothetical protein OsI_12941 [Oryza sativa Indica Group]
embryo	Locus_29752_Transcript_1/1_Confidence_0.000_Length_365	129.579	PREDICTED: glucose-6-phosphate 1-dehydrogenase, chloroplastic [Vitis vinifera] &gt;gi|296088699|emb|CBI38149.3| unnamed protein product [Vitis vinifera]
embryo	Locus_41962_Transcript_1/1_Confidence_0.000_Length_291	129.507	No hits found
embryo	Locus_48874_Transcript_1/1_Confidence_0.000_Length_602	129.438	PREDICTED: uncharacterized protein LOC100842878 [Brachypodium distachyon]
embryo	Locus_23532_Transcript_1/2_Confidence_0.800_Length_219	129.408	glyceraldehyde-3-phosphate dehydrogenase [Dendrobium nobile]
embryo	Locus_91_Transcript_1/1_Confidence_0.000_Length_201	129.348	No hits found
embryo	Locus_40188_Transcript_1/1_Confidence_0.667_Length_266	129.331	No hits found
embryo	Locus_39822_Transcript_1/1_Confidence_0.000_Length_283	129.245	hypothetical protein VITISV_009778 [Vitis vinifera]
embryo	Locus_38309_Transcript_1/1_Confidence_0.000_Length_208	129.165	No hits found
embryo	Locus_35525_Transcript_1/1_Confidence_0.000_Length_235	129.12	ADP-glucose pyrophosphorylase large subunit [Metroxylon sagu]
embryo	Locus_40978_Transcript_1/2_Confidence_0.500_Length_491	129.064	No hits found
embryo	Locus_56794_Transcript_1/1_Confidence_0.000_Length_302	129.052	predicted protein [Hordeum vulgare subsp. vulgare]
embryo	Locus_12368_Transcript_1/1_Confidence_0.333_Length_294	128.901	No hits found
embryo	Locus_34442_Transcript_1/2_Confidence_0.500_Length_837	128.684	No hits found
embryo	Locus_19418_Transcript_1/1_Confidence_0.000_Length_704	128.449	hypothetical protein SORBIDRAFT_02g043380 [Sorghum bicolor] &gt;gi|241924615|gb|EER97759.1| hypothetical protein SORBIDRAFT_02g043380 [Sorghum bicolor]
embryo	Locus_32100_Transcript_1/1_Confidence_0.000_Length_672	128.274	putative cystathionine gamma synthase [Oryza sativa Japonica Group]
embryo	Locus_19272_Transcript_1/1_Confidence_0.000_Length_557	128.161	hypothetical protein VITISV_013138 [Vitis vinifera]
embryo	Locus_42788_Transcript_1/1_Confidence_0.833_Length_305	128.153	No hits found
embryo	Locus_44136_Transcript_1/1_Confidence_0.500_Length_298	128.013	uncharacterized protein LOC100278967 [Zea mays] &gt;gi|195657623|gb|ACG48279.1| hypothetical protein [Zea mays]
embryo	Locus_48757_Transcript_1/1_Confidence_0.000_Length_420	127.863	No hits found
embryo	Locus_48729_Transcript_1/1_Confidence_0.000_Length_554	127.858	unnamed protein product [Vitis vinifera]
embryo	Locus_35943_Transcript_3/4_Confidence_0.300_Length_504	127.811	No hits found
embryo	Locus_16288_Transcript_1/2_Confidence_0.333_Length_605	127.485	No hits found
embryo	Locus_42548_Transcript_1/1_Confidence_0.857_Length_557	127.354	PREDICTED: transmembrane 9 superfamily member 4-like [Glycine max]
embryo	Locus_49520_Transcript_1/2_Confidence_0.667_Length_342	126.587	predicted protein [Hordeum vulgare subsp. vulgare]
embryo	Locus_24483_Transcript_1/1_Confidence_0.000_Length_222	126.549	gag-pol polymerase [Arabidopsis lyrata subsp. lyrata]
embryo	Locus_1306_Transcript_1/1_Confidence_0.000_Length_219	126.533	No hits found
embryo	Locus_6527_Transcript_1/2_Confidence_0.333_Length_483	126.114	PREDICTED: uncharacterized protein LOC100820017 [Glycine max]
embryo	Locus_52458_Transcript_1/2_Confidence_1.000_Length_668	126.069	No hits found
embryo	Locus_15088_Transcript_2/4_Confidence_0.400_Length_855	125.88	vacuolar protein sorting-associated [Rosa rugosa]
embryo	Locus_43192_Transcript_1/1_Confidence_0.857_Length_743	125.796	PREDICTED: 40S ribosomal protein S6 isoform 1 [Vitis vinifera] &gt;gi|296087487|emb|CBI34076.3| unnamed protein product [Vitis vinifera]
embryo	Locus_28362_Transcript_1/2_Confidence_0.500_Length_950	125.598	Dihydropyrimidine dehydrogenase [Medicago truncatula] &gt;gi|355494893|gb|AES76096.1| Dihydropyrimidine dehydrogenase [Medicago truncatula]
embryo	Locus_52995_Transcript_1/1_Confidence_0.000_Length_394	125.582	No hits found
embryo	Locus_33538_Transcript_1/2_Confidence_0.667_Length_1450	125.306	PREDICTED: uncharacterized protein LOC100841497 [Brachypodium distachyon]
embryo	Locus_30055_Transcript_1/2_Confidence_0.667_Length_206	125.225	No hits found
embryo	Locus_2057_Transcript_1/2_Confidence_0.500_Length_595	124.792	predicted protein [Hordeum vulgare subsp. vulgare]
embryo	Locus_39641_Transcript_1/1_Confidence_0.000_Length_426	124.708	predicted protein [Populus trichocarpa] &gt;gi|222842749|gb|EEE80296.1| predicted protein [Populus trichocarpa]
embryo	Locus_14191_Transcript_1/2_Confidence_0.500_Length_715	124.672	No hits found
embryo	Locus_30014_Transcript_2/3_Confidence_0.333_Length_584	124.349	unnamed protein product [Vitis vinifera]
embryo	Locus_35138_Transcript_1/1_Confidence_0.000_Length_206	124.203	No hits found
embryo	Locus_12793_Transcript_1/1_Confidence_0.000_Length_348	124.197	hypothetical protein ZEAMMB73_564303 [Zea mays]
embryo	Locus_41434_Transcript_1/1_Confidence_0.000_Length_250	124.006	No hits found
embryo	Locus_34693_Transcript_1/1_Confidence_0.000_Length_285	123.683	No hits found
embryo	Locus_21199_Transcript_1/1_Confidence_0.000_Length_334	123.452	No hits found
embryo	Locus_55286_Transcript_1/1_Confidence_0.846_Length_347	123.113	No hits found
embryo	Locus_31131_Transcript_1/1_Confidence_0.000_Length_222	122.838	class I chitinase [Elaeis guineensis]
embryo	Locus_50970_Transcript_1/1_Confidence_0.000_Length_669	122.416	uncharacterized protein LOC100499788 precursor [Glycine max] &gt;gi|255626609|gb|ACU13649.1| unknown [Glycine max]
embryo	Locus_12824_Transcript_1/1_Confidence_0.000_Length_279	122.331	TPA: hypothetical protein ZEAMMB73_204665 [Zea mays]
embryo	Locus_34879_Transcript_1/1_Confidence_0.000_Length_269	122.269	No hits found
embryo	Locus_40739_Transcript_1/2_Confidence_0.333_Length_213	122.228	No hits found
embryo	Locus_1052_Transcript_1/1_Confidence_0.000_Length_246	122.09	unnamed protein product [Vitis vinifera]
embryo	Locus_38539_Transcript_1/1_Confidence_0.000_Length_869	121.994	PREDICTED: pyrophosphate-energized vacuolar membrane proton pump-like [Glycine max]
embryo	Locus_54806_Transcript_1/1_Confidence_0.500_Length_281	121.894	No hits found
embryo	Locus_3317_Transcript_1/1_Confidence_0.000_Length_297	121.768	Protein YIPF2 [Medicago truncatula] &gt;gi|355501314|gb|AES82517.1| Protein YIPF2 [Medicago truncatula]
embryo	Locus_15393_Transcript_1/1_Confidence_0.000_Length_254	121.427	No hits found
embryo	Locus_43619_Transcript_1/1_Confidence_0.000_Length_230	121.338	No hits found
embryo	Locus_1374_Transcript_1/1_Confidence_0.000_Length_575	121.245	No hits found
embryo	Locus_36528_Transcript_1/1_Confidence_0.000_Length_342	121.177	unnamed protein product [Vitis vinifera]
embryo	Locus_49431_Transcript_1/1_Confidence_0.000_Length_618	121.09	PREDICTED: 60S ribosomal protein L36-3 isoform 2 [Vitis vinifera] &gt;gi|225464489|ref|XP_002268754.1| PREDICTED: 60S ribosomal protein L36-3 isoform 1 [Vitis vinifera] &gt;gi|302143845|emb|CBI22706.3| unnamed protein product [Vitis vinifera]
embryo	Locus_16242_Transcript_1/2_Confidence_0.667_Length_291	121.013	hypothetical protein VITISV_031735 [Vitis vinifera]
embryo	Locus_56031_Transcript_1/1_Confidence_0.000_Length_253	120.871	No hits found
embryo	Locus_28726_Transcript_1/1_Confidence_0.000_Length_275	120.657	RBP42 [Elaeis guineensis]
embryo	Locus_1753_Transcript_2/3_Confidence_0.333_Length_1479	120.624	No hits found
embryo	Locus_33537_Transcript_1/1_Confidence_0.000_Length_510	120.506	microtubule associated protein 65 [Vigna angularis]
embryo	Locus_27139_Transcript_1/1_Confidence_0.000_Length_1920	120.468	hypothetical protein SORBIDRAFT_06g016440 [Sorghum bicolor] &gt;gi|241937650|gb|EES10795.1| hypothetical protein SORBIDRAFT_06g016440 [Sorghum bicolor]
embryo	Locus_46244_Transcript_1/1_Confidence_0.000_Length_425	119.889	unnamed protein product [Vitis vinifera]
embryo	Locus_33223_Transcript_1/2_Confidence_0.500_Length_670	119.829	SAL1 [Hordeum vulgare subsp. vulgare]
embryo	Locus_41935_Transcript_1/1_Confidence_0.000_Length_767	119.724	hypothetical protein OsJ_21072 [Oryza sativa Japonica Group]
embryo	Locus_53284_Transcript_1/1_Confidence_0.500_Length_385	119.613	PHD-finger family protein, expressed [Oryza sativa Japonica Group]
embryo	Locus_49735_Transcript_1/1_Confidence_0.500_Length_317	119.421	No hits found
embryo	Locus_18535_Transcript_1/1_Confidence_0.000_Length_244	119.389	expressed protein [Oryza sativa Japonica Group]
embryo	Locus_18366_Transcript_1/1_Confidence_0.000_Length_306	119	No hits found
embryo	Locus_43154_Transcript_1/1_Confidence_0.500_Length_302	118.965	Erb3 binding protein [Nervilia fordii]
embryo	Locus_31768_Transcript_1/1_Confidence_0.000_Length_453	118.898	hypothetical protein SORBIDRAFT_01g046860 [Sorghum bicolor] &gt;gi|241919697|gb|EER92841.1| hypothetical protein SORBIDRAFT_01g046860 [Sorghum bicolor]
embryo	Locus_49714_Transcript_1/3_Confidence_0.667_Length_518	118.889	Os06g0300800 [Oryza sativa Japonica Group] &gt;gi|53792528|dbj|BAD53492.1| WD-40 repeat protein-like [Oryza sativa Japonica Group] &gt;gi|255676964|dbj|BAF19367.2| Os06g0300800 [Oryza sativa Japonica Group]
embryo	Locus_25958_Transcript_1/1_Confidence_0.000_Length_507	118.854	PREDICTED: dolichol-phosphate mannosyltransferase subunit 3-like [Brachypodium distachyon]
embryo	Locus_32995_Transcript_1/1_Confidence_0.000_Length_380	118.805	unnamed protein product [Vitis vinifera]
embryo	Locus_36559_Transcript_1/1_Confidence_0.000_Length_822	118.744	PREDICTED: zinc finger CCCH domain-containing protein 49-like [Vitis vinifera]
embryo	Locus_46416_Transcript_1/1_Confidence_0.833_Length_463	118.74	synaptobrevin 1 [Elaeis guineensis]
embryo	Locus_31686_Transcript_1/1_Confidence_0.500_Length_285	118.599	structural constituent of ribosome [Elaeis guineensis]
embryo	Locus_18634_Transcript_5/10_Confidence_0.412_Length_1280	118.525	PREDICTED: uncharacterized protein LOC100824205 [Brachypodium distachyon]
embryo	Locus_43112_Transcript_1/1_Confidence_0.500_Length_272	118.464	conserved hypothetical protein [Ricinus communis] &gt;gi|223541812|gb|EEF43360.1| conserved hypothetical protein [Ricinus communis]
embryo	Locus_35728_Transcript_2/2_Confidence_0.500_Length_568	118.412	No hits found
embryo	Locus_26089_Transcript_1/1_Confidence_0.000_Length_218	118.223	PREDICTED: uncharacterized LOC101206311 [Cucumis sativus]
embryo	Locus_58037_Transcript_1/1_Confidence_0.500_Length_275	117.64	No hits found
embryo	Locus_40092_Transcript_1/1_Confidence_0.000_Length_306	117.491	retrotransposon protein, putative, unclassified [Oryza sativa Japonica Group]
embryo	Locus_56302_Transcript_1/1_Confidence_0.500_Length_243	117.475	putative poor homologous synapsis 1 protein [Oryza sativa Japonica Group]
embryo	Locus_56233_Transcript_1/1_Confidence_0.000_Length_480	117.47	unknown [Zea mays]
embryo	Locus_12657_Transcript_1/1_Confidence_0.875_Length_1451	117.225	PREDICTED: haloacid dehalogenase-like hydrolase domain-containing protein 3 [Vitis vinifera]
embryo	Locus_3871_Transcript_1/1_Confidence_0.000_Length_282	117.211	zinc finger Glo3-like protein [Medicago sativa]
embryo	Locus_27711_Transcript_1/2_Confidence_1.000_Length_862	117.073	hypothetical protein OsI_16043 [Oryza sativa Indica Group]
embryo	Locus_34373_Transcript_1/1_Confidence_0.000_Length_238	116.874	No hits found
embryo	Locus_57398_Transcript_1/1_Confidence_0.000_Length_267	116.815	unnamed protein product [Vitis vinifera]
embryo	Locus_50236_Transcript_1/2_Confidence_1.000_Length_539	116.747	unnamed protein product [Vitis vinifera]
embryo	Locus_1461_Transcript_3/3_Confidence_0.429_Length_924	116.466	unknown [Zea mays]
embryo	Locus_51639_Transcript_1/1_Confidence_0.000_Length_1059	116.407	hypothetical protein OsJ_04797 [Oryza sativa Japonica Group]
embryo	Locus_52702_Transcript_1/1_Confidence_0.500_Length_343	116.405	PREDICTED: guanine nucleotide-binding protein-like 3 homolog [Vitis vinifera] &gt;gi|297744311|emb|CBI37281.3| unnamed protein product [Vitis vinifera]
embryo	Locus_27603_Transcript_1/1_Confidence_0.000_Length_228	116.338	prolyl oligopeptidase [Noccaea caerulescens]
embryo	Locus_31077_Transcript_1/2_Confidence_0.333_Length_959	116.15	PREDICTED: eukaryotic translation initiation factor 3 subunit I-like [Cucumis sativus] &gt;gi|449494685|ref|XP_004159618.1| PREDICTED: eukaryotic translation initiation factor 3 subunit I-like [Cucumis sativus]
embryo	Locus_54220_Transcript_1/1_Confidence_0.000_Length_225	116.062	uncharacterized protein LOC100775420 [Glycine max] &gt;gi|255645072|gb|ACU23035.1| unknown [Glycine max]
embryo	Locus_54826_Transcript_1/1_Confidence_0.929_Length_323	115.942	peroxisome type ascorbate peroxidase [Elaeis guineensis]
embryo	Locus_1318_Transcript_1/1_Confidence_0.000_Length_268	115.899	unnamed protein product [Vitis vinifera]
embryo	Locus_46190_Transcript_1/1_Confidence_0.000_Length_1011	115.502	uncharacterized protein LOC100502497 [Zea mays] &gt;gi|238015358|gb|ACR38714.1| unknown [Zea mays]
embryo	Locus_15897_Transcript_1/1_Confidence_0.000_Length_228	115.439	No hits found
embryo	Locus_32105_Transcript_1/1_Confidence_0.000_Length_446	115.428	101 kDa heat shock protein [Triticum aestivum]
embryo	Locus_54802_Transcript_1/2_Confidence_0.667_Length_265	115.252	PREDICTED: uncharacterized protein LOC100842021 [Brachypodium distachyon]
embryo	Locus_36733_Transcript_1/1_Confidence_0.000_Length_681	114.949	TPA: hypothetical protein ZEAMMB73_844198 [Zea mays]
embryo	Locus_53989_Transcript_1/1_Confidence_0.833_Length_264	114.845	cyclophilin [Elaeis guineensis]
embryo	Locus_48410_Transcript_1/1_Confidence_0.000_Length_280	114.777	No hits found
embryo	Locus_53173_Transcript_1/1_Confidence_0.000_Length_846	114.567	PREDICTED: DAG protein, chloroplastic isoform 1 [Vitis vinifera] &gt;gi|359493924|ref|XP_003634693.1| PREDICTED: DAG protein, chloroplastic isoform 2 [Vitis vinifera]
embryo	Locus_55517_Transcript_1/1_Confidence_0.000_Length_219	114.54	hypothetical protein OsI_09822 [Oryza sativa Indica Group]
embryo	Locus_22445_Transcript_1/1_Confidence_0.000_Length_377	114.493	No hits found
embryo	Locus_5898_Transcript_8/17_Confidence_0.245_Length_1098	114.169	No hits found
embryo	Locus_43393_Transcript_1/1_Confidence_0.750_Length_351	114.159	Os09g0483500 [Oryza sativa Japonica Group] &gt;gi|113631743|dbj|BAF25424.1| Os09g0483500 [Oryza sativa Japonica Group] &gt;gi|125564164|gb|EAZ09544.1| hypothetical protein OsI_31821 [Oryza sativa Indica Group] &gt;gi|125606132|gb|EAZ45168.1| hypothetical protein OsJ_29807 [Oryza sativa Japonica Grou...
embryo	Locus_50201_Transcript_4/4_Confidence_0.600_Length_972	114.029	CBL-interacting serine/threonine-protein kinase 15 [Zea mays] &gt;gi|195614474|gb|ACG29067.1| CBL-interacting serine/threonine-protein kinase 15 [Zea mays] &gt;gi|413945154|gb|AFW77803.1| putative CBL-interacting protein kinase family protein [Zea mays]
embryo	Locus_29825_Transcript_1/1_Confidence_0.000_Length_280	113.767	predicted protein [Populus trichocarpa] &gt;gi|222842424|gb|EEE79971.1| predicted protein [Populus trichocarpa]
embryo	Locus_18802_Transcript_1/1_Confidence_0.000_Length_678	113.671	unknown [Picea sitchensis]
embryo	Locus_15490_Transcript_2/3_Confidence_0.333_Length_755	113.546	No hits found
embryo	Locus_45029_Transcript_1/1_Confidence_0.000_Length_360	113.462	TPA: hypothetical protein ZEAMMB73_827985 [Zea mays]
embryo	Locus_2107_Transcript_1/1_Confidence_0.000_Length_1044	113.446	RecName: Full=Phosphoglycerate kinase, chloroplastic; Flags: Precursor &gt;gi|1161600|emb|CAA88841.1| phosphoglycerate kinase [Nicotiana tabacum]
embryo	Locus_44209_Transcript_1/1_Confidence_0.000_Length_346	113.396	serine-threonine protein kinase [Triticum aestivum]
embryo	Locus_35153_Transcript_1/1_Confidence_0.000_Length_543	113.263	unnamed protein product [Vitis vinifera]
embryo	Locus_32173_Transcript_1/1_Confidence_0.000_Length_814	113.022	ribosomal protein L13a [Elaeis guineensis]
embryo	Locus_25161_Transcript_1/3_Confidence_0.500_Length_579	112.983	conserved hypothetical protein [Ricinus communis] &gt;gi|223545776|gb|EEF47280.1| conserved hypothetical protein [Ricinus communis]
embryo	Locus_30782_Transcript_1/1_Confidence_0.000_Length_226	112.834	No hits found
embryo	Locus_27311_Transcript_1/1_Confidence_0.000_Length_369	112.694	No hits found
embryo	Locus_46770_Transcript_1/2_Confidence_1.000_Length_237	112.666	No hits found
embryo	Locus_1158_Transcript_3/4_Confidence_0.375_Length_219	112.648	No hits found
embryo	Locus_5498_Transcript_1/2_Confidence_0.333_Length_455	112.608	unnamed protein product [Vitis vinifera]
embryo	Locus_14114_Transcript_1/1_Confidence_0.000_Length_1724	112.487	PREDICTED: cyclin-dependent kinase C-1-like [Cucumis sativus]
embryo	Locus_49336_Transcript_1/1_Confidence_0.500_Length_669	112.202	EIN3-binding F-box protein 1 [Musa acuminata AAA Group]
embryo	Locus_27319_Transcript_1/1_Confidence_0.000_Length_502	112.034	TPA: putative actin family protein isoform 1 [Zea mays] &gt;gi|414873318|tpg|DAA51875.1| TPA: putative actin family protein isoform 2 [Zea mays]
embryo	Locus_56855_Transcript_1/1_Confidence_0.000_Length_410	111.939	PH01B031C15.10 [Phyllostachys edulis]
embryo	Locus_24453_Transcript_1/1_Confidence_0.000_Length_436	111.799	PREDICTED: D-xylose-proton symporter-like 3, chloroplastic-like [Cucumis sativus]
embryo	Locus_29156_Transcript_1/1_Confidence_0.000_Length_352	111.756	PREDICTED: TBC1 domain family member 2A [Vitis vinifera] &gt;gi|297739137|emb|CBI28788.3| unnamed protein product [Vitis vinifera]
embryo	Locus_45920_Transcript_1/1_Confidence_0.000_Length_286	111.737	No hits found
embryo	Locus_56742_Transcript_1/1_Confidence_0.900_Length_379	111.428	ethylene insensitive-like protein 1, partial [Musa acuminata]
embryo	Locus_12962_Transcript_1/1_Confidence_0.000_Length_395	111.305	predicted protein [Populus trichocarpa] &gt;gi|222832922|gb|EEE71399.1| predicted protein [Populus trichocarpa]
embryo	Locus_17456_Transcript_1/1_Confidence_0.000_Length_251	111.304	PREDICTED: uncharacterized protein LOC100776723 [Glycine max] &gt;gi|255640877|gb|ACU20721.1| unknown [Glycine max]
embryo	Locus_19319_Transcript_2/2_Confidence_0.500_Length_1476	111.229	chaperonin-60kD, ch60, putative [Ricinus communis] &gt;gi|223542767|gb|EEF44304.1| chaperonin-60kD, ch60, putative [Ricinus communis]
embryo	Locus_13137_Transcript_4/4_Confidence_0.429_Length_448	111.131	TPA: putative leucine-rich repeat protein kinase family protein [Zea mays]
embryo	Locus_20141_Transcript_1/2_Confidence_0.500_Length_858	111.115	PREDICTED: uncharacterized protein LOC100262487 [Vitis vinifera]
embryo	Locus_39304_Transcript_1/1_Confidence_0.000_Length_632	111.009	PREDICTED: probable non-specific lipid-transfer protein AKCS9-like [Vitis vinifera]
embryo	Locus_51606_Transcript_1/1_Confidence_0.000_Length_388	110.35	No hits found
embryo	Locus_5552_Transcript_1/1_Confidence_0.000_Length_403	110.278	PREDICTED: putative invertase inhibitor-like isoform 2 [Vitis vinifera]
embryo	Locus_47314_Transcript_1/1_Confidence_0.000_Length_418	110.237	conserved hypothetical protein [Ricinus communis] &gt;gi|223537687|gb|EEF39310.1| conserved hypothetical protein [Ricinus communis]
embryo	Locus_2620_Transcript_1/2_Confidence_0.500_Length_704	110.216	RecName: Full=Guanine nucleotide-binding protein subunit beta-1 &gt;gi|1835161|emb|CAB06618.1| G protein beta subunit [Nicotiana tabacum]
embryo	Locus_200_Transcript_1/6_Confidence_0.500_Length_712	110.158	Os08g0519600 [Oryza sativa Japonica Group] &gt;gi|42408515|dbj|BAD09694.1| unknown protein [Oryza sativa Japonica Group] &gt;gi|113624229|dbj|BAF24174.1| Os08g0519600 [Oryza sativa Japonica Group] &gt;gi|215740517|dbj|BAG97173.1| unnamed protein product [Oryza sativa Japonica Group] &gt;gi|218201470...
embryo	Locus_21470_Transcript_1/1_Confidence_0.000_Length_732	110.138	No hits found
embryo	Locus_56620_Transcript_1/2_Confidence_1.000_Length_226	110.102	No hits found
embryo	Locus_19321_Transcript_1/1_Confidence_0.000_Length_202	110.098	predicted protein [Populus trichocarpa] &gt;gi|222873296|gb|EEF10427.1| predicted protein [Populus trichocarpa]
embryo	Locus_34400_Transcript_1/1_Confidence_0.000_Length_263	110.005	lecithin cholesterol acyltransferase-like [Oryza sativa Japonica Group]
embryo	Locus_36023_Transcript_1/1_Confidence_0.000_Length_1305	109.657	Potassium transporter, putative [Ricinus communis] &gt;gi|223528898|gb|EEF30896.1| Potassium transporter, putative [Ricinus communis]
embryo	Locus_25145_Transcript_2/2_Confidence_0.500_Length_327	109.561	pol-polyprotein [Silene latifolia]
embryo	Locus_19504_Transcript_1/1_Confidence_0.000_Length_575	109.545	TPA: hypothetical protein ZEAMMB73_351755 [Zea mays]
embryo	Locus_51398_Transcript_1/1_Confidence_0.000_Length_313	109.528	No hits found
embryo	Locus_49685_Transcript_1/1_Confidence_0.500_Length_413	109.516	No hits found
embryo	Locus_32593_Transcript_1/2_Confidence_1.000_Length_965	109.417	predicted protein [Populus trichocarpa] &gt;gi|222863369|gb|EEF00500.1| predicted protein [Populus trichocarpa]
embryo	Locus_18161_Transcript_1/1_Confidence_0.000_Length_1084	109.27	unknown [Zea mays]
embryo	Locus_55526_Transcript_1/1_Confidence_0.900_Length_419	109.195	PREDICTED: probable histone H2A variant 3-like [Cucumis sativus] &gt;gi|449519192|ref|XP_004166619.1| PREDICTED: probable histone H2A variant 3-like [Cucumis sativus]
embryo	Locus_28565_Transcript_2/2_Confidence_0.714_Length_340	109.127	hypothetical protein OsJ_08193 [Oryza sativa Japonica Group]
embryo	Locus_37262_Transcript_1/1_Confidence_0.000_Length_257	108.999	No hits found
embryo	Locus_16036_Transcript_1/1_Confidence_0.000_Length_1814	108.985	hypothetical protein SORBIDRAFT_02g031220 [Sorghum bicolor] &gt;gi|241926121|gb|EER99265.1| hypothetical protein SORBIDRAFT_02g031220 [Sorghum bicolor]
embryo	Locus_867_Transcript_1/2_Confidence_0.333_Length_283	108.87	hypothetical protein VITISV_017129 [Vitis vinifera]
embryo	Locus_25957_Transcript_1/1_Confidence_0.667_Length_233	108.77	No hits found
embryo	Locus_9130_Transcript_1/1_Confidence_0.000_Length_1117	108.751	ankyrin-repeat containing protein, putative [Ricinus communis] &gt;gi|223548041|gb|EEF49533.1| ankyrin-repeat containing protein, putative [Ricinus communis]
embryo	Locus_43617_Transcript_1/1_Confidence_0.500_Length_543	108.732	PREDICTED: E3 ubiquitin-protein ligase UPL2-like [Vitis vinifera]
embryo	Locus_52214_Transcript_1/1_Confidence_0.000_Length_255	108.628	No hits found
embryo	Locus_53083_Transcript_1/2_Confidence_1.000_Length_738	108.337	PREDICTED: protein Red isoform 3 [Vitis vinifera]
embryo	Locus_44072_Transcript_1/1_Confidence_0.000_Length_724	108.189	No hits found
embryo	Locus_50736_Transcript_1/1_Confidence_0.000_Length_286	108.116	PREDICTED: uncharacterized protein LOC100807199 [Glycine max]
embryo	Locus_25339_Transcript_1/2_Confidence_0.333_Length_1195	108.106	unnamed protein product [Vitis vinifera]
embryo	Locus_3989_Transcript_1/1_Confidence_0.000_Length_331	108.057	unnamed protein product [Vitis vinifera]
embryo	Locus_24334_Transcript_1/2_Confidence_1.000_Length_825	108	predicted protein [Populus trichocarpa] &gt;gi|222839273|gb|EEE77610.1| predicted protein [Populus trichocarpa]
embryo	Locus_52761_Transcript_1/1_Confidence_0.000_Length_246	107.955	predicted protein [Populus trichocarpa] &gt;gi|222871655|gb|EEF08786.1| predicted protein [Populus trichocarpa]
embryo	Locus_27267_Transcript_2/2_Confidence_0.556_Length_630	107.954	Endosomal P24A protein precursor, putative [Ricinus communis] &gt;gi|223531130|gb|EEF32978.1| Endosomal P24A protein precursor, putative [Ricinus communis]
embryo	Locus_10441_Transcript_1/1_Confidence_0.000_Length_352	107.936	No hits found
embryo	Locus_47462_Transcript_1/1_Confidence_0.500_Length_284	107.872	PREDICTED: THO complex subunit 2-like [Vitis vinifera]
embryo	Locus_53144_Transcript_1/2_Confidence_0.333_Length_844	107.591	hypothetical protein SORBIDRAFT_01g033570 [Sorghum bicolor] &gt;gi|241919038|gb|EER92182.1| hypothetical protein SORBIDRAFT_01g033570 [Sorghum bicolor]
embryo	Locus_4189_Transcript_1/2_Confidence_0.500_Length_1327	107.295	PREDICTED: quinone oxidoreductase-like [Brachypodium distachyon]
embryo	Locus_51025_Transcript_1/1_Confidence_0.000_Length_579	107.26	PREDICTED: eukaryotic initiation factor 4A-3-like [Vitis vinifera]
embryo	Locus_12568_Transcript_1/1_Confidence_0.000_Length_523	107.238	Os01g0757500 [Oryza sativa Japonica Group] &gt;gi|57899263|dbj|BAD87508.1| putative calcyclin-binding protein [Oryza sativa Japonica Group] &gt;gi|113533825|dbj|BAF06208.1| Os01g0757500 [Oryza sativa Japonica Group] &gt;gi|125572077|gb|EAZ13592.1| hypothetical protein OsJ_03508 [Oryza sativa Japonic...
embryo	Locus_414_Transcript_2/6_Confidence_0.417_Length_825	106.966	PREDICTED: uncharacterized protein LOC100795315 [Glycine max]
embryo	Locus_47327_Transcript_1/2_Confidence_1.000_Length_804	106.916	PREDICTED: uncharacterized protein LOC100795315 [Glycine max]
embryo	Locus_29898_Transcript_1/2_Confidence_1.000_Length_1027	106.878	PREDICTED: callose synthase 7-like [Vitis vinifera]
embryo	Locus_13921_Transcript_1/1_Confidence_0.000_Length_497	106.767	PREDICTED: E3 ubiquitin-protein ligase UPL1-like [Vitis vinifera]
embryo	Locus_37014_Transcript_1/1_Confidence_0.000_Length_632	106.691	aspartic protease [Dimocarpus longan]
embryo	Locus_51856_Transcript_1/2_Confidence_1.000_Length_572	106.643	No hits found
embryo	Locus_38066_Transcript_1/1_Confidence_0.000_Length_232	106.534	No hits found
embryo	Locus_10734_Transcript_1/2_Confidence_1.000_Length_1034	106.42	phosphoenolpyruvate carboxylase, partial [Mollugo nudicaulis]
embryo	Locus_19468_Transcript_1/1_Confidence_0.000_Length_1124	106.284	unnamed protein product [Vitis vinifera]
embryo	Locus_53230_Transcript_1/1_Confidence_0.000_Length_545	106.156	predicted protein [Populus trichocarpa] &gt;gi|222840725|gb|EEE78272.1| predicted protein [Populus trichocarpa]
embryo	Locus_23691_Transcript_3/6_Confidence_0.737_Length_853	106.067	beta-D-glucan exohydolase [Elaeis guineensis]
embryo	Locus_10169_Transcript_4/15_Confidence_0.359_Length_388	105.972	No hits found
embryo	Locus_3284_Transcript_1/1_Confidence_0.000_Length_457	105.924	Os02g0794600 [Oryza sativa Japonica Group] &gt;gi|47497218|dbj|BAD19263.1| putative copper chaperone COX17-1 [Oryza sativa Japonica Group] &gt;gi|47497602|dbj|BAD19672.1| putative copper chaperone COX17-1 [Oryza sativa Japonica Group] &gt;gi|113537909|dbj|BAF10292.1| Os02g0794600 [Oryza sativa Japon...
embryo	Locus_3126_Transcript_1/2_Confidence_0.500_Length_779	105.54	No hits found
embryo	Locus_53319_Transcript_1/1_Confidence_0.000_Length_1028	105.515	PREDICTED: uncharacterized protein LOC100257993 [Vitis vinifera]
embryo	Locus_33500_Transcript_1/2_Confidence_0.333_Length_330	105.386	unnamed protein product [Vitis vinifera]
embryo	Locus_43464_Transcript_1/1_Confidence_0.909_Length_717	105.331	hypothetical protein SORBIDRAFT_09g000570 [Sorghum bicolor] &gt;gi|241944390|gb|EES17535.1| hypothetical protein SORBIDRAFT_09g000570 [Sorghum bicolor]
embryo	Locus_4841_Transcript_1/2_Confidence_0.333_Length_2444	105.327	TNP2 [Antirrhinum majus]
embryo	Locus_33227_Transcript_1/2_Confidence_1.000_Length_460	105.177	No hits found
embryo	Locus_50092_Transcript_1/2_Confidence_1.000_Length_705	105.153	putative hAT family dimerisation domain containing protein [Oryza sativa Japonica Group]
embryo	Locus_13141_Transcript_1/1_Confidence_0.000_Length_290	105.108	PREDICTED: RNA polymerase II C-terminal domain phosphatase-like 2-like [Brachypodium distachyon]
embryo	Locus_23953_Transcript_1/2_Confidence_0.500_Length_601	104.928	SKP1 [Elaeis guineensis]
embryo	Locus_52763_Transcript_1/1_Confidence_0.857_Length_265	104.871	PREDICTED: transmembrane 9 superfamily member 3-like [Cucumis sativus] &gt;gi|449495547|ref|XP_004159874.1| PREDICTED: transmembrane 9 superfamily member 3-like [Cucumis sativus]
embryo	Locus_946_Transcript_9/22_Confidence_0.269_Length_724	104.806	No hits found
embryo	Locus_52011_Transcript_1/1_Confidence_0.000_Length_1182	104.704	PREDICTED: ABC transporter C family member 4-like [Brachypodium distachyon]
embryo	Locus_4654_Transcript_1/1_Confidence_0.000_Length_693	104.675	predicted protein [Hordeum vulgare subsp. vulgare]
embryo	Locus_27204_Transcript_1/2_Confidence_0.333_Length_213	104.626	No hits found
embryo	Locus_55034_Transcript_1/1_Confidence_0.000_Length_394	104.606	PREDICTED: DEAD-box ATP-dependent RNA helicase 35-like [Cucumis sativus]
embryo	Locus_40675_Transcript_1/1_Confidence_0.000_Length_336	104.415	No hits found
embryo	Locus_42585_Transcript_1/1_Confidence_0.500_Length_353	104.362	PREDICTED: TBC1 domain family member 2A [Vitis vinifera] &gt;gi|297739137|emb|CBI28788.3| unnamed protein product [Vitis vinifera]
embryo	Locus_39696_Transcript_1/1_Confidence_0.000_Length_266	104.306	hypothetical protein VITISV_027853 [Vitis vinifera]
embryo	Locus_14727_Transcript_1/1_Confidence_0.000_Length_373	104.283	No hits found
embryo	Locus_46747_Transcript_1/1_Confidence_0.667_Length_588	104.258	PREDICTED: uncharacterized protein C6C3.02c [Vitis vinifera] &gt;gi|302142086|emb|CBI19289.3| unnamed protein product [Vitis vinifera]
embryo	Locus_8778_Transcript_2/3_Confidence_0.571_Length_611	104.257	No hits found
embryo	Locus_3703_Transcript_1/3_Confidence_0.500_Length_1400	104.022	beta-ketoacyl-ACP synthase II [Elaeis guineensis]
embryo	Locus_19878_Transcript_1/1_Confidence_0.000_Length_513	103.956	gag-pol precursor [Castanea mollissima]
embryo	Locus_48971_Transcript_1/1_Confidence_0.000_Length_246	103.925	No hits found
embryo	Locus_3379_Transcript_1/2_Confidence_0.250_Length_315	103.883	No hits found
embryo	Locus_33298_Transcript_1/2_Confidence_1.000_Length_505	103.785	No hits found
embryo	Locus_14214_Transcript_2/4_Confidence_0.200_Length_817	103.739	PREDICTED: ranBP2-type zinc finger protein At1g67325-like [Glycine max]
embryo	Locus_57896_Transcript_1/1_Confidence_0.500_Length_264	103.71	vacuolar protein sorting 13 [Mesembryanthemum crystallinum]
embryo	Locus_19680_Transcript_1/2_Confidence_0.500_Length_430	103.678	No hits found
embryo	Locus_42742_Transcript_1/1_Confidence_0.000_Length_228	103.643	synaptic glycoprotein sc2 [Oryza sativa Indica Group]
embryo	Locus_57196_Transcript_1/1_Confidence_0.000_Length_265	103.515	No hits found
embryo	Locus_44064_Transcript_1/1_Confidence_0.000_Length_936	103.467	carboxypeptidase type III [Theobroma cacao]
embryo	Locus_50555_Transcript_1/1_Confidence_0.000_Length_246	103.447	PREDICTED: uncharacterized protein LOC100775460 [Glycine max]
embryo	Locus_12417_Transcript_1/2_Confidence_0.333_Length_632	103.391	No hits found
embryo	Locus_43646_Transcript_1/1_Confidence_0.000_Length_1580	103.365	pyruvate decarboxylase [Citrus sinensis]
embryo	Locus_4014_Transcript_1/1_Confidence_0.000_Length_481	103.349	Os05g0573200 [Oryza sativa Japonica Group] &gt;gi|5007086|gb|AAD37810.1|AF155334_1 NADP-specific isocitrate dehydrogenase [Oryza sativa] &gt;gi|52353538|gb|AAU44104.1| isocitrate dehydrogenase [Oryza sativa Japonica Group] &gt;gi|113579932|dbj|BAF18295.1| Os05g0573200 [Oryza sativa Japonica Group] &...
embryo	Locus_33251_Transcript_1/1_Confidence_0.000_Length_587	103.175	PREDICTED: zinc finger A20 and AN1 domain-containing stress-associated protein 9 [Vitis vinifera] &gt;gi|147792975|emb|CAN73104.1| hypothetical protein VITISV_042893 [Vitis vinifera]
embryo	Locus_7753_Transcript_1/1_Confidence_0.000_Length_767	103.127	pyruvate dehydrogenase E1 beta subunit isoform 2 [Zea mays] &gt;gi|3851001|gb|AAC72193.1| pyruvate dehydrogenase E1 beta subunit isoform 2 [Zea mays] &gt;gi|414589935|tpg|DAA40506.1| TPA: Pyruvate dehydrogenase E1 beta subunit isoform 3 [Zea mays]
embryo	Locus_54653_Transcript_1/2_Confidence_0.750_Length_302	103.09	acyl:coa ligase [Populus trichocarpa] &gt;gi|222869469|gb|EEF06600.1| acyl:coa ligase [Populus trichocarpa]
embryo	Locus_19193_Transcript_1/2_Confidence_0.500_Length_532	102.998	PREDICTED: uncharacterized protein LOC100789168 [Glycine max]
embryo	Locus_20560_Transcript_1/1_Confidence_0.000_Length_728	102.922	hypothetical protein SORBIDRAFT_04g027510 [Sorghum bicolor] &gt;gi|241932365|gb|EES05510.1| hypothetical protein SORBIDRAFT_04g027510 [Sorghum bicolor]
embryo	Locus_12789_Transcript_1/1_Confidence_0.000_Length_247	102.794	putative 3-phosphoshikimate 1-carboxyvinyltransferase [Oryza sativa Japonica Group]
embryo	Locus_52413_Transcript_1/1_Confidence_0.000_Length_302	102.747	putative reversibly glycosylated polypeptide , 3&apos;-partial [Oryza sativa Japonica Group]
embryo	Locus_12195_Transcript_1/2_Confidence_0.333_Length_1237	102.59	TPA: hypothetical protein ZEAMMB73_974672 [Zea mays]
embryo	Locus_30874_Transcript_2/2_Confidence_0.625_Length_384	102.42	PREDICTED: cysteine-rich PDZ-binding protein-like isoform 2 [Cucumis sativus]
embryo	Locus_50704_Transcript_1/1_Confidence_0.000_Length_558	102.192	PREDICTED: uncharacterized protein LOC100842013 [Brachypodium distachyon]
embryo	Locus_32641_Transcript_1/1_Confidence_0.000_Length_480	102.147	predicted protein [Populus trichocarpa] &gt;gi|222873245|gb|EEF10376.1| predicted protein [Populus trichocarpa]
embryo	Locus_52087_Transcript_1/1_Confidence_0.000_Length_429	102.116	No hits found
embryo	Locus_53121_Transcript_1/1_Confidence_0.857_Length_692	102.102	PREDICTED: uncharacterized protein LOC100252823 [Vitis vinifera]
embryo	Locus_56888_Transcript_1/1_Confidence_0.875_Length_268	102.064	hypothetical protein VOLCADRAFT_58557 [Volvox carteri f. nagariensis] &gt;gi|302856156|ref|XP_002959508.1| hypothetical protein VOLCADRAFT_84934 [Volvox carteri f. nagariensis] &gt;gi|302856872|ref|XP_002959732.1| hypothetical protein VOLCADRAFT_71702 [Volvox carteri f. nagariensis] &gt;gi|302856961...
embryo	Locus_9227_Transcript_1/3_Confidence_0.400_Length_687	102.008	PREDICTED: COP9 signalosome complex subunit 5a-like [Vitis vinifera]
embryo	Locus_43672_Transcript_1/1_Confidence_0.800_Length_442	101.894	RUB1 conjugating enzyme [Elaeis guineensis]
embryo	Locus_38029_Transcript_1/1_Confidence_0.000_Length_263	101.847	PREDICTED: importin-9-like [Cucumis sativus] &gt;gi|449493512|ref|XP_004159325.1| PREDICTED: importin-9-like [Cucumis sativus]
embryo	Locus_41710_Transcript_1/1_Confidence_0.000_Length_263	101.816	No hits found
embryo	Locus_5568_Transcript_1/1_Confidence_0.333_Length_402	101.642	polyprotein [Oryza australiensis]
embryo	Locus_42551_Transcript_1/2_Confidence_1.000_Length_448	101.586	ribosomal protein L19 [Hyacinthus orientalis]
embryo	Locus_52193_Transcript_1/1_Confidence_0.500_Length_498	101.546	Os02g0752300 [Oryza sativa Japonica Group] &gt;gi|46390123|dbj|BAD15558.1| unknown protein [Oryza sativa Japonica Group] &gt;gi|46390226|dbj|BAD15657.1| unknown protein [Oryza sativa Japonica Group] &gt;gi|113537672|dbj|BAF10055.1| Os02g0752300 [Oryza sativa Japonica Group]
embryo	Locus_36155_Transcript_2/2_Confidence_0.500_Length_537	101.492	hypothetical protein OsI_31801 [Oryza sativa Indica Group]
embryo	Locus_43448_Transcript_1/1_Confidence_0.500_Length_589	101.381	PTH-2 [Cucumis melo]
embryo	Locus_34553_Transcript_1/1_Confidence_0.000_Length_318	101.38	predicted protein [Hordeum vulgare subsp. vulgare]
embryo	Locus_4029_Transcript_1/1_Confidence_0.000_Length_1001	101.364	PREDICTED: mitochondrial-processing peptidase subunit alpha-like [Cucumis sativus] &gt;gi|449489994|ref|XP_004158479.1| PREDICTED: mitochondrial-processing peptidase subunit alpha-like [Cucumis sativus]
embryo	Locus_35632_Transcript_1/1_Confidence_0.000_Length_241	101.216	No hits found
embryo	Locus_47005_Transcript_1/1_Confidence_0.000_Length_701	101.216	predicted protein [Populus trichocarpa] &gt;gi|222850406|gb|EEE87953.1| predicted protein [Populus trichocarpa]
embryo	Locus_43246_Transcript_1/1_Confidence_0.000_Length_480	101.126	unknown [Zea mays] &gt;gi|414879626|tpg|DAA56757.1| TPA: hypothetical protein ZEAMMB73_905990 [Zea mays]
embryo	Locus_24468_Transcript_1/3_Confidence_0.400_Length_502	101.12	unnamed protein product [Vitis vinifera]
embryo	Locus_39191_Transcript_1/1_Confidence_0.000_Length_1288	101.05	TPA: hypothetical protein ZEAMMB73_885617 [Zea mays]
embryo	Locus_44142_Transcript_1/1_Confidence_0.667_Length_618	101.038	conserved hypothetical protein [Ricinus communis] &gt;gi|223532484|gb|EEF34274.1| conserved hypothetical protein [Ricinus communis]
embryo	Locus_12826_Transcript_1/4_Confidence_0.667_Length_733	100.905	No hits found
embryo	Locus_36368_Transcript_1/1_Confidence_0.000_Length_439	100.798	predicted protein [Populus trichocarpa] &gt;gi|222857429|gb|EEE94976.1| predicted protein [Populus trichocarpa]
embryo	Locus_40180_Transcript_1/2_Confidence_1.000_Length_516	100.622	PREDICTED: nitrate transporter 1.5-like [Brachypodium distachyon]
embryo	Locus_43821_Transcript_1/1_Confidence_0.500_Length_518	100.577	hypothetical protein ZEAMMB73_067326 [Zea mays]
embryo	Locus_18893_Transcript_2/4_Confidence_0.500_Length_629	100.537	No hits found
embryo	Locus_17643_Transcript_1/1_Confidence_0.000_Length_403	100.537	No hits found
embryo	Locus_57250_Transcript_1/1_Confidence_0.000_Length_452	100.412	TPA: hypothetical protein ZEAMMB73_019937 [Zea mays]
embryo	Locus_52596_Transcript_2/3_Confidence_0.591_Length_672	100.399	No hits found
embryo	Locus_41173_Transcript_1/1_Confidence_0.000_Length_313	100.388	TPA: hypothetical protein ZEAMMB73_106408 [Zea mays]
embryo	Locus_4221_Transcript_1/1_Confidence_0.000_Length_2106	100.336	phosphatidylinositol transfer protein, putative [Musa acuminata]
embryo	Locus_47021_Transcript_1/2_Confidence_1.000_Length_333	100.315	No hits found
embryo	Locus_6915_Transcript_1/2_Confidence_0.333_Length_1316	100.286	PREDICTED: uncharacterized protein DDB_G0273453/DDB_G0273565-like [Brachypodium distachyon]
embryo	Locus_41576_Transcript_1/1_Confidence_0.000_Length_397	100.19	hypothetical protein SORBIDRAFT_03g041910 [Sorghum bicolor] &gt;gi|241930846|gb|EES03991.1| hypothetical protein SORBIDRAFT_03g041910 [Sorghum bicolor]
embryo	Locus_44784_Transcript_1/1_Confidence_0.000_Length_249	100.002	No hits found
embryo	Locus_41992_Transcript_1/2_Confidence_1.000_Length_800	99.9982	PREDICTED: zinc finger protein STOP1 homolog [Brachypodium distachyon]
embryo	Locus_22230_Transcript_1/1_Confidence_0.000_Length_354	99.9867	hypothetical protein OsJ_16459 [Oryza sativa Japonica Group]
embryo	Locus_48756_Transcript_1/1_Confidence_0.500_Length_294	99.9381	PREDICTED: CCA-adding enzyme [Vitis vinifera] &gt;gi|296088167|emb|CBI35659.3| unnamed protein product [Vitis vinifera]
embryo	Locus_35235_Transcript_1/1_Confidence_0.000_Length_327	99.907	uncharacterized protein LOC100502259 [Zea mays] &gt;gi|238013762|gb|ACR37916.1| unknown [Zea mays] &gt;gi|413923564|gb|AFW63496.1| hypothetical protein ZEAMMB73_162672 [Zea mays]
embryo	Locus_55776_Transcript_1/1_Confidence_0.000_Length_450	99.8786	No hits found
embryo	Locus_12592_Transcript_1/1_Confidence_0.000_Length_498	99.8547	No hits found
embryo	Locus_29821_Transcript_1/1_Confidence_0.000_Length_476	99.6982	nuclear protein skip, putative [Ricinus communis] &gt;gi|223529855|gb|EEF31787.1| nuclear protein skip, putative [Ricinus communis]
embryo	Locus_52485_Transcript_1/1_Confidence_0.000_Length_241	99.6813	No hits found
embryo	Locus_4836_Transcript_1/1_Confidence_0.000_Length_846	99.6812	hypothetical protein SORBIDRAFT_02g040830 [Sorghum bicolor] &gt;gi|241924482|gb|EER97626.1| hypothetical protein SORBIDRAFT_02g040830 [Sorghum bicolor]
embryo	Locus_49434_Transcript_1/4_Confidence_0.900_Length_1190	99.6694	hypothetical protein VITISV_015334 [Vitis vinifera]
embryo	Locus_2687_Transcript_1/1_Confidence_0.000_Length_260	99.5395	casein kinase II, alpha chain, putative [Ricinus communis] &gt;gi|223535416|gb|EEF37086.1| casein kinase II, alpha chain, putative [Ricinus communis]
embryo	Locus_30485_Transcript_2/2_Confidence_0.333_Length_672	99.502	structural constituent of ribosome [Elaeis guineensis]
embryo	Locus_46773_Transcript_1/1_Confidence_0.000_Length_265	99.2966	No hits found
embryo	Locus_2282_Transcript_1/2_Confidence_0.500_Length_1615	99.2369	PREDICTED: uncharacterized protein LOC100240775 [Vitis vinifera]
embryo	Locus_12785_Transcript_1/2_Confidence_0.500_Length_548	98.9486	conserved hypothetical protein [Ricinus communis] &gt;gi|223529267|gb|EEF31239.1| conserved hypothetical protein [Ricinus communis]
embryo	Locus_48877_Transcript_1/1_Confidence_0.500_Length_382	98.941	PREDICTED: uncharacterized protein LOC100245011 [Vitis vinifera]
embryo	Locus_6716_Transcript_3/5_Confidence_0.200_Length_2398	98.7562	unnamed protein product [Vitis vinifera]
embryo	Locus_54325_Transcript_1/1_Confidence_0.000_Length_580	98.7332	No hits found
embryo	Locus_20109_Transcript_1/2_Confidence_0.333_Length_312	98.7146	reverse transcriptase [Spinacia oleracea]
embryo	Locus_35535_Transcript_1/1_Confidence_0.000_Length_955	98.6688	No hits found
embryo	Locus_19954_Transcript_2/2_Confidence_0.545_Length_397	98.4027	2,3-bisphosphoglycerate-independent phosphoglycerate mutase [Vitis amurensis]
embryo	Locus_37382_Transcript_1/1_Confidence_0.000_Length_429	98.2622	No hits found
embryo	Locus_6456_Transcript_2/8_Confidence_0.391_Length_501	98.1658	conserved hypothetical protein [Ricinus communis] &gt;gi|223547334|gb|EEF48829.1| conserved hypothetical protein [Ricinus communis]
embryo	Locus_53741_Transcript_1/1_Confidence_0.000_Length_240	98.1123	No hits found
embryo	Locus_54917_Transcript_1/1_Confidence_0.000_Length_563	98.0024	No hits found
embryo	Locus_2735_Transcript_1/1_Confidence_0.000_Length_352	97.9749	unnamed protein product [Oryza sativa Japonica Group]
embryo	Locus_38522_Transcript_1/1_Confidence_0.000_Length_833	97.9727	unnamed protein product [Vitis vinifera]
embryo	Locus_2960_Transcript_1/1_Confidence_0.000_Length_1782	97.8991	malic enzyme, putative [Ricinus communis] &gt;gi|223546686|gb|EEF48184.1| malic enzyme, putative [Ricinus communis]
embryo	Locus_30426_Transcript_1/1_Confidence_0.000_Length_242	97.8319	TPA: hypothetical protein ZEAMMB73_344252 [Zea mays]
embryo	Locus_126_Transcript_1/1_Confidence_0.667_Length_624	97.7178	hypothetical protein ZEAMMB73_027527 [Zea mays]
embryo	Locus_19264_Transcript_1/1_Confidence_0.000_Length_350	97.6869	No hits found
embryo	Locus_30336_Transcript_1/1_Confidence_0.000_Length_546	97.6855	Os07g0203300 [Oryza sativa Japonica Group] &gt;gi|113610675|dbj|BAF21053.1| Os07g0203300, partial [Oryza sativa Japonica Group]
embryo	Locus_47650_Transcript_1/1_Confidence_0.000_Length_246	97.6771	RNA recognition motif-containing protein [Arabidopsis thaliana] &gt;gi|332190644|gb|AEE28765.1| RNA recognition motif-containing protein [Arabidopsis thaliana]
embryo	Locus_58426_Transcript_1/1_Confidence_0.000_Length_384	97.6611	PREDICTED: GPN-loop GTPase 1 homolog [Cucumis sativus] &gt;gi|449525563|ref|XP_004169786.1| PREDICTED: GPN-loop GTPase 1 homolog [Cucumis sativus]
embryo	Locus_34682_Transcript_1/1_Confidence_0.000_Length_772	97.4969	predicted protein [Populus trichocarpa] &gt;gi|222873611|gb|EEF10742.1| predicted protein [Populus trichocarpa]
embryo	Locus_19619_Transcript_1/1_Confidence_0.000_Length_250	97.451	No hits found
embryo	Locus_48466_Transcript_1/1_Confidence_0.500_Length_448	97.4029	PREDICTED: AT-rich interactive domain-containing protein 4 [Vitis vinifera] &gt;gi|297738501|emb|CBI27746.3| unnamed protein product [Vitis vinifera]
embryo	Locus_43108_Transcript_1/1_Confidence_0.000_Length_358	97.3745	hypothetical protein SORBIDRAFT_06g023630 [Sorghum bicolor] &gt;gi|241939412|gb|EES12557.1| hypothetical protein SORBIDRAFT_06g023630 [Sorghum bicolor]
embryo	Locus_43610_Transcript_1/1_Confidence_0.500_Length_395	97.3696	structural constituent of ribosome [Elaeis guineensis]
embryo	Locus_24273_Transcript_1/1_Confidence_0.000_Length_410	97.3533	conserved hypothetical protein [Ricinus communis] &gt;gi|223537782|gb|EEF39400.1| conserved hypothetical protein [Ricinus communis]
embryo	Locus_36997_Transcript_1/1_Confidence_0.000_Length_247	97.2532	No hits found
embryo	Locus_19344_Transcript_1/1_Confidence_0.000_Length_953	97.2377	chaperonin containing t-complex protein 1, delta subunit, tcpd, putative [Ricinus communis] &gt;gi|223540393|gb|EEF41963.1| chaperonin containing t-complex protein 1, delta subunit, tcpd, putative [Ricinus communis]
embryo	Locus_37224_Transcript_1/1_Confidence_0.000_Length_523	97.0149	No hits found
embryo	Locus_30799_Transcript_2/4_Confidence_0.500_Length_751	96.9317	peptidyl-prolyl cis-trans isomerase [Oryza sativa Indica Group]
embryo	Locus_56278_Transcript_1/1_Confidence_0.875_Length_441	96.9295	conserved hypothetical protein 5 [Hevea brasiliensis]
embryo	Locus_30057_Transcript_1/2_Confidence_0.750_Length_1294	96.8862	TPA: hypothetical protein ZEAMMB73_997917 [Zea mays] &gt;gi|414866081|tpg|DAA44638.1| TPA: hypothetical protein ZEAMMB73_997917 [Zea mays]
embryo	Locus_57914_Transcript_1/1_Confidence_0.000_Length_333	96.8597	hypothetical protein VITISV_017217 [Vitis vinifera]
embryo	Locus_39092_Transcript_1/2_Confidence_1.000_Length_562	96.8352	No hits found
embryo	Locus_43155_Transcript_1/2_Confidence_0.800_Length_356	96.824	sodium/hydrogen exchanger 4 [Arabidopsis thaliana] &gt;gi|84029369|sp|Q8S397.2|NHX4_ARATH RecName: Full=Sodium/hydrogen exchanger 4; AltName: Full=Na(+)/H(+) exchanger 4; Short=NHE-4 &gt;gi|9758179|dbj|BAB08564.1| sodium proton exchanger [Arabidopsis thaliana] &gt;gi|62320490|dbj|BAD95025.1| sodium ...
embryo	Locus_41285_Transcript_1/2_Confidence_0.667_Length_290	96.7751	glutamine synthase [Gossypium hirsutum]
embryo	Locus_33384_Transcript_1/1_Confidence_0.000_Length_522	96.6842	LOC100286129 [Zea mays] &gt;gi|195656757|gb|ACG47846.1| zinc finger, C3HC4 type family protein [Zea mays]
embryo	Locus_1864_Transcript_1/1_Confidence_0.000_Length_280	96.6636	No hits found
embryo	Locus_48001_Transcript_1/1_Confidence_0.875_Length_251	96.3991	No hits found
embryo	Locus_29581_Transcript_1/1_Confidence_0.000_Length_665	96.3574	hypothetical protein VITISV_028559 [Vitis vinifera]
embryo	Locus_57428_Transcript_1/1_Confidence_0.923_Length_326	96.2332	hypothetical protein OsJ_04782 [Oryza sativa Japonica Group]
embryo	Locus_21369_Transcript_1/1_Confidence_0.000_Length_300	96.2142	PREDICTED: probable calcium-binding protein CML48-like [Cucumis sativus] &gt;gi|449527635|ref|XP_004170815.1| PREDICTED: probable calcium-binding protein CML48-like [Cucumis sativus]
embryo	Locus_57373_Transcript_1/1_Confidence_0.000_Length_279	96.0879	phototropin-1 [Zea mays] &gt;gi|195611646|gb|ACG27653.1| phototropin-1 [Zea mays]
embryo	Locus_24316_Transcript_1/1_Confidence_0.000_Length_395	96.0533	conserved hypothetical protein [Ricinus communis] &gt;gi|223524648|gb|EEF27640.1| conserved hypothetical protein [Ricinus communis]
embryo	Locus_38351_Transcript_1/1_Confidence_0.000_Length_250	95.9988	predicted protein [Hordeum vulgare subsp. vulgare] &gt;gi|326531744|dbj|BAJ97876.1| predicted protein [Hordeum vulgare subsp. vulgare]
embryo	Locus_19857_Transcript_2/3_Confidence_0.400_Length_627	95.8988	hypothetical protein ZEAMMB73_054159 [Zea mays]
embryo	Locus_19787_Transcript_1/1_Confidence_0.500_Length_640	95.8206	No hits found
embryo	Locus_19127_Transcript_1/1_Confidence_0.000_Length_627	95.7286	PREDICTED: probable inactive purple acid phosphatase 1-like [Brachypodium distachyon]
embryo	Locus_31778_Transcript_1/1_Confidence_0.000_Length_232	95.6644	PREDICTED: WD repeat-containing protein DWA2-like [Brachypodium distachyon]
embryo	Locus_38619_Transcript_1/1_Confidence_0.000_Length_307	95.6479	No hits found
embryo	Locus_23646_Transcript_1/2_Confidence_0.750_Length_223	95.627	hypothetical protein SORBIDRAFT_02g013100 [Sorghum bicolor] &gt;gi|241925410|gb|EER98554.1| hypothetical protein SORBIDRAFT_02g013100 [Sorghum bicolor]
embryo	Locus_48472_Transcript_1/1_Confidence_0.000_Length_421	95.6255	PREDICTED: ALG-2 interacting protein X-like, partial [Cucumis sativus]
embryo	Locus_34395_Transcript_1/1_Confidence_0.000_Length_441	95.5973	No hits found
embryo	Locus_45342_Transcript_1/1_Confidence_0.000_Length_343	95.5258	No hits found
embryo	Locus_47029_Transcript_1/1_Confidence_0.500_Length_202	95.5242	No hits found
embryo	Locus_18616_Transcript_1/1_Confidence_0.000_Length_400	95.4671	PREDICTED: heat shock cognate 70 kDa protein-like [Glycine max] &gt;gi|345646046|gb|AEO13403.1| heat shock 70 [Glycine max]
embryo	Locus_50191_Transcript_1/1_Confidence_0.800_Length_538	95.3046	No hits found
embryo	Locus_2754_Transcript_1/1_Confidence_0.000_Length_624	95.2888	No hits found
embryo	Locus_12862_Transcript_1/1_Confidence_0.000_Length_560	95.1513	unnamed protein product [Vitis vinifera]
embryo	Locus_38572_Transcript_1/1_Confidence_0.000_Length_211	95.0608	TPA: hypothetical protein ZEAMMB73_907385 [Zea mays]
embryo	Locus_31843_Transcript_1/1_Confidence_0.000_Length_213	95.0293	No hits found
embryo	Locus_43888_Transcript_1/1_Confidence_0.000_Length_343	95.0139	No hits found
embryo	Locus_7046_Transcript_1/2_Confidence_0.333_Length_570	94.888	hypothetical protein OsJ_20171 [Oryza sativa Japonica Group]
embryo	Locus_31680_Transcript_1/1_Confidence_0.000_Length_267	94.8701	unnamed protein product [Vitis vinifera]
embryo	Locus_58140_Transcript_1/1_Confidence_0.000_Length_320	94.7687	beta-D-glucan exohydolase [Elaeis guineensis]
embryo	Locus_34606_Transcript_1/1_Confidence_0.000_Length_300	94.7463	hypothetical protein SORBIDRAFT_03g027246 [Sorghum bicolor] &gt;gi|241927892|gb|EES01037.1| hypothetical protein SORBIDRAFT_03g027246 [Sorghum bicolor]
embryo	Locus_46612_Transcript_1/1_Confidence_0.000_Length_229	94.7348	No hits found
embryo	Locus_31928_Transcript_1/1_Confidence_0.000_Length_303	94.6211	unnamed protein product [Vitis vinifera]
embryo	Locus_57573_Transcript_1/1_Confidence_0.857_Length_296	94.6058	ethylene-responsive element binding protein ERF2 [Gossypium hirsutum]
embryo	Locus_47465_Transcript_1/1_Confidence_0.000_Length_371	94.58	heat shock protein [Cichorium intybus]
embryo	Locus_35730_Transcript_1/1_Confidence_0.000_Length_500	94.4476	PREDICTED: probable serine/threonine-protein kinase At5g41260 [Vitis vinifera] &gt;gi|297745267|emb|CBI40347.3| unnamed protein product [Vitis vinifera]
embryo	Locus_21922_Transcript_1/1_Confidence_0.000_Length_469	94.3743	No hits found
embryo	Locus_29700_Transcript_1/1_Confidence_0.000_Length_222	94.2708	PREDICTED: uncharacterized protein LOC100252363 [Vitis vinifera]
embryo	Locus_21381_Transcript_1/2_Confidence_0.500_Length_537	94.1036	No hits found
embryo	Locus_36071_Transcript_1/2_Confidence_1.000_Length_556	94.0807	uncharacterized protein LOC100193144 [Zea mays] &gt;gi|194692498|gb|ACF80333.1| unknown [Zea mays]
embryo	Locus_53689_Transcript_1/1_Confidence_0.500_Length_1217	94.0632	No hits found
embryo	Locus_52348_Transcript_1/1_Confidence_0.000_Length_432	93.997	PREDICTED: translocon-associated protein subunit beta isoform 1 [Vitis vinifera]
embryo	Locus_39842_Transcript_1/1_Confidence_0.000_Length_1033	93.9073	somatic embryogenesis receptor kinase [Cocos nucifera]
embryo	Locus_51762_Transcript_1/1_Confidence_0.500_Length_562	93.5971	PREDICTED: serine/threonine protein phosphatase 2A 57 kDa regulatory subunit B&apos; theta isoform [Vitis vinifera]
embryo	Locus_42062_Transcript_1/2_Confidence_1.000_Length_230	93.5966	No hits found
embryo	Locus_52104_Transcript_1/2_Confidence_0.667_Length_261	93.5394	No hits found
embryo	Locus_22058_Transcript_1/1_Confidence_0.000_Length_541	93.5249	PREDICTED: uncharacterized protein LOC100829694 [Brachypodium distachyon]
embryo	Locus_11762_Transcript_2/3_Confidence_0.833_Length_315	93.4805	PREDICTED: late embryogenesis abundant protein D-34-like [Cucumis sativus]
embryo	Locus_35391_Transcript_1/2_Confidence_1.000_Length_392	93.329	PREDICTED: dCTP pyrophosphatase 1-like [Vitis vinifera]
embryo	Locus_18915_Transcript_1/1_Confidence_0.000_Length_262	93.2361	No hits found
embryo	Locus_29077_Transcript_2/5_Confidence_0.636_Length_847	93.2179	No hits found
embryo	Locus_58587_Transcript_1/1_Confidence_0.000_Length_326	93.0568	No hits found
embryo	Locus_29664_Transcript_1/1_Confidence_0.000_Length_1303	92.8595	No hits found
embryo	Locus_29937_Transcript_2/3_Confidence_0.500_Length_605	92.7393	PREDICTED: sphingoid long-chain bases kinase 1-like [Brachypodium distachyon]
embryo	Locus_51247_Transcript_1/1_Confidence_0.500_Length_563	92.739	No hits found
embryo	Locus_49007_Transcript_1/1_Confidence_0.500_Length_362	92.6913	No hits found
embryo	Locus_50624_Transcript_1/1_Confidence_0.000_Length_411	92.6414	unnamed protein product [Vitis vinifera]
embryo	Locus_1431_Transcript_2/3_Confidence_0.538_Length_1058	92.6028	farnesyl pyrophosphare synthase [Musa acuminata]
embryo	Locus_46884_Transcript_1/1_Confidence_0.000_Length_398	92.5908	No hits found
embryo	Locus_57379_Transcript_1/1_Confidence_0.857_Length_366	92.583	hypothetical protein SORBIDRAFT_03g011130 [Sorghum bicolor] &gt;gi|241929622|gb|EES02767.1| hypothetical protein SORBIDRAFT_03g011130 [Sorghum bicolor]
embryo	Locus_5669_Transcript_1/1_Confidence_0.000_Length_225	92.4785	No hits found
embryo	Locus_58136_Transcript_1/1_Confidence_0.000_Length_872	92.4487	eukaryotic translation initiation factor 4g, putative [Ricinus communis] &gt;gi|223534164|gb|EEF35880.1| eukaryotic translation initiation factor 4g, putative [Ricinus communis]
embryo	Locus_10085_Transcript_1/1_Confidence_0.000_Length_318	92.4308	emp24 protein [Hyacinthus orientalis]
embryo	Locus_51815_Transcript_1/1_Confidence_0.800_Length_441	92.4071	PREDICTED: uncharacterized protein LOC100841793 [Brachypodium distachyon]
embryo	Locus_46822_Transcript_1/1_Confidence_0.500_Length_204	92.3965	No hits found
embryo	Locus_16166_Transcript_1/1_Confidence_0.000_Length_232	92.373	hypothetical protein VITISV_010487 [Vitis vinifera]
embryo	Locus_46318_Transcript_1/1_Confidence_0.000_Length_664	92.3357	transcription factor [Lycoris longituba]
embryo	Locus_50289_Transcript_1/1_Confidence_0.000_Length_1029	92.3249	PREDICTED: tubulin beta-2 chain [Vitis vinifera]
embryo	Locus_48961_Transcript_1/1_Confidence_0.000_Length_575	92.1963	conserved hypothetical protein [Ricinus communis] &gt;gi|223533099|gb|EEF34858.1| conserved hypothetical protein [Ricinus communis]
embryo	Locus_5607_Transcript_1/1_Confidence_0.500_Length_1435	92.0802	actin [Chrysanthemum seticuspe f. boreale]
embryo	Locus_18413_Transcript_3/3_Confidence_0.571_Length_1982	92.0398	hypothetical protein SORBIDRAFT_03g047010 [Sorghum bicolor] &gt;gi|241928977|gb|EES02122.1| hypothetical protein SORBIDRAFT_03g047010 [Sorghum bicolor]
embryo	Locus_50330_Transcript_1/1_Confidence_0.929_Length_356	92.0267	PREDICTED: transformation/transcription domain-associated protein [Vitis vinifera]
embryo	Locus_57408_Transcript_1/1_Confidence_0.000_Length_269	92.0256	LOC100283457 [Zea mays] &gt;gi|195634915|gb|ACG36926.1| thioredoxin [Zea mays]
embryo	Locus_19473_Transcript_1/1_Confidence_0.000_Length_458	91.974	PREDICTED: uncharacterized protein LOC100242152 [Vitis vinifera] &gt;gi|296089087|emb|CBI38790.3| unnamed protein product [Vitis vinifera]
embryo	Locus_53165_Transcript_1/1_Confidence_0.000_Length_225	91.8214	No hits found
embryo	Locus_33349_Transcript_1/2_Confidence_1.000_Length_272	91.8017	PREDICTED: protein transport protein Sec61 subunit beta-like [Glycine max]
embryo	Locus_42378_Transcript_1/1_Confidence_0.667_Length_472	91.7814	PREDICTED: aminoacylase-1-like [Brachypodium distachyon]
embryo	Locus_5272_Transcript_7/10_Confidence_0.297_Length_1120	91.7805	No hits found
embryo	Locus_35689_Transcript_1/1_Confidence_0.000_Length_313	91.7056	No hits found
embryo	Locus_39256_Transcript_1/1_Confidence_0.000_Length_305	91.6637	No hits found
embryo	Locus_29660_Transcript_1/1_Confidence_0.000_Length_289	91.6555	No hits found
embryo	Locus_35159_Transcript_1/1_Confidence_0.000_Length_559	91.5962	hypothetical protein ZEAMMB73_816753 [Zea mays]
embryo	Locus_49666_Transcript_1/1_Confidence_0.000_Length_433	91.5888	predicted protein [Hordeum vulgare subsp. vulgare] &gt;gi|326515984|dbj|BAJ88015.1| predicted protein [Hordeum vulgare subsp. vulgare]
embryo	Locus_2128_Transcript_1/1_Confidence_0.857_Length_567	91.5866	PREDICTED: staphylococcal nuclease domain-containing protein 1 [Vitis vinifera] &gt;gi|296088151|emb|CBI35621.3| unnamed protein product [Vitis vinifera]
embryo	Locus_1410_Transcript_1/1_Confidence_0.000_Length_227	91.558	No hits found
embryo	Locus_43024_Transcript_1/1_Confidence_0.500_Length_262	91.5546	PREDICTED: transcription factor IIIA-like [Brachypodium distachyon]
embryo	Locus_32190_Transcript_1/1_Confidence_0.000_Length_242	91.4311	lipase triacylglycerol 2 [Elaeis guineensis]
embryo	Locus_13414_Transcript_1/2_Confidence_1.000_Length_875	91.3707	Cu/Zn superoxide dismutase [Tetradium ruticarpum]
embryo	Locus_3857_Transcript_1/3_Confidence_0.667_Length_467	91.2617	No hits found
embryo	Locus_42112_Transcript_1/2_Confidence_1.000_Length_492	91.1584	PREDICTED: V-type proton ATPase subunit H-like [Vitis vinifera]
embryo	Locus_43321_Transcript_1/1_Confidence_0.000_Length_280	90.9724	predicted protein [Populus trichocarpa] &gt;gi|222840765|gb|EEE78312.1| predicted protein [Populus trichocarpa]
embryo	Locus_16332_Transcript_1/2_Confidence_0.333_Length_1156	90.8614	hypothetical protein SORBIDRAFT_01g048370 [Sorghum bicolor] &gt;gi|241919781|gb|EER92925.1| hypothetical protein SORBIDRAFT_01g048370 [Sorghum bicolor]
embryo	Locus_50230_Transcript_2/2_Confidence_0.750_Length_410	90.8478	No hits found
embryo	Locus_27503_Transcript_1/1_Confidence_0.000_Length_537	90.7159	hypothetical protein SORBIDRAFT_06g004530 [Sorghum bicolor] &gt;gi|241938761|gb|EES11906.1| hypothetical protein SORBIDRAFT_06g004530 [Sorghum bicolor]
embryo	Locus_30922_Transcript_1/1_Confidence_0.000_Length_863	90.7059	unnamed protein product [Vitis vinifera]
embryo	Locus_36455_Transcript_1/1_Confidence_0.000_Length_355	90.6875	predicted protein [Populus trichocarpa] &gt;gi|118483875|gb|ABK93828.1| unknown [Populus trichocarpa] &gt;gi|118485056|gb|ABK94392.1| unknown [Populus trichocarpa] &gt;gi|222843976|gb|EEE81523.1| predicted protein [Populus trichocarpa]
embryo	Locus_56727_Transcript_1/1_Confidence_0.800_Length_264	90.3354	Os03g0141000 [Oryza sativa Japonica Group] &gt;gi|108706108|gb|ABF93903.1| 60S ribosomal protein L21, putative, expressed [Oryza sativa Japonica Group] &gt;gi|125542345|gb|EAY88484.1| hypothetical protein OsI_09955 [Oryza sativa Indica Group] &gt;gi|125584866|gb|EAZ25530.1| hypothetical protein OsJ_...
embryo	Locus_14757_Transcript_1/3_Confidence_0.667_Length_383	90.2872	PREDICTED: uncharacterized protein At4g28440-like [Cucumis sativus] &gt;gi|449520479|ref|XP_004167261.1| PREDICTED: uncharacterized protein At4g28440-like [Cucumis sativus]
embryo	Locus_35645_Transcript_1/1_Confidence_0.000_Length_277	90.2704	No hits found
embryo	Locus_36199_Transcript_1/2_Confidence_0.500_Length_425	90.0838	Os08g0517500 [Oryza sativa Japonica Group] &gt;gi|42408738|dbj|BAD09974.1| unknown protein [Oryza sativa Japonica Group] &gt;gi|113624212|dbj|BAF24157.1| Os08g0517500 [Oryza sativa Japonica Group] &gt;gi|215686727|dbj|BAG89577.1| unnamed protein product [Oryza sativa Japonica Group] &gt;gi|218201458...
embryo	Locus_34504_Transcript_1/1_Confidence_0.000_Length_255	89.9958	No hits found
embryo	Locus_19728_Transcript_1/1_Confidence_0.000_Length_771	89.9498	uncharacterized protein LOC100383753 [Zea mays] &gt;gi|224032061|gb|ACN35106.1| unknown [Zea mays]
embryo	Locus_57433_Transcript_1/1_Confidence_0.000_Length_453	89.897	PREDICTED: ubiquitin-conjugating enzyme E2 32-like [Cucumis sativus] &gt;gi|449503860|ref|XP_004162210.1| PREDICTED: ubiquitin-conjugating enzyme E2 32-like [Cucumis sativus]
embryo	Locus_35050_Transcript_1/1_Confidence_0.000_Length_906	89.8395	hypothetical protein SORBIDRAFT_01g043960 [Sorghum bicolor] &gt;gi|241922188|gb|EER95332.1| hypothetical protein SORBIDRAFT_01g043960 [Sorghum bicolor]
embryo	Locus_28970_Transcript_1/1_Confidence_0.000_Length_316	89.828	conserved hypothetical protein [Ricinus communis] &gt;gi|223537291|gb|EEF38922.1| conserved hypothetical protein [Ricinus communis]
embryo	Locus_32279_Transcript_1/1_Confidence_0.000_Length_222	89.8165	No hits found
embryo	Locus_48550_Transcript_1/1_Confidence_0.000_Length_555	89.7319	Os06g0182500 [Oryza sativa Japonica Group] &gt;gi|55771369|dbj|BAD72536.1| LIM domain containing protein-like [Oryza sativa Japonica Group] &gt;gi|113595025|dbj|BAF18899.1| Os06g0182500 [Oryza sativa Japonica Group]
embryo	Locus_50572_Transcript_1/1_Confidence_0.000_Length_242	89.6793	putative protein [Arabidopsis thaliana] &gt;gi|7270820|emb|CAB80501.1| putative protein [Arabidopsis thaliana]
embryo	Locus_12546_Transcript_1/1_Confidence_0.000_Length_791	89.6576	PREDICTED: E3 ubiquitin-protein ligase UPL1-like [Brachypodium distachyon]
embryo	Locus_18788_Transcript_1/1_Confidence_0.000_Length_465	89.5828	uncharacterized protein LOC100273658 [Zea mays] &gt;gi|194705008|gb|ACF86588.1| unknown [Zea mays]
embryo	Locus_58419_Transcript_1/1_Confidence_0.923_Length_410	89.4429	hypothetical protein ZEAMMB73_841109 [Zea mays]
embryo	Locus_317_Transcript_1/1_Confidence_0.000_Length_584	89.4153	unnamed protein product [Vitis vinifera]
embryo	Locus_53129_Transcript_1/1_Confidence_0.000_Length_250	89.3829	No hits found
embryo	Locus_48720_Transcript_1/1_Confidence_0.917_Length_502	89.2376	unknown [Glycine max]
embryo	Locus_43635_Transcript_1/1_Confidence_0.000_Length_427	89.2082	No hits found
embryo	Locus_20423_Transcript_1/1_Confidence_0.000_Length_395	89.1284	No hits found
embryo	Locus_15232_Transcript_1/1_Confidence_0.000_Length_390	89.085	PREDICTED: WPP domain-interacting protein 1-like [Brachypodium distachyon]
embryo	Locus_85_Transcript_7/11_Confidence_0.456_Length_632	88.8441	ECP63 protein [Daucus carota]
embryo	Locus_31698_Transcript_1/2_Confidence_0.333_Length_416	88.7893	No hits found
embryo	Locus_22952_Transcript_1/1_Confidence_0.000_Length_677	88.7675	No hits found
embryo	Locus_39505_Transcript_1/1_Confidence_0.000_Length_394	88.7193	hypothetical protein OsI_27618 [Oryza sativa Indica Group]
embryo	Locus_34502_Transcript_1/1_Confidence_0.000_Length_289	88.6456	PREDICTED: uncharacterized protein LOC100266068 [Vitis vinifera]
embryo	Locus_32385_Transcript_1/2_Confidence_1.000_Length_1279	88.6338	S-adenosyl-L-methionine synthetase [Hosta ventricosa]
embryo	Locus_29214_Transcript_1/1_Confidence_0.000_Length_431	88.5754	No hits found
embryo	Locus_36036_Transcript_1/2_Confidence_1.000_Length_389	88.4596	retrotransposon protein, putative, Ty1-copia subclass [Oryza sativa Japonica Group]
embryo	Locus_24471_Transcript_1/1_Confidence_0.000_Length_337	88.3724	phd finger protein, putative [Ricinus communis] &gt;gi|223532845|gb|EEF34619.1| phd finger protein, putative [Ricinus communis]
embryo	Locus_25562_Transcript_1/1_Confidence_0.500_Length_924	88.3091	PREDICTED: uncharacterized protein LOC100853922 [Vitis vinifera]
embryo	Locus_30716_Transcript_1/1_Confidence_0.000_Length_238	88.2211	hypothetical protein ZEAMMB73_237868 [Zea mays]
embryo	Locus_45438_Transcript_1/1_Confidence_0.000_Length_1471	88.1958	sugar transporter, putative [Ricinus communis] &gt;gi|223551417|gb|EEF52903.1| sugar transporter, putative [Ricinus communis]
embryo	Locus_47369_Transcript_1/1_Confidence_0.000_Length_750	88.1689	hypothetical protein VITISV_044067 [Vitis vinifera]
embryo	Locus_55007_Transcript_1/1_Confidence_0.000_Length_408	88.0755	hypothetical protein ZEAMMB73_740706 [Zea mays]
embryo	Locus_5679_Transcript_1/1_Confidence_0.000_Length_354	87.986	hypothetical protein ARALYDRAFT_912258 [Arabidopsis lyrata subsp. lyrata] &gt;gi|297318817|gb|EFH49239.1| hypothetical protein ARALYDRAFT_912258 [Arabidopsis lyrata subsp. lyrata]
embryo	Locus_12997_Transcript_1/1_Confidence_0.000_Length_1384	87.9425	PREDICTED: AP-1 complex subunit mu-1 [Vitis vinifera] &gt;gi|296083422|emb|CBI23375.3| unnamed protein product [Vitis vinifera]
embryo	Locus_15164_Transcript_3/5_Confidence_0.700_Length_697	87.9353	ADP-glucose pyrophosphorylase (glucose-1-phosphate adenylyltransferase) large subunit, putative [Musa acuminata]
embryo	Locus_58445_Transcript_1/1_Confidence_0.000_Length_264	87.9245	hypothetical protein ZEAMMB73_819097 [Zea mays]
embryo	Locus_20173_Transcript_3/4_Confidence_0.500_Length_1391	87.8976	PREDICTED: probable methionyl-tRNA synthetase [Vitis vinifera] &gt;gi|296081059|emb|CBI18340.3| unnamed protein product [Vitis vinifera]
embryo	Locus_41696_Transcript_1/1_Confidence_0.000_Length_262	87.8828	predicted protein [Populus trichocarpa] &gt;gi|222835299|gb|EEE73734.1| predicted protein [Populus trichocarpa]
embryo	Locus_9433_Transcript_3/5_Confidence_0.250_Length_1376	87.8352	predicted protein [Hordeum vulgare subsp. vulgare]
embryo	Locus_3114_Transcript_2/4_Confidence_0.400_Length_1522	87.787	predicted protein [Populus trichocarpa] &gt;gi|222845539|gb|EEE83086.1| predicted protein [Populus trichocarpa]
embryo	Locus_52497_Transcript_1/1_Confidence_0.500_Length_444	87.6024	hypothetical protein VITISV_009381 [Vitis vinifera]
embryo	Locus_40464_Transcript_1/2_Confidence_1.000_Length_261	87.5215	No hits found
embryo	Locus_40221_Transcript_1/1_Confidence_0.000_Length_268	87.4796	No hits found
embryo	Locus_48956_Transcript_1/1_Confidence_0.000_Length_262	87.4532	No hits found
embryo	Locus_27296_Transcript_1/1_Confidence_0.000_Length_445	87.2997	hypothetical protein SORBIDRAFT_01g037260 [Sorghum bicolor] &gt;gi|241921821|gb|EER94965.1| hypothetical protein SORBIDRAFT_01g037260 [Sorghum bicolor]
embryo	Locus_14859_Transcript_1/1_Confidence_0.000_Length_681	87.2963	PREDICTED: tubulin beta-7 chain-like [Cucumis sativus]
embryo	Locus_24644_Transcript_3/4_Confidence_0.286_Length_440	87.262	PREDICTED: uncharacterized protein LOC100824876 [Brachypodium distachyon]
embryo	Locus_43399_Transcript_1/1_Confidence_0.923_Length_420	87.1807	tubulin-alpha, partial [Lycoris longituba]
embryo	Locus_61_Transcript_1/1_Confidence_0.000_Length_613	87.1807	ubiquitin extension protein-like protein [Elaeis guineensis]
embryo	Locus_38003_Transcript_1/1_Confidence_0.000_Length_356	87.1759	uncharacterized protein LOC100217216 [Zea mays] &gt;gi|194698128|gb|ACF83148.1| unknown [Zea mays]
embryo	Locus_51914_Transcript_1/1_Confidence_0.000_Length_474	87.1543	E3 ubiquitin protein ligase upl2, putative [Ricinus communis] &gt;gi|223538012|gb|EEF39625.1| E3 ubiquitin protein ligase upl2, putative [Ricinus communis]
embryo	Locus_10912_Transcript_1/1_Confidence_0.000_Length_544	86.9249	hypothetical protein SORBIDRAFT_10g008620 [Sorghum bicolor] &gt;gi|241916360|gb|EER89504.1| hypothetical protein SORBIDRAFT_10g008620 [Sorghum bicolor]
embryo	Locus_13388_Transcript_1/1_Confidence_0.000_Length_985	86.8359	PREDICTED: subtilisin-like protease-like [Cucumis sativus]
embryo	Locus_42291_Transcript_1/1_Confidence_0.000_Length_215	86.8104	No hits found
embryo	Locus_19567_Transcript_1/1_Confidence_0.000_Length_318	86.7705	No hits found
embryo	Locus_39183_Transcript_1/1_Confidence_0.000_Length_330	86.7531	No hits found
embryo	Locus_46929_Transcript_1/1_Confidence_0.000_Length_386	86.7428	unnamed protein product [Vitis vinifera]
embryo	Locus_39124_Transcript_1/1_Confidence_0.667_Length_350	86.5969	PREDICTED: UV radiation resistance-associated gene protein [Vitis vinifera] &gt;gi|298205154|emb|CBI17213.3| unnamed protein product [Vitis vinifera]
embryo	Locus_50447_Transcript_1/1_Confidence_0.500_Length_226	86.5275	PREDICTED: uncharacterized protein LOC100832060 [Brachypodium distachyon]
embryo	Locus_43438_Transcript_1/1_Confidence_0.833_Length_227	86.4737	hypothetical protein SORBIDRAFT_03g003450 [Sorghum bicolor] &gt;gi|241929192|gb|EES02337.1| hypothetical protein SORBIDRAFT_03g003450 [Sorghum bicolor]
embryo	Locus_30245_Transcript_1/1_Confidence_0.000_Length_593	86.2712	GST6 protein [Elaeis guineensis]
embryo	Locus_13608_Transcript_1/2_Confidence_0.500_Length_397	86.2646	PREDICTED: ABC transporter E family member 2 [Vitis vinifera]
embryo	Locus_3718_Transcript_1/1_Confidence_0.000_Length_276	86.2425	No hits found
embryo	Locus_980_Transcript_2/2_Confidence_0.769_Length_389	86.2104	No hits found
embryo	Locus_43429_Transcript_1/1_Confidence_0.000_Length_475	86.1188	No hits found
embryo	Locus_13481_Transcript_1/2_Confidence_0.500_Length_745	85.9514	No hits found
embryo	Locus_12882_Transcript_1/1_Confidence_0.000_Length_361	85.9189	lipid-binding serum glycoprotein-like protein [Arabidopsis thaliana] &gt;gi|332189651|gb|AEE27772.1| lipid-binding serum glycoprotein-like protein [Arabidopsis thaliana]
embryo	Locus_7920_Transcript_1/4_Confidence_0.556_Length_999	85.9116	26S proteasome regulatory particle non-ATPase subunit 8 [Elaeis guineensis]
embryo	Locus_12465_Transcript_2/4_Confidence_0.556_Length_617	85.911	unnamed protein product [Vitis vinifera]
embryo	Locus_3062_Transcript_1/3_Confidence_0.500_Length_1706	85.8697	PREDICTED: uncharacterized protein LOC100260886 isoform 2 [Vitis vinifera]
embryo	Locus_38838_Transcript_1/3_Confidence_0.333_Length_387	85.7682	PREDICTED: vacuolar protein sorting-associated protein 53 homolog [Vitis vinifera] &gt;gi|298204761|emb|CBI25259.3| unnamed protein product [Vitis vinifera]
embryo	Locus_7162_Transcript_1/1_Confidence_0.000_Length_2372	85.6758	Transitional endoplasmic reticulum ATPase, putative [Ricinus communis] &gt;gi|223541365|gb|EEF42916.1| Transitional endoplasmic reticulum ATPase, putative [Ricinus communis]
embryo	Locus_31853_Transcript_1/1_Confidence_0.000_Length_417	85.6428	No hits found
embryo	Locus_54095_Transcript_1/1_Confidence_0.000_Length_437	85.6211	eukaryotic initiation factor 4E-like protein [Solanum tuberosum]
embryo	Locus_1547_Transcript_1/1_Confidence_0.000_Length_1012	85.5727	hypothetical protein SORBIDRAFT_01g019370 [Sorghum bicolor] &gt;gi|241920939|gb|EER94083.1| hypothetical protein SORBIDRAFT_01g019370 [Sorghum bicolor]
embryo	Locus_27171_Transcript_1/1_Confidence_0.000_Length_304	85.5485	No hits found
embryo	Locus_31060_Transcript_2/2_Confidence_0.625_Length_263	85.5224	unnamed protein product [Vitis vinifera]
embryo	Locus_51927_Transcript_1/1_Confidence_0.917_Length_455	85.2334	60S ribosomal protein L23 [Zea mays]
embryo	Locus_56860_Transcript_1/1_Confidence_0.667_Length_264	85.1986	unnamed protein product [Vitis vinifera]
embryo	Locus_12937_Transcript_1/1_Confidence_0.000_Length_384	85.0654	AP2 domain transcription factor EREBP [Oryza sativa Japonica Group]
embryo	Locus_53262_Transcript_1/1_Confidence_0.000_Length_761	85.0293	PREDICTED: HBS1-like protein-like [Vitis vinifera]
embryo	Locus_34422_Transcript_1/2_Confidence_1.000_Length_303	84.9577	No hits found
embryo	Locus_47425_Transcript_1/1_Confidence_0.875_Length_613	84.863	RNase Phy5, partial [Petunia x hybrida]
embryo	Locus_35932_Transcript_1/1_Confidence_0.000_Length_863	84.7756	uncharacterized protein LOC100279793 [Zea mays] &gt;gi|219886241|gb|ACL53495.1| unknown [Zea mays] &gt;gi|414887330|tpg|DAA63344.1| TPA: putative WRKY DNA-binding domain superfamily protein [Zea mays]
embryo	Locus_2196_Transcript_2/3_Confidence_0.400_Length_609	84.7508	PREDICTED: ubiquitin carboxyl-terminal hydrolase 14-like [Vitis vinifera]
embryo	Locus_42269_Transcript_1/1_Confidence_0.000_Length_235	84.716	predicted protein [Populus trichocarpa] &gt;gi|222873418|gb|EEF10549.1| predicted protein [Populus trichocarpa]
embryo	Locus_50347_Transcript_1/1_Confidence_0.000_Length_204	84.6094	polyprotein [Oryza australiensis]
embryo	Locus_40469_Transcript_1/1_Confidence_0.000_Length_467	84.6057	predicted protein [Populus trichocarpa] &gt;gi|222848323|gb|EEE85870.1| predicted protein [Populus trichocarpa]
embryo	Locus_55560_Transcript_1/1_Confidence_0.500_Length_238	84.5715	vacuolar protein sorting vps16, putative [Ricinus communis] &gt;gi|223534014|gb|EEF35735.1| vacuolar protein sorting vps16, putative [Ricinus communis]
embryo	Locus_52218_Transcript_1/1_Confidence_0.000_Length_370	84.5463	No hits found
embryo	Locus_41494_Transcript_1/1_Confidence_0.000_Length_380	84.479	No hits found
embryo	Locus_51336_Transcript_1/1_Confidence_0.889_Length_239	84.3733	heat shock protein 90-2 [Cryptocoryne ciliata]
embryo	Locus_22911_Transcript_1/1_Confidence_0.000_Length_664	84.3206	hypothetical protein VITISV_036417 [Vitis vinifera]
embryo	Locus_17044_Transcript_1/3_Confidence_0.909_Length_748	84.2942	gag-pol polyprotein [Phaseolus vulgaris]
embryo	Locus_39623_Transcript_1/1_Confidence_0.000_Length_248	84.2469	contains similarity to reverse transcriptase (Pfam: rvt.hmm, score 19.29) [Arabidopsis thaliana] &gt;gi|7267136|emb|CAB80804.1| putative retrotransposon protein [Arabidopsis thaliana]
embryo	Locus_39701_Transcript_1/2_Confidence_0.333_Length_300	84.1918	No hits found
embryo	Locus_27357_Transcript_1/1_Confidence_0.000_Length_627	84.1609	PREDICTED: uncharacterized protein LOC100256211 [Vitis vinifera] &gt;gi|297736938|emb|CBI26139.3| unnamed protein product [Vitis vinifera]
embryo	Locus_19416_Transcript_1/3_Confidence_0.778_Length_791	84.086	unnamed protein product [Vitis vinifera]
embryo	Locus_56726_Transcript_1/1_Confidence_0.800_Length_533	84.0497	No hits found
embryo	Locus_22999_Transcript_1/1_Confidence_0.000_Length_764	84.0411	No hits found
embryo	Locus_943_Transcript_1/1_Confidence_0.000_Length_562	83.9916	unnamed protein product [Vitis vinifera]
embryo	Locus_19189_Transcript_1/2_Confidence_0.600_Length_430	83.9885	hypothetical protein OsI_25107 [Oryza sativa Indica Group]
embryo	Locus_1267_Transcript_1/1_Confidence_0.000_Length_274	83.9665	PREDICTED: serine/threonine-protein kinase HT1-like [Brachypodium distachyon]
embryo	Locus_30189_Transcript_1/1_Confidence_0.000_Length_274	83.9179	No hits found
embryo	Locus_1466_Transcript_2/3_Confidence_0.571_Length_1494	83.7098	PREDICTED: COP9 signalosome complex subunit 1 [Vitis vinifera] &gt;gi|296089065|emb|CBI38768.3| unnamed protein product [Vitis vinifera]
embryo	Locus_27487_Transcript_1/1_Confidence_0.000_Length_739	83.6691	hypothetical protein SORBIDRAFT_01g048910 [Sorghum bicolor] &gt;gi|241922457|gb|EER95601.1| hypothetical protein SORBIDRAFT_01g048910 [Sorghum bicolor]
embryo	Locus_11160_Transcript_2/4_Confidence_0.500_Length_1048	83.6574	hypothetical protein OsJ_36171 [Oryza sativa Japonica Group]
embryo	Locus_50377_Transcript_1/2_Confidence_1.000_Length_372	83.5689	PREDICTED: staphylococcal nuclease domain-containing protein 1 [Vitis vinifera] &gt;gi|296088151|emb|CBI35621.3| unnamed protein product [Vitis vinifera]
embryo	Locus_24315_Transcript_2/2_Confidence_0.769_Length_807	83.5566	Polyadenylation factor subunit, putative [Ricinus communis] &gt;gi|223535779|gb|EEF37441.1| Polyadenylation factor subunit, putative [Ricinus communis]
embryo	Locus_38581_Transcript_1/1_Confidence_0.000_Length_485	83.5149	No hits found
embryo	Locus_8415_Transcript_3/6_Confidence_0.538_Length_779	83.4959	PREDICTED: N-alpha-acetyltransferase 50 [Vitis vinifera] &gt;gi|147776900|emb|CAN65722.1| hypothetical protein VITISV_004445 [Vitis vinifera] &gt;gi|296081968|emb|CBI20973.3| unnamed protein product [Vitis vinifera]
embryo	Locus_43269_Transcript_1/1_Confidence_0.889_Length_1120	83.4866	predicted protein [Hordeum vulgare subsp. vulgare] &gt;gi|326524496|dbj|BAK00631.1| predicted protein [Hordeum vulgare subsp. vulgare]
embryo	Locus_127_Transcript_2/6_Confidence_0.577_Length_698	83.4698	No hits found
embryo	Locus_13732_Transcript_1/1_Confidence_0.000_Length_697	83.4033	gag-pol polyprotein [Phaseolus vulgaris]
embryo	Locus_43436_Transcript_1/1_Confidence_0.875_Length_639	83.3818	No hits found
embryo	Locus_38525_Transcript_1/1_Confidence_0.000_Length_318	83.3693	cysteine proteinase [Elaeis guineensis]
embryo	Locus_39893_Transcript_1/2_Confidence_0.667_Length_230	83.3649	No hits found
embryo	Locus_56228_Transcript_1/1_Confidence_0.500_Length_287	83.3365	transcription factor [Lycoris longituba]
embryo	Locus_2919_Transcript_1/1_Confidence_0.000_Length_271	83.2615	PREDICTED: cirhin-like [Glycine max]
embryo	Locus_40669_Transcript_1/1_Confidence_0.000_Length_385	83.2586	hypothetical protein VITISV_035299 [Vitis vinifera]
embryo	Locus_31773_Transcript_3/5_Confidence_0.500_Length_1188	83.2538	hypothetical protein SORBIDRAFT_01g042050 [Sorghum bicolor] &gt;gi|241922076|gb|EER95220.1| hypothetical protein SORBIDRAFT_01g042050 [Sorghum bicolor]
embryo	Locus_48484_Transcript_1/1_Confidence_0.000_Length_340	83.249	PREDICTED: uncharacterized protein LOC101216765 [Cucumis sativus]
embryo	Locus_55453_Transcript_1/1_Confidence_0.000_Length_224	83.2219	No hits found
embryo	Locus_44301_Transcript_2/4_Confidence_0.400_Length_1021	83.2179	predicted protein [Populus trichocarpa] &gt;gi|118485751|gb|ABK94725.1| unknown [Populus trichocarpa] &gt;gi|222841737|gb|EEE79284.1| predicted protein [Populus trichocarpa]
embryo	Locus_12671_Transcript_1/3_Confidence_0.500_Length_926	83.2144	transposon protein, putative, CACTA, En/Spm sub-class [Oryza sativa Japonica Group]
embryo	Locus_41018_Transcript_1/1_Confidence_0.000_Length_310	83.1752	No hits found
embryo	Locus_27216_Transcript_1/2_Confidence_1.000_Length_719	83.1635	Os04g0681400 [Oryza sativa Japonica Group] &gt;gi|32487413|emb|CAE05747.1| OSJNBb0017I01.27 [Oryza sativa Japonica Group] &gt;gi|32488629|emb|CAE03422.1| OSJNBa0032F06.5 [Oryza sativa Japonica Group] &gt;gi|113565860|dbj|BAF16203.1| Os04g0681400 [Oryza sativa Japonica Group] &gt;gi|215701242|dbj|BAG...
embryo	Locus_23884_Transcript_2/2_Confidence_0.600_Length_1055	83.1543	trans-caffeoyl-coa 3-o-methyltransferase-like protein [Populus trichocarpa] &gt;gi|118484661|gb|ABK94201.1| unknown [Populus trichocarpa] &gt;gi|183585171|gb|ACC63877.1| trans-caffeoyl-CoA 3-O-methyltransferase [Populus trichocarpa] &gt;gi|222852293|gb|EEE89840.1| trans-caffeoyl-coa 3-o-methyltransf...
embryo	Locus_8525_Transcript_1/2_Confidence_0.333_Length_422	83.1244	No hits found
embryo	Locus_36322_Transcript_1/1_Confidence_0.917_Length_522	83.1179	uncharacterized protein, partial [Phleum pratense]
embryo	Locus_27527_Transcript_1/2_Confidence_0.333_Length_240	82.9854	hypothetical protein VITISV_021292 [Vitis vinifera]
embryo	Locus_18689_Transcript_1/2_Confidence_0.333_Length_476	82.9308	predicted protein [Populus trichocarpa] &gt;gi|222867168|gb|EEF04299.1| predicted protein [Populus trichocarpa]
embryo	Locus_33642_Transcript_1/1_Confidence_0.000_Length_444	82.8646	unnamed protein product [Vitis vinifera]
embryo	Locus_39107_Transcript_1/2_Confidence_1.000_Length_464	82.8327	TPA: hypothetical protein ZEAMMB73_931450, partial [Zea mays]
embryo	Locus_55646_Transcript_1/1_Confidence_0.800_Length_300	82.7626	aldolase, partial [Triticum aestivum]
embryo	Locus_50512_Transcript_1/2_Confidence_1.000_Length_325	82.6929	No hits found
embryo	Locus_39259_Transcript_1/1_Confidence_0.000_Length_219	82.6506	plastid fibrillin 2 [Coffea canephora]
embryo	Locus_51888_Transcript_1/1_Confidence_0.500_Length_254	82.6103	No hits found
embryo	Locus_18693_Transcript_1/1_Confidence_0.000_Length_1687	82.6096	hypothetical protein SORBIDRAFT_01g028980 [Sorghum bicolor] &gt;gi|241921339|gb|EER94483.1| hypothetical protein SORBIDRAFT_01g028980 [Sorghum bicolor]
embryo	Locus_28431_Transcript_1/2_Confidence_0.500_Length_659	82.4874	unknown [Picea sitchensis]
embryo	Locus_21270_Transcript_1/1_Confidence_0.000_Length_1170	82.4828	Os07g0572600 [Oryza sativa Japonica Group] &gt;gi|34393544|dbj|BAC83142.1| putative GDP-fucose protein-O-fucosyltransferase 2 [Oryza sativa Japonica Group] &gt;gi|50508964|dbj|BAD31871.1| putative GDP-fucose protein-O-fucosyltransferase 2 [Oryza sativa Japonica Group] &gt;gi|113611596|dbj|BAF21974.1...
embryo	Locus_12487_Transcript_2/4_Confidence_0.333_Length_1513	82.2876	unnamed protein product [Oryza sativa Japonica Group]
embryo	Locus_43104_Transcript_1/1_Confidence_0.889_Length_317	82.2331	No hits found
embryo	Locus_23879_Transcript_1/2_Confidence_1.000_Length_332	82.1661	predicted protein [Populus trichocarpa] &gt;gi|118481206|gb|ABK92554.1| unknown [Populus trichocarpa] &gt;gi|222866171|gb|EEF03302.1| predicted protein [Populus trichocarpa]
embryo	Locus_34437_Transcript_1/1_Confidence_0.000_Length_571	82.0235	hypothetical protein [Cleome spinosa]
embryo	Locus_10202_Transcript_8/17_Confidence_0.318_Length_1537	82.0001	OSJNBa0024J22.4 [Oryza sativa Japonica Group] &gt;gi|38347202|emb|CAD40526.2| OSJNBa0023J03.14 [Oryza sativa Japonica Group] &gt;gi|116308930|emb|CAH66059.1| OSIGBa0125J07.8 [Oryza sativa Indica Group] &gt;gi|116309043|emb|CAH66155.1| OSIGBa0113B06.1 [Oryza sativa Indica Group]
embryo	Locus_57361_Transcript_1/1_Confidence_0.857_Length_551	81.9968	chromosome region maintenance protein 1/exportin, putative [Ricinus communis] &gt;gi|223540782|gb|EEF42342.1| chromosome region maintenance protein 1/exportin, putative [Ricinus communis]
embryo	Locus_18435_Transcript_1/1_Confidence_0.000_Length_250	81.9352	PREDICTED: uncharacterized protein LOC100256908 [Vitis vinifera]
embryo	Locus_12916_Transcript_1/1_Confidence_0.000_Length_276	81.8868	PREDICTED: uncharacterized protein LOC100828079 [Brachypodium distachyon]
embryo	Locus_33923_Transcript_1/1_Confidence_0.500_Length_528	81.8451	predicted protein [Populus trichocarpa] &gt;gi|222868700|gb|EEF05831.1| predicted protein [Populus trichocarpa]
embryo	Locus_40780_Transcript_1/1_Confidence_0.000_Length_469	81.8329	No hits found
embryo	Locus_46098_Transcript_1/1_Confidence_0.000_Length_274	81.8152	No hits found
embryo	Locus_54482_Transcript_1/2_Confidence_1.000_Length_237	81.787	No hits found
embryo	Locus_19292_Transcript_1/1_Confidence_0.000_Length_939	81.7697	Os06g0186900 [Oryza sativa Japonica Group] &gt;gi|55773868|dbj|BAD72453.1| putative DNA helicase [Oryza sativa Japonica Group] &gt;gi|125596298|gb|EAZ36078.1| hypothetical protein OsJ_20388 [Oryza sativa Japonica Group] &gt;gi|215740495|dbj|BAG97151.1| unnamed protein product [Oryza sativa Japonica ...
embryo	Locus_1698_Transcript_2/2_Confidence_0.429_Length_546	81.7624	unnamed protein product [Vitis vinifera]
embryo	Locus_4163_Transcript_1/2_Confidence_0.667_Length_1072	81.7555	squalene synthase [Siraitia grosvenorii]
embryo	Locus_20732_Transcript_1/1_Confidence_0.857_Length_945	81.7524	rubisco subunit binding-protein alpha subunit, ruba, putative [Ricinus communis] &gt;gi|223525447|gb|EEF28034.1| rubisco subunit binding-protein alpha subunit, ruba, putative [Ricinus communis]
embryo	Locus_24039_Transcript_1/1_Confidence_0.000_Length_1449	81.7369	PREDICTED: protein kinase G11A-like [Vitis vinifera]
embryo	Locus_24008_Transcript_1/1_Confidence_0.000_Length_241	81.7365	No hits found
embryo	Locus_50693_Transcript_1/1_Confidence_0.889_Length_445	81.7292	hypothetical protein VITISV_004874 [Vitis vinifera]
embryo	Locus_51724_Transcript_1/1_Confidence_0.917_Length_260	81.7127	No hits found
embryo	Locus_56604_Transcript_1/2_Confidence_1.000_Length_377	81.6605	unknown protein [Oryza sativa Japonica Group]
embryo	Locus_15050_Transcript_1/1_Confidence_0.000_Length_266	81.6195	No hits found
embryo	Locus_57933_Transcript_1/1_Confidence_0.000_Length_277	81.5846	UDP-glycosyltransferase 1 [Linum usitatissimum]
embryo	Locus_39129_Transcript_1/1_Confidence_0.000_Length_360	81.5741	unnamed protein product [Vitis vinifera]
embryo	Locus_40760_Transcript_1/1_Confidence_0.500_Length_659	81.5165	No hits found
embryo	Locus_23851_Transcript_1/1_Confidence_0.000_Length_335	81.4562	hypothetical protein SORBIDRAFT_02g034260 [Sorghum bicolor] &gt;gi|241926286|gb|EER99430.1| hypothetical protein SORBIDRAFT_02g034260 [Sorghum bicolor]
embryo	Locus_43709_Transcript_1/1_Confidence_0.833_Length_394	81.4167	No hits found
embryo	Locus_47066_Transcript_1/1_Confidence_0.000_Length_724	81.3501	predicted protein [Hordeum vulgare subsp. vulgare]
embryo	Locus_12050_Transcript_1/1_Confidence_0.000_Length_773	81.3372	PREDICTED: syntaxin-71 [Vitis vinifera] &gt;gi|297741579|emb|CBI32711.3| unnamed protein product [Vitis vinifera]
embryo	Locus_34529_Transcript_1/1_Confidence_0.000_Length_306	81.2578	No hits found
embryo	Locus_42749_Transcript_1/1_Confidence_0.800_Length_278	81.2385	No hits found
embryo	Locus_38040_Transcript_1/2_Confidence_1.000_Length_1338	81.2355	PREDICTED: protein TIME FOR COFFEE-like [Brachypodium distachyon]
embryo	Locus_24527_Transcript_1/1_Confidence_0.000_Length_254	81.2339	No hits found
embryo	Locus_50599_Transcript_1/2_Confidence_1.000_Length_633	81.1388	delta 1-pyrroline-5-carboxylate synthetase, partial [Opuntia streptacantha]
embryo	Locus_395_Transcript_1/1_Confidence_0.000_Length_599	81.1366	calreticulin-3 precursor [Zea mays]
embryo	Locus_25075_Transcript_1/1_Confidence_0.000_Length_643	80.9775	unknown [Lotus japonicus]
embryo	Locus_4188_Transcript_1/2_Confidence_0.333_Length_787	80.9724	hypothetical protein SORBIDRAFT_03g039580 [Sorghum bicolor] &gt;gi|241930725|gb|EES03870.1| hypothetical protein SORBIDRAFT_03g039580 [Sorghum bicolor]
embryo	Locus_1776_Transcript_1/1_Confidence_0.000_Length_1156	80.9465	PREDICTED: uncharacterized protein LOC100255444 [Vitis vinifera]
embryo	Locus_34768_Transcript_1/1_Confidence_0.000_Length_709	80.7863	No hits found
embryo	Locus_24306_Transcript_1/1_Confidence_0.000_Length_1058	80.7386	hypothetical protein ZEAMMB73_642213 [Zea mays]
embryo	Locus_19440_Transcript_1/2_Confidence_0.600_Length_1185	80.7208	putative formate--tetrahydrofolate ligase [Oryza sativa Japonica Group] &gt;gi|218202242|gb|EEC84669.1| hypothetical protein OsI_31573 [Oryza sativa Indica Group] &gt;gi|222641688|gb|EEE69820.1| hypothetical protein OsJ_29562 [Oryza sativa Japonica Group]
embryo	Locus_53997_Transcript_1/1_Confidence_0.000_Length_580	80.6844	No hits found
embryo	Locus_36782_Transcript_1/1_Confidence_0.000_Length_233	80.6711	No hits found
embryo	Locus_27581_Transcript_1/1_Confidence_0.000_Length_378	80.6266	TPA: hypothetical protein ZEAMMB73_748505 [Zea mays]
embryo	Locus_56969_Transcript_1/1_Confidence_0.000_Length_207	80.6211	No hits found
embryo	Locus_41038_Transcript_1/1_Confidence_0.000_Length_535	80.506	hypothetical protein VITISV_029059 [Vitis vinifera]
embryo	Locus_48674_Transcript_1/1_Confidence_0.000_Length_246	80.448	No hits found
embryo	Locus_6987_Transcript_1/1_Confidence_0.000_Length_865	80.4322	hypothetical protein OsI_21172 [Oryza sativa Indica Group]
embryo	Locus_24372_Transcript_1/2_Confidence_1.000_Length_925	80.3245	putative serine/threonine protein kinase [Oryza sativa Japonica Group]
embryo	Locus_34371_Transcript_1/2_Confidence_0.333_Length_231	80.3188	No hits found
embryo	Locus_11285_Transcript_5/7_Confidence_0.312_Length_418	80.2902	predicted protein [Hordeum vulgare subsp. vulgare]
embryo	Locus_40441_Transcript_1/1_Confidence_0.000_Length_301	80.0697	No hits found
embryo	Locus_28579_Transcript_1/1_Confidence_0.000_Length_232	80.0527	No hits found
embryo	Locus_2830_Transcript_2/3_Confidence_0.600_Length_2561	80.0164	PREDICTED: uncharacterized WD repeat-containing protein C2A9.03-like [Cucumis sativus]
embryo	Locus_48460_Transcript_1/1_Confidence_0.500_Length_448	79.9959	Os03g0195200 [Oryza sativa Japonica Group] &gt;gi|108706647|gb|ABF94442.1| Possible metal-binding domain in RNase L inhibitor, RLI family protein, expressed [Oryza sativa Japonica Group] &gt;gi|113547727|dbj|BAF11170.1| Os03g0195200 [Oryza sativa Japonica Group] &gt;gi|215697184|dbj|BAG91178.1| unna...
embryo	Locus_20079_Transcript_1/1_Confidence_0.000_Length_665	79.9585	PREDICTED: coatomer subunit beta-1-like [Glycine max]
embryo	Locus_37303_Transcript_1/1_Confidence_0.000_Length_270	79.9146	TPA: hypothetical protein ZEAMMB73_663986 [Zea mays]
embryo	Locus_34913_Transcript_1/1_Confidence_0.000_Length_543	79.8196	unknown [Glycine max]
embryo	Locus_35354_Transcript_1/2_Confidence_1.000_Length_314	79.8034	PREDICTED: DEAD-box ATP-dependent RNA helicase 32-like [Cucumis sativus]
embryo	Locus_50231_Transcript_1/1_Confidence_0.000_Length_211	79.7595	conserved hypothetical protein [Ricinus communis] &gt;gi|223539790|gb|EEF41370.1| conserved hypothetical protein [Ricinus communis]
embryo	Locus_29644_Transcript_1/1_Confidence_0.000_Length_476	79.7513	No hits found
embryo	Locus_37238_Transcript_1/1_Confidence_0.000_Length_232	79.696	predicted protein [Hordeum vulgare subsp. vulgare]
embryo	Locus_2926_Transcript_1/1_Confidence_0.000_Length_1628	79.6595	hypothetical protein OsI_17497 [Oryza sativa Indica Group]
embryo	Locus_18972_Transcript_1/2_Confidence_0.500_Length_425	79.6454	No hits found
embryo	Locus_29888_Transcript_1/1_Confidence_0.000_Length_607	79.6042	PREDICTED: ER membrane protein complex subunit 7 homolog [Cucumis sativus] &gt;gi|449517192|ref|XP_004165630.1| PREDICTED: ER membrane protein complex subunit 7 homolog [Cucumis sativus]
embryo	Locus_23749_Transcript_1/2_Confidence_0.667_Length_283	79.5886	No hits found
embryo	Locus_57412_Transcript_1/1_Confidence_0.923_Length_410	79.5803	RecName: Full=1-Cys peroxiredoxin; AltName: Full=Rehydrin homolog; AltName: Full=Thioredoxin peroxidase &gt;gi|49618728|gb|AAT67997.1| 1-cys peroxiredoxin [Medicago truncatula]
embryo	Locus_2483_Transcript_1/2_Confidence_0.333_Length_1042	79.5632	cohesin-like protein [Oryza sativa Indica Group] &gt;gi|218189531|gb|EEC71958.1| hypothetical protein OsI_04789 [Oryza sativa Indica Group]
embryo	Locus_48134_Transcript_1/1_Confidence_0.000_Length_286	79.5502	No hits found
embryo	Locus_54784_Transcript_1/1_Confidence_0.000_Length_601	79.5462	endo-1,4-beta-glucanase [Gossypium schwendimanii]
embryo	Locus_46808_Transcript_1/1_Confidence_0.000_Length_434	79.5111	No hits found
embryo	Locus_50695_Transcript_1/1_Confidence_0.000_Length_257	79.4996	PREDICTED: uncharacterized protein LOC100822738 [Brachypodium distachyon]
embryo	Locus_15068_Transcript_3/3_Confidence_0.818_Length_369	79.4431	No hits found
embryo	Locus_15214_Transcript_1/1_Confidence_0.000_Length_492	79.4171	No hits found
embryo	Locus_20795_Transcript_1/1_Confidence_0.000_Length_1162	79.3862	PREDICTED: protein BASIC PENTACYSTEINE6 [Vitis vinifera] &gt;gi|183604863|gb|ACC64529.1| GAGA-binding transcriptional activator BBR/BPC6-like [Vitis vinifera] &gt;gi|183604865|gb|ACC64530.1| GAGA-binding transcriptional activator BBR/BPC6-like [Vitis vinifera]
embryo	Locus_1920_Transcript_1/1_Confidence_0.000_Length_968	79.3487	hypothetical protein SORBIDRAFT_04g037410 [Sorghum bicolor] &gt;gi|241932881|gb|EES06026.1| hypothetical protein SORBIDRAFT_04g037410 [Sorghum bicolor]
embryo	Locus_25139_Transcript_1/2_Confidence_0.333_Length_543	79.3328	vacuolar ATP synthase catalytic subunit A [Zea mays]
embryo	Locus_50497_Transcript_1/2_Confidence_1.000_Length_291	79.2524	No hits found
embryo	Locus_51866_Transcript_1/1_Confidence_0.500_Length_487	79.167	unknown [Picea sitchensis]
embryo	Locus_28118_Transcript_1/1_Confidence_0.000_Length_605	79.1441	unknown [Zea mays]
embryo	Locus_36564_Transcript_4/5_Confidence_0.286_Length_731	79.116	No hits found
embryo	Locus_41303_Transcript_1/1_Confidence_0.000_Length_451	79.0259	SR-rich pre-mRNA splicing activator [Oryza sativa Japonica Group] &gt;gi|29893676|gb|AAP06930.1| SR-rich pre-mRNA splicing activator [Oryza sativa Japonica Group]
embryo	Locus_7502_Transcript_1/2_Confidence_1.000_Length_646	78.9878	No hits found
embryo	Locus_567_Transcript_4/11_Confidence_0.360_Length_1380	78.9656	PREDICTED: uncharacterized protein LOC100795315 [Glycine max]
embryo	Locus_48895_Transcript_1/1_Confidence_0.500_Length_498	78.9256	unnamed protein product [Vitis vinifera]
embryo	Locus_14565_Transcript_1/2_Confidence_0.667_Length_319	78.8594	No hits found
embryo	Locus_12125_Transcript_1/1_Confidence_0.000_Length_353	78.8177	PREDICTED: protein TRANSPORT INHIBITOR RESPONSE 1-like [Glycine max]
embryo	Locus_19556_Transcript_1/1_Confidence_0.000_Length_536	78.8012	predicted protein [Populus trichocarpa] &gt;gi|222850015|gb|EEE87562.1| predicted protein [Populus trichocarpa]
embryo	Locus_33221_Transcript_1/1_Confidence_0.000_Length_322	78.7809	No hits found
embryo	Locus_18568_Transcript_1/1_Confidence_0.000_Length_239	78.775	No hits found
embryo	Locus_41496_Transcript_1/2_Confidence_0.333_Length_1160	78.7399	PREDICTED: protein CASP [Vitis vinifera]
embryo	Locus_18860_Transcript_1/1_Confidence_0.000_Length_364	78.6934	No hits found
embryo	Locus_58029_Transcript_1/1_Confidence_0.500_Length_592	78.6527	TPA: hypothetical protein ZEAMMB73_831564 [Zea mays]
embryo	Locus_37164_Transcript_1/1_Confidence_0.000_Length_223	78.6314	No hits found
embryo	Locus_41456_Transcript_1/1_Confidence_0.000_Length_331	78.6031	No hits found
embryo	Locus_44336_Transcript_1/1_Confidence_0.833_Length_698	78.5741	expressed protein [Oryza sativa Japonica Group]
embryo	Locus_47065_Transcript_1/1_Confidence_0.500_Length_392	78.5531	No hits found
embryo	Locus_50688_Transcript_1/1_Confidence_0.500_Length_484	78.5447	PREDICTED: dynamin-2B [Vitis vinifera] &gt;gi|297734796|emb|CBI17030.3| unnamed protein product [Vitis vinifera]
embryo	Locus_44527_Transcript_1/1_Confidence_0.000_Length_301	78.5444	No hits found
embryo	Locus_31718_Transcript_1/1_Confidence_0.000_Length_548	78.5181	predicted protein [Populus trichocarpa] &gt;gi|222835182|gb|EEE73617.1| predicted protein [Populus trichocarpa]
embryo	Locus_54855_Transcript_1/1_Confidence_0.000_Length_587	78.4662	unknown [Zea mays] &gt;gi|414886454|tpg|DAA62468.1| TPA: hypothetical protein ZEAMMB73_586377 [Zea mays]
embryo	Locus_40721_Transcript_1/1_Confidence_0.857_Length_671	78.4577	PREDICTED: ruBisCO large subunit-binding protein subunit alpha, chloroplastic-like [Brachypodium distachyon]
embryo	Locus_42556_Transcript_1/1_Confidence_0.000_Length_540	78.4114	uncharacterized protein LOC100810759 [Glycine max] &gt;gi|255646959|gb|ACU23949.1| unknown [Glycine max]
embryo	Locus_25638_Transcript_1/1_Confidence_0.000_Length_471	78.3073	glucan synthase-like 3 [Helianthus annuus x Helianthus debilis subsp. debilis]
embryo	Locus_4241_Transcript_1/1_Confidence_0.000_Length_452	78.2916	No hits found
embryo	Locus_57533_Transcript_1/1_Confidence_0.923_Length_359	78.2123	No hits found
embryo	Locus_48166_Transcript_1/2_Confidence_0.333_Length_465	78.1735	No hits found
embryo	Locus_31719_Transcript_1/1_Confidence_0.000_Length_262	78.1697	conserved hypothetical protein [Ricinus communis] &gt;gi|223526892|gb|EEF29100.1| conserved hypothetical protein [Ricinus communis]
embryo	Locus_9908_Transcript_3/3_Confidence_0.571_Length_328	78.1222	hypothetical protein OsI_26510 [Oryza sativa Indica Group]
embryo	Locus_2256_Transcript_1/1_Confidence_0.000_Length_591	78.1142	PREDICTED: probable protein arginine N-methyltransferase 6-like [Glycine max]
embryo	Locus_38595_Transcript_1/1_Confidence_0.000_Length_384	78.1089	No hits found
embryo	Locus_57111_Transcript_1/1_Confidence_0.000_Length_241	78.0102	No hits found
embryo	Locus_57605_Transcript_1/1_Confidence_0.667_Length_272	77.9676	putative signal recognition particle receptor, partial [Lolium perenne]
embryo	Locus_31666_Transcript_1/1_Confidence_0.000_Length_292	77.9609	No hits found
embryo	Locus_2717_Transcript_1/2_Confidence_0.688_Length_1074	77.8889	A-type cyclin dependent kinase 1 [Dendrobium candidum]
embryo	Locus_48939_Transcript_1/1_Confidence_0.000_Length_523	77.875	Serine/threonine protein kinase PBS1 [Medicago truncatula] &gt;gi|355484222|gb|AES65425.1| Serine/threonine protein kinase PBS1 [Medicago truncatula]
embryo	Locus_48554_Transcript_1/1_Confidence_0.000_Length_292	77.8436	predicted protein [Populus trichocarpa] &gt;gi|222870700|gb|EEF07831.1| predicted protein [Populus trichocarpa]
embryo	Locus_41174_Transcript_1/1_Confidence_0.000_Length_229	77.8432	unknown [Zea mays] &gt;gi|414585796|tpg|DAA36367.1| TPA: hypothetical protein ZEAMMB73_349706 [Zea mays]
embryo	Locus_34449_Transcript_2/2_Confidence_0.765_Length_1112	77.8086	PREDICTED: CBL-interacting protein kinase 18 isoform 1 [Vitis vinifera] &gt;gi|147843535|emb|CAN81218.1| hypothetical protein VITISV_040419 [Vitis vinifera] &gt;gi|229609815|gb|ACQ83523.1| CBL-interacting protein kinase 07 [Vitis vinifera]
embryo	Locus_10890_Transcript_2/3_Confidence_0.333_Length_1393	77.6301	PREDICTED: uncharacterized protein DDB_G0273453/DDB_G0273565-like [Brachypodium distachyon]
embryo	Locus_32085_Transcript_1/1_Confidence_0.000_Length_587	77.6129	Os06g0115800 [Oryza sativa Japonica Group] &gt;gi|113594656|dbj|BAF18530.1| Os06g0115800, partial [Oryza sativa Japonica Group]
embryo	Locus_16523_Transcript_1/1_Confidence_0.000_Length_983	77.6113	No hits found
embryo	Locus_30430_Transcript_2/3_Confidence_0.700_Length_1430	77.5784	PREDICTED: probable glutamyl-tRNA synthetase, cytoplasmic-like isoform 1 [Vitis vinifera]
embryo	Locus_41983_Transcript_2/2_Confidence_0.200_Length_753	77.5481	unnamed protein product [Vitis vinifera]
embryo	Locus_56825_Transcript_1/1_Confidence_0.000_Length_366	77.4874	No hits found
embryo	Locus_20149_Transcript_1/1_Confidence_0.000_Length_430	77.4701	No hits found
embryo	Locus_24670_Transcript_1/1_Confidence_0.000_Length_971	77.4594	Protein phosphatase 2C [Medicago truncatula] &gt;gi|355492315|gb|AES73518.1| Protein phosphatase 2C [Medicago truncatula]
embryo	Locus_1218_Transcript_2/3_Confidence_0.333_Length_1119	77.4223	OSJNBa0073E02.13 [Oryza sativa Japonica Group]
embryo	Locus_20452_Transcript_1/2_Confidence_0.500_Length_1000	77.4095	hypothetical protein VITISV_024474 [Vitis vinifera]
embryo	Locus_31626_Transcript_1/1_Confidence_0.000_Length_363	77.3868	predicted protein [Populus trichocarpa] &gt;gi|222866757|gb|EEF03888.1| predicted protein [Populus trichocarpa]
embryo	Locus_5767_Transcript_1/1_Confidence_0.000_Length_532	77.3631	No hits found
embryo	Locus_14870_Transcript_1/1_Confidence_0.000_Length_564	77.3418	PREDICTED: 40S ribosomal protein S10-like [Brachypodium distachyon]
embryo	Locus_48855_Transcript_1/1_Confidence_0.000_Length_600	77.3303	No hits found
embryo	Locus_53312_Transcript_1/1_Confidence_0.000_Length_275	77.3174	phytochrome P, partial [Agathis robusta]
embryo	Locus_44836_Transcript_2/3_Confidence_0.333_Length_862	77.3015	hypothetical protein SORBIDRAFT_03g032090 [Sorghum bicolor] &gt;gi|241928179|gb|EES01324.1| hypothetical protein SORBIDRAFT_03g032090 [Sorghum bicolor]
embryo	Locus_1480_Transcript_2/4_Confidence_0.750_Length_1358	77.2859	hypothetical protein VITISV_042319 [Vitis vinifera]
embryo	Locus_27504_Transcript_1/1_Confidence_0.000_Length_952	77.2618	unknown [Lotus japonicus]
embryo	Locus_15762_Transcript_1/1_Confidence_0.000_Length_292	77.2492	PREDICTED: uncharacterized protein LOC100242314 [Vitis vinifera] &gt;gi|296081341|emb|CBI17687.3| unnamed protein product [Vitis vinifera]
embryo	Locus_14386_Transcript_1/1_Confidence_0.000_Length_549	77.239	hypothetical protein SORBIDRAFT_02g032390 [Sorghum bicolor] &gt;gi|241926189|gb|EER99333.1| hypothetical protein SORBIDRAFT_02g032390 [Sorghum bicolor]
embryo	Locus_2974_Transcript_1/1_Confidence_0.000_Length_516	77.1999	predicted protein [Hordeum vulgare subsp. vulgare] &gt;gi|326518955|dbj|BAJ92638.1| predicted protein [Hordeum vulgare subsp. vulgare]
embryo	Locus_24501_Transcript_1/1_Confidence_0.000_Length_1099	77.1735	transaldolase ToTAL2 [Solanum lycopersicum] &gt;gi|15418698|gb|AAG34725.1| transaldolase ToTAL2 [Solanum lycopersicum]
embryo	Locus_12661_Transcript_1/1_Confidence_0.000_Length_403	77.1461	unknown protein [Oryza sativa Japonica Group] &gt;gi|41052748|dbj|BAD07604.1| unknown protein [Oryza sativa Japonica Group]
embryo	Locus_7239_Transcript_3/5_Confidence_0.556_Length_841	77.1219	PREDICTED: calmodulin-binding transcription activator 1 [Vitis vinifera] &gt;gi|297736797|emb|CBI25998.3| unnamed protein product [Vitis vinifera]
embryo	Locus_1738_Transcript_1/2_Confidence_1.000_Length_279	77.0995	TPA: hypothetical protein ZEAMMB73_067851 [Zea mays]
embryo	Locus_28065_Transcript_1/1_Confidence_0.000_Length_2108	77.0926	unnamed protein product [Vitis vinifera]
embryo	Locus_12836_Transcript_2/3_Confidence_0.417_Length_1806	77.0882	hypothetical protein SORBIDRAFT_03g041550 [Sorghum bicolor] &gt;gi|241928706|gb|EES01851.1| hypothetical protein SORBIDRAFT_03g041550 [Sorghum bicolor]
embryo	Locus_19777_Transcript_1/1_Confidence_0.000_Length_548	77.0843	PREDICTED: probable histone deacetylase 19-like [Brachypodium distachyon]
embryo	Locus_56206_Transcript_1/1_Confidence_0.500_Length_544	77.056	predicted protein [Populus trichocarpa] &gt;gi|222850389|gb|EEE87936.1| predicted protein [Populus trichocarpa]
embryo	Locus_45041_Transcript_1/1_Confidence_0.889_Length_580	77.0432	cytoplasmic ribosomal protein S15a [Elaeis guineensis] &gt;gi|192910726|gb|ACF06471.1| cytoplasmic ribosomal protein S15a [Elaeis guineensis]
embryo	Locus_22344_Transcript_1/1_Confidence_0.000_Length_1259	77.038	hypothetical protein SORBIDRAFT_08g015280 [Sorghum bicolor] &gt;gi|241942852|gb|EES15997.1| hypothetical protein SORBIDRAFT_08g015280 [Sorghum bicolor]
embryo	Locus_43926_Transcript_1/1_Confidence_0.833_Length_667	76.972	No hits found
embryo	Locus_41023_Transcript_1/1_Confidence_0.000_Length_951	76.9458	PREDICTED: F-box/kelch-repeat protein At1g67480 [Vitis vinifera] &gt;gi|297738424|emb|CBI27625.3| unnamed protein product [Vitis vinifera]
embryo	Locus_37467_Transcript_1/1_Confidence_0.000_Length_242	76.9357	No hits found
embryo	Locus_41895_Transcript_1/1_Confidence_0.000_Length_212	76.8888	No hits found
embryo	Locus_19417_Transcript_1/1_Confidence_0.000_Length_778	76.87	hypothetical protein SORBIDRAFT_02g034940 [Sorghum bicolor] &gt;gi|241924167|gb|EER97311.1| hypothetical protein SORBIDRAFT_02g034940 [Sorghum bicolor]
embryo	Locus_24889_Transcript_1/3_Confidence_0.571_Length_975	76.8493	predicted protein [Physcomitrella patens subsp. patens] &gt;gi|162683024|gb|EDQ69438.1| predicted protein [Physcomitrella patens subsp. patens]
embryo	Locus_38603_Transcript_1/1_Confidence_0.000_Length_495	76.8289	cyclin B1 [Phalaenopsis bellina]
embryo	Locus_31744_Transcript_1/1_Confidence_0.000_Length_504	76.8154	xyloglucan endotransglycosylase XET2 [Asparagus officinalis]
embryo	Locus_33247_Transcript_1/2_Confidence_0.333_Length_263	76.7972	hypothetical protein VITISV_038603 [Vitis vinifera]
embryo	Locus_33464_Transcript_1/1_Confidence_0.000_Length_506	76.7852	No hits found
embryo	Locus_54582_Transcript_1/1_Confidence_0.000_Length_239	76.7528	No hits found
embryo	Locus_14640_Transcript_1/1_Confidence_0.000_Length_305	76.7394	yrdC family protein [Arabidopsis lyrata subsp. lyrata] &gt;gi|297330092|gb|EFH60511.1| yrdC family protein [Arabidopsis lyrata subsp. lyrata]
embryo	Locus_38081_Transcript_2/2_Confidence_0.500_Length_999	76.7273	No hits found
embryo	Locus_6450_Transcript_1/1_Confidence_0.000_Length_232	76.7018	No hits found
embryo	Locus_113_Transcript_1/1_Confidence_0.000_Length_313	76.6829	hypothetical protein VITISV_019364 [Vitis vinifera]
embryo	Locus_2995_Transcript_1/1_Confidence_0.000_Length_465	76.6556	No hits found
embryo	Locus_3745_Transcript_2/3_Confidence_0.333_Length_1038	76.5378	unnamed protein product [Vitis vinifera]
embryo	Locus_47437_Transcript_1/1_Confidence_0.500_Length_317	76.5299	No hits found
embryo	Locus_34377_Transcript_1/1_Confidence_0.000_Length_482	76.5179	No hits found
embryo	Locus_20776_Transcript_1/1_Confidence_0.000_Length_246	76.5061	U2 snrnp auxiliary factor, small subunit, putative [Ricinus communis] &gt;gi|223532771|gb|EEF34550.1| U2 snrnp auxiliary factor, small subunit, putative [Ricinus communis]
embryo	Locus_2123_Transcript_1/1_Confidence_0.000_Length_240	76.4963	No hits found
embryo	Locus_26381_Transcript_1/1_Confidence_0.000_Length_857	76.4889	unnamed protein product [Nicotiana tabacum]
embryo	Locus_27046_Transcript_1/2_Confidence_0.500_Length_714	76.4887	unnamed protein product [Vitis vinifera]
embryo	Locus_15826_Transcript_2/3_Confidence_0.333_Length_606	76.3963	hypothetical protein OsI_31490 [Oryza sativa Indica Group]
embryo	Locus_27333_Transcript_1/1_Confidence_0.000_Length_252	76.3396	No hits found
embryo	Locus_24074_Transcript_1/1_Confidence_0.000_Length_487	76.2903	predicted protein [Populus trichocarpa] &gt;gi|222850159|gb|EEE87706.1| predicted protein [Populus trichocarpa]
embryo	Locus_14394_Transcript_1/1_Confidence_0.000_Length_334	76.2405	No hits found
embryo	Locus_46925_Transcript_1/1_Confidence_0.000_Length_396	76.1252	No hits found
embryo	Locus_42893_Transcript_1/1_Confidence_0.833_Length_328	76.0949	ubiquitin [Nymphaea hybrid cultivar]
embryo	Locus_41990_Transcript_1/1_Confidence_0.923_Length_299	76.0291	unnamed protein product [Vitis vinifera]
embryo	Locus_42670_Transcript_1/1_Confidence_0.875_Length_470	76.0242	uncharacterized protein LOC100306077 [Glycine max] &gt;gi|255627461|gb|ACU14075.1| unknown [Glycine max]
embryo	Locus_2171_Transcript_3/5_Confidence_0.600_Length_416	76.0046	PREDICTED: chaperone protein dnaJ 2-like [Glycine max]
embryo	Locus_7764_Transcript_3/5_Confidence_0.500_Length_1267	75.9359	PREDICTED: acetyl-coenzyme A carboxylase carboxyl transferase subunit alpha, chloroplastic [Vitis vinifera]
embryo	Locus_13297_Transcript_1/1_Confidence_0.000_Length_361	75.9338	No hits found
embryo	Locus_34210_Transcript_1/1_Confidence_0.500_Length_327	75.9073	cation-transporting atpase 13a1, putative [Ricinus communis] &gt;gi|223547619|gb|EEF49113.1| cation-transporting atpase 13a1, putative [Ricinus communis]
embryo	Locus_27865_Transcript_1/1_Confidence_0.000_Length_297	75.8963	uncharacterized protein LOC100527745 precursor [Glycine max] &gt;gi|255633098|gb|ACU16904.1| unknown [Glycine max]
embryo	Locus_14954_Transcript_3/3_Confidence_0.800_Length_1104	75.8495	hypothetical protein OsI_21952 [Oryza sativa Indica Group]
embryo	Locus_34730_Transcript_1/1_Confidence_0.000_Length_387	75.8475	RISBZ4 [Oryza sativa Japonica Group] &gt;gi|50251200|dbj|BAD27607.1| RISBZ4 [Oryza sativa Japonica Group] &gt;gi|215697503|dbj|BAG91497.1| unnamed protein product [Oryza sativa Japonica Group]
embryo	Locus_14030_Transcript_1/1_Confidence_0.000_Length_577	75.8099	No hits found
embryo	Locus_58348_Transcript_1/1_Confidence_0.000_Length_200	75.7983	No hits found
embryo	Locus_23957_Transcript_1/2_Confidence_0.333_Length_478	75.7493	No hits found
embryo	Locus_51409_Transcript_1/1_Confidence_0.000_Length_471	75.724	ATP binding protein, putative [Ricinus communis] &gt;gi|223530895|gb|EEF32755.1| ATP binding protein, putative [Ricinus communis]
embryo	Locus_28387_Transcript_3/3_Confidence_0.692_Length_542	75.6193	No hits found
embryo	Locus_37176_Transcript_1/1_Confidence_0.000_Length_317	75.6073	PREDICTED: protein pelota [Vitis vinifera] &gt;gi|297735305|emb|CBI17667.3| unnamed protein product [Vitis vinifera]
embryo	Locus_3099_Transcript_1/3_Confidence_0.500_Length_2351	75.5758	hypothetical protein OsI_20217 [Oryza sativa Indica Group]
embryo	Locus_4463_Transcript_1/1_Confidence_0.000_Length_811	75.4344	PREDICTED: DEAD-box ATP-dependent RNA helicase 51-like isoform 2 [Vitis vinifera]
embryo	Locus_32291_Transcript_1/1_Confidence_0.000_Length_353	75.3811	unknown [Lotus japonicus]
embryo	Locus_19387_Transcript_1/1_Confidence_0.800_Length_448	75.3776	hypothetical protein SORBIDRAFT_03g011130 [Sorghum bicolor] &gt;gi|241929622|gb|EES02767.1| hypothetical protein SORBIDRAFT_03g011130 [Sorghum bicolor]
embryo	Locus_46724_Transcript_1/1_Confidence_0.000_Length_429	75.3222	PREDICTED: probable ubiquitin-like-specific protease 2B-like [Cucumis sativus]
embryo	Locus_27246_Transcript_1/1_Confidence_0.500_Length_227	75.212	eukaryotic translation initiation factor 4G [Carica papaya]
embryo	Locus_7008_Transcript_1/1_Confidence_0.750_Length_667	75.1676	40S ribosomal protein S23 [Elaeis guineensis] &gt;gi|192910894|gb|ACF06555.1| 40S ribosomal protein S23 [Elaeis guineensis]
embryo	Locus_33532_Transcript_1/1_Confidence_0.500_Length_647	75.13	predicted protein [Populus trichocarpa] &gt;gi|222865475|gb|EEF02606.1| predicted protein [Populus trichocarpa]
embryo	Locus_46914_Transcript_1/1_Confidence_0.000_Length_344	75.1248	No hits found
embryo	Locus_48820_Transcript_1/1_Confidence_0.000_Length_547	75.0244	U-box domain-containing protein [Medicago truncatula] &gt;gi|355524098|gb|AET04552.1| U-box domain-containing protein [Medicago truncatula]
embryo	Locus_40321_Transcript_1/1_Confidence_0.000_Length_369	75.0183	No hits found
embryo	Locus_47287_Transcript_1/1_Confidence_0.000_Length_401	75.0096	No hits found
embryo	Locus_5374_Transcript_1/1_Confidence_0.500_Length_359	74.9915	PREDICTED: uncharacterized protein LOC100793949 [Glycine max]
embryo	Locus_44774_Transcript_1/1_Confidence_0.000_Length_671	74.9821	P0460E08.23 [Oryza sativa Japonica Group]
embryo	Locus_124_Transcript_1/1_Confidence_0.000_Length_235	74.9298	No hits found
embryo	Locus_2145_Transcript_1/2_Confidence_0.500_Length_510	74.9029	No hits found
embryo	Locus_46289_Transcript_1/1_Confidence_0.857_Length_270	74.8997	hypothetical protein OsJ_22999 [Oryza sativa Japonica Group]
embryo	Locus_19678_Transcript_1/2_Confidence_0.333_Length_834	74.8712	hypothetical protein OsJ_25176 [Oryza sativa Japonica Group]
embryo	Locus_29843_Transcript_1/2_Confidence_0.500_Length_558	74.8406	No hits found
embryo	Locus_32586_Transcript_1/1_Confidence_0.000_Length_296	74.797	hypothetical protein VITISV_011997 [Vitis vinifera]
embryo	Locus_53074_Transcript_1/1_Confidence_0.000_Length_1128	74.7889	unnamed protein product [Vitis vinifera]
embryo	Locus_57683_Transcript_1/1_Confidence_0.500_Length_250	74.7763	No hits found
embryo	Locus_47167_Transcript_1/1_Confidence_0.857_Length_492	74.7632	unknown [Zea mays] &gt;gi|413937973|gb|AFW72524.1| putative DEAD-box ATP-dependent RNA helicase family protein [Zea mays]
embryo	Locus_48702_Transcript_1/1_Confidence_0.500_Length_298	74.7108	ubiquitin-activating enzyme E1 domain-containing protein 1 [Zea mays] &gt;gi|195621772|gb|ACG32716.1| ubiquitin-activating enzyme E1 domain-containing protein 1 [Zea mays]
embryo	Locus_21294_Transcript_1/1_Confidence_0.000_Length_401	74.664	hypothetical protein VITISV_011997 [Vitis vinifera]
embryo	Locus_17474_Transcript_1/1_Confidence_0.500_Length_535	74.6418	predicted protein [Hordeum vulgare subsp. vulgare]
embryo	Locus_27716_Transcript_1/1_Confidence_0.500_Length_583	74.5889	Os06g0678200 [Oryza sativa Japonica Group] &gt;gi|75253263|sp|Q653T6.1|SPS1_ORYSJ RecName: Full=Solanesyl-diphosphate synthase 1, mitochondrial; Short=OsSPS1; AltName: Full=All-trans-nonaprenyl-diphosphate synthase 1 (geranyl-diphosphate specific); Flags: Precursor &gt;gi|52076633|dbj|BAD45534.1| pu...
embryo	Locus_80_Transcript_1/1_Confidence_0.000_Length_356	74.519	No hits found
embryo	Locus_32011_Transcript_1/1_Confidence_0.000_Length_217	74.4957	No hits found
embryo	Locus_2568_Transcript_1/1_Confidence_0.000_Length_1058	74.4933	predicted protein [Hordeum vulgare subsp. vulgare]
embryo	Locus_1352_Transcript_1/1_Confidence_0.000_Length_681	74.4611	No hits found
embryo	Locus_35412_Transcript_1/2_Confidence_1.000_Length_431	74.3852	No hits found
embryo	Locus_10338_Transcript_1/2_Confidence_0.750_Length_753	74.3557	No hits found
embryo	Locus_22143_Transcript_1/1_Confidence_0.000_Length_456	74.3424	PREDICTED: uncharacterized protein LOC100245533 isoform 1 [Vitis vinifera]
embryo	Locus_51268_Transcript_1/1_Confidence_0.000_Length_451	74.2468	hypothetical protein ZEAMMB73_508388 [Zea mays]
embryo	Locus_36296_Transcript_1/1_Confidence_0.000_Length_727	74.22	hypothetical protein SORBIDRAFT_04g005920 [Sorghum bicolor] &gt;gi|241933261|gb|EES06406.1| hypothetical protein SORBIDRAFT_04g005920 [Sorghum bicolor]
embryo	Locus_19656_Transcript_1/3_Confidence_0.500_Length_1830	74.2045	PREDICTED: ETO1-like protein 1-like [Vitis vinifera] &gt;gi|296084480|emb|CBI25039.3| unnamed protein product [Vitis vinifera]
embryo	Locus_21_Transcript_1/1_Confidence_0.000_Length_245	74.1873	No hits found
embryo	Locus_52264_Transcript_1/1_Confidence_0.500_Length_227	74.1701	No hits found
embryo	Locus_6455_Transcript_2/2_Confidence_0.727_Length_557	74.1627	ribosomal protein L18a [Elaeis guineensis]
embryo	Locus_18878_Transcript_1/1_Confidence_0.000_Length_590	74.1355	No hits found
embryo	Locus_44949_Transcript_1/1_Confidence_0.000_Length_448	74.1042	PREDICTED: calcium-dependent protein kinase 13 [Vitis vinifera]
embryo	Locus_20843_Transcript_1/1_Confidence_0.000_Length_808	74.0648	hypothetical protein OsI_10942 [Oryza sativa Indica Group]
embryo	Locus_46597_Transcript_1/1_Confidence_0.000_Length_308	73.9639	PREDICTED: carbon catabolite repressor protein 4 homolog 6-like [Glycine max]
embryo	Locus_11857_Transcript_1/1_Confidence_0.000_Length_1540	73.9226	Os08g0177300 [Oryza sativa Japonica Group] &gt;gi|38636801|dbj|BAD03042.1| unknown protein [Oryza sativa Japonica Group] &gt;gi|38636978|dbj|BAD03238.1| unknown protein [Oryza sativa Japonica Group] &gt;gi|113623091|dbj|BAF23036.1| Os08g0177300 [Oryza sativa Japonica Group]
embryo	Locus_9603_Transcript_1/1_Confidence_0.500_Length_586	73.8651	conserved hypothetical protein [Ricinus communis] &gt;gi|223531204|gb|EEF33050.1| conserved hypothetical protein [Ricinus communis]
embryo	Locus_24_Transcript_1/1_Confidence_0.000_Length_410	73.8549	hypothetical protein VITISV_035534 [Vitis vinifera]
embryo	Locus_32781_Transcript_1/1_Confidence_0.000_Length_331	73.8478	No hits found
embryo	Locus_14675_Transcript_1/1_Confidence_0.000_Length_1353	73.7846	PREDICTED: uncharacterized protein LOC100245196 [Vitis vinifera]
embryo	Locus_8118_Transcript_2/3_Confidence_0.571_Length_657	73.7738	polyprotein [Oryza australiensis]
embryo	Locus_32910_Transcript_1/2_Confidence_0.500_Length_619	73.7368	Phosphatidylinositol 3-kinase [Medicago truncatula] &gt;gi|27552468|emb|CAD56881.1| phosphatidylinositol 3-kinase [Medicago truncatula] &gt;gi|355514553|gb|AES96176.1| Phosphatidylinositol 3-kinase [Medicago truncatula]
embryo	Locus_5961_Transcript_1/1_Confidence_0.000_Length_323	73.6894	unnamed protein product [Vitis vinifera]
embryo	Locus_50266_Transcript_1/2_Confidence_1.000_Length_758	73.6094	eukaryotic translation initiation factor 4g, putative [Ricinus communis] &gt;gi|223534164|gb|EEF35880.1| eukaryotic translation initiation factor 4g, putative [Ricinus communis]
embryo	Locus_51338_Transcript_1/1_Confidence_0.500_Length_217	73.5499	No hits found
embryo	Locus_43924_Transcript_1/1_Confidence_0.857_Length_533	73.5408	PREDICTED: regulator of nonsense transcripts 1 homolog [Vitis vinifera] &gt;gi|297742168|emb|CBI33955.3| unnamed protein product [Vitis vinifera]
embryo	Locus_19757_Transcript_1/1_Confidence_0.000_Length_483	73.5089	No hits found
embryo	Locus_6503_Transcript_1/2_Confidence_0.500_Length_659	73.4844	predicted protein [Arabidopsis lyrata subsp. lyrata] &gt;gi|297331905|gb|EFH62324.1| predicted protein [Arabidopsis lyrata subsp. lyrata]
embryo	Locus_53276_Transcript_1/1_Confidence_0.000_Length_381	73.4799	PREDICTED: multisite-specific tRNA:(cytosine-C(5))-methyltransferase-like [Brachypodium distachyon]
embryo	Locus_29883_Transcript_1/1_Confidence_0.000_Length_279	73.4754	No hits found
embryo	Locus_13146_Transcript_1/1_Confidence_0.000_Length_991	73.4547	unnamed protein product [Vitis vinifera]
embryo	Locus_58585_Transcript_1/1_Confidence_0.000_Length_277	73.4489	No hits found
embryo	Locus_11403_Transcript_2/3_Confidence_0.500_Length_824	73.4397	PREDICTED: uncharacterized protein LOC101205574 [Cucumis sativus] &gt;gi|449490489|ref|XP_004158620.1| PREDICTED: uncharacterized LOC101205574 [Cucumis sativus]
embryo	Locus_56141_Transcript_1/2_Confidence_1.000_Length_349	73.4352	hypothetical protein OsI_18849 [Oryza sativa Indica Group]
embryo	Locus_35509_Transcript_1/1_Confidence_0.000_Length_1582	73.4069	PREDICTED: tubulin beta-7 chain-like [Cucumis sativus]
embryo	Locus_179_Transcript_1/2_Confidence_1.000_Length_958	73.3706	No hits found
embryo	Locus_27599_Transcript_1/1_Confidence_0.000_Length_407	73.3678	calmodulin-binding transcription activator (camta), plants, putative [Ricinus communis] &gt;gi|223541513|gb|EEF43062.1| calmodulin-binding transcription activator (camta), plants, putative [Ricinus communis]
embryo	Locus_8162_Transcript_1/1_Confidence_0.500_Length_271	73.3457	No hits found
embryo	Locus_12924_Transcript_1/2_Confidence_1.000_Length_1169	73.3232	meiosis 5 precursor [Zea mays] &gt;gi|195621346|gb|ACG32503.1| meiosis 5 [Zea mays]
embryo	Locus_12652_Transcript_1/1_Confidence_0.000_Length_575	73.3	adenosine triphosphatase [Vigna radiata]
embryo	Locus_10648_Transcript_2/3_Confidence_0.765_Length_640	73.2561	ribosomal protein S7 [Elaeis guineensis]
embryo	Locus_50897_Transcript_2/2_Confidence_0.500_Length_269	73.2458	No hits found
embryo	Locus_4820_Transcript_1/1_Confidence_0.000_Length_585	73.2225	aspartyl-tRNA synthetase, putative [Ricinus communis] &gt;gi|223546631|gb|EEF48129.1| aspartyl-tRNA synthetase, putative [Ricinus communis]
embryo	Locus_47864_Transcript_1/1_Confidence_0.000_Length_513	73.1653	No hits found
embryo	Locus_41543_Transcript_1/1_Confidence_0.000_Length_260	73.1319	No hits found
embryo	Locus_33736_Transcript_2/4_Confidence_0.333_Length_1056	73.083	PREDICTED: aspartyl-tRNA synthetase, cytoplasmic-like [Brachypodium distachyon]
embryo	Locus_47301_Transcript_1/1_Confidence_0.000_Length_383	73.0106	Os07g0182200 [Oryza sativa Japonica Group] &gt;gi|113610586|dbj|BAF20964.1| Os07g0182200 [Oryza sativa Japonica Group] &gt;gi|215694864|dbj|BAG90055.1| unnamed protein product [Oryza sativa Japonica Group]
embryo	Locus_43193_Transcript_1/1_Confidence_0.857_Length_752	72.9875	uncharacterized protein LOC100193917 [Zea mays] &gt;gi|194694452|gb|ACF81310.1| unknown [Zea mays]
embryo	Locus_46176_Transcript_1/1_Confidence_0.000_Length_292	72.9865	No hits found
embryo	Locus_43783_Transcript_1/1_Confidence_0.500_Length_363	72.9745	No hits found
embryo	Locus_14738_Transcript_1/1_Confidence_0.000_Length_1088	72.9335	hypothetical protein SORBIDRAFT_03g043355 [Sorghum bicolor] &gt;gi|241930932|gb|EES04077.1| hypothetical protein SORBIDRAFT_03g043355 [Sorghum bicolor]
embryo	Locus_46693_Transcript_2/3_Confidence_0.750_Length_428	72.922	unnamed protein product [Vitis vinifera]
embryo	Locus_46673_Transcript_1/1_Confidence_0.000_Length_1019	72.8669	PREDICTED: uncharacterized protein LOC100268151 [Vitis vinifera]
embryo	Locus_39681_Transcript_1/1_Confidence_0.000_Length_408	72.7796	No hits found
embryo	Locus_25163_Transcript_1/2_Confidence_0.333_Length_281	72.7484	No hits found
embryo	Locus_34790_Transcript_2/2_Confidence_0.714_Length_251	72.6876	No hits found
embryo	Locus_3147_Transcript_1/2_Confidence_0.500_Length_438	72.6338	No hits found
embryo	Locus_50257_Transcript_1/2_Confidence_1.000_Length_349	72.6237	PREDICTED: succinyl-CoA ligase [ADP-forming] subunit alpha-1, mitochondrial-like [Glycine max]
embryo	Locus_49839_Transcript_1/1_Confidence_0.833_Length_264	72.6189	unknown [Populus trichocarpa x Populus deltoides]
embryo	Locus_16306_Transcript_1/1_Confidence_0.000_Length_711	72.6158	hypothetical protein SORBIDRAFT_01g022490 [Sorghum bicolor] &gt;gi|241921134|gb|EER94278.1| hypothetical protein SORBIDRAFT_01g022490 [Sorghum bicolor]
embryo	Locus_57064_Transcript_1/1_Confidence_0.923_Length_298	72.608	triose phosphate isomerase cytosolic isoform [Elaeis guineensis]
embryo	Locus_2455_Transcript_1/1_Confidence_0.000_Length_1144	72.6043	No hits found
embryo	Locus_14425_Transcript_1/1_Confidence_0.800_Length_721	72.5685	No hits found
embryo	Locus_26007_Transcript_1/1_Confidence_0.000_Length_805	72.4389	hypothetical protein OsJ_33485 [Oryza sativa Japonica Group]
embryo	Locus_35497_Transcript_1/1_Confidence_0.000_Length_392	72.3614	transferase, transferring glycosyl groups, putative [Ricinus communis] &gt;gi|223549743|gb|EEF51231.1| transferase, transferring glycosyl groups, putative [Ricinus communis]
embryo	Locus_21608_Transcript_1/1_Confidence_0.000_Length_817	72.3411	No hits found
embryo	Locus_13521_Transcript_2/3_Confidence_0.917_Length_1361	72.3137	Auxin response factor, putative [Ricinus communis] &gt;gi|223532759|gb|EEF34538.1| Auxin response factor, putative [Ricinus communis]
embryo	Locus_33482_Transcript_1/1_Confidence_0.000_Length_306	72.31	unnamed protein product [Vitis vinifera]
embryo	Locus_30032_Transcript_1/2_Confidence_0.500_Length_649	72.2166	Os01g0916800 [Oryza sativa Japonica Group] &gt;gi|255673998|dbj|BAF07111.2| Os01g0916800 [Oryza sativa Japonica Group]
embryo	Locus_51320_Transcript_1/1_Confidence_0.500_Length_261	72.1906	unnamed protein product [Vitis vinifera]
embryo	Locus_48646_Transcript_1/1_Confidence_0.000_Length_878	72.1705	hypothetical protein OsI_18438 [Oryza sativa Indica Group]
embryo	Locus_14066_Transcript_1/1_Confidence_0.000_Length_370	72.1055	predicted protein [Hordeum vulgare subsp. vulgare] &gt;gi|326517424|dbj|BAK00079.1| predicted protein [Hordeum vulgare subsp. vulgare]
embryo	Locus_13058_Transcript_1/2_Confidence_0.667_Length_509	72.0982	No hits found
embryo	Locus_38063_Transcript_1/2_Confidence_1.000_Length_391	72.0724	unknown [Lotus japonicus]
embryo	Locus_21072_Transcript_1/1_Confidence_0.000_Length_339	72.07	No hits found
embryo	Locus_706_Transcript_4/5_Confidence_0.500_Length_2349	72.0503	hypothetical protein MA4_111B14.46 [Musa acuminata]
embryo	Locus_44387_Transcript_1/1_Confidence_0.500_Length_313	72.024	PREDICTED: uncharacterized protein LOC100822065 [Brachypodium distachyon]
embryo	Locus_19940_Transcript_1/1_Confidence_0.000_Length_564	72.0171	Os04g0385700 [Oryza sativa Japonica Group] &gt;gi|255675398|dbj|BAH92637.1| Os04g0385700 [Oryza sativa Japonica Group]
embryo	Locus_31291_Transcript_4/5_Confidence_0.333_Length_916	72.0076	PREDICTED: probable 26S proteasome non-ATPase regulatory subunit 3 [Vitis vinifera]
embryo	Locus_39241_Transcript_1/1_Confidence_0.000_Length_585	71.9975	No hits found
embryo	Locus_29847_Transcript_1/9_Confidence_0.250_Length_388	71.9789	No hits found
embryo	Locus_2185_Transcript_1/1_Confidence_0.000_Length_246	71.9699	clp-like energy-dependent protease [Fritillaria agrestis]
embryo	Locus_31414_Transcript_4/5_Confidence_0.895_Length_568	71.969	40S ribosomal protein S15-like protein [Jatropha curcas]
embryo	Locus_35415_Transcript_1/2_Confidence_0.333_Length_317	71.93	No hits found
embryo	Locus_24734_Transcript_1/1_Confidence_0.000_Length_308	71.8445	hypothetical protein VITISV_009031 [Vitis vinifera]
embryo	Locus_12466_Transcript_1/1_Confidence_0.000_Length_515	71.808	predicted protein [Hordeum vulgare subsp. vulgare]
embryo	Locus_53090_Transcript_1/1_Confidence_0.000_Length_430	71.7846	TPA: hypothetical protein ZEAMMB73_477678 [Zea mays] &gt;gi|414867567|tpg|DAA46124.1| TPA: hypothetical protein ZEAMMB73_477678 [Zea mays]
embryo	Locus_46279_Transcript_1/1_Confidence_0.000_Length_484	71.754	TPA: hypothetical protein ZEAMMB73_134083, partial [Zea mays]
embryo	Locus_4298_Transcript_1/1_Confidence_0.000_Length_483	71.7404	universal stress protein A-like protein [Solanum nigrum]
embryo	Locus_50436_Transcript_1/1_Confidence_0.833_Length_455	71.7086	unknown [Arabidopsis thaliana]
embryo	Locus_1954_Transcript_10/37_Confidence_0.226_Length_869	71.6935	No hits found
embryo	Locus_56801_Transcript_1/1_Confidence_0.500_Length_539	71.6727	No hits found
embryo	Locus_58571_Transcript_1/1_Confidence_0.800_Length_330	71.6399	ribosomal protein L3 [Hyacinthus orientalis]
embryo	Locus_42944_Transcript_1/1_Confidence_0.889_Length_362	71.629	putative RNA helicase, DRH1 [Arabidopsis thaliana]
embryo	Locus_50464_Transcript_1/1_Confidence_0.000_Length_445	71.6273	No hits found
embryo	Locus_58143_Transcript_1/1_Confidence_0.000_Length_242	71.6266	No hits found
embryo	Locus_39698_Transcript_1/1_Confidence_0.000_Length_385	71.5982	hypothetical protein OsI_04848 [Oryza sativa Indica Group]
embryo	Locus_21386_Transcript_1/1_Confidence_0.000_Length_624	71.5976	No hits found
embryo	Locus_6046_Transcript_1/2_Confidence_0.333_Length_521	71.5914	Os02g0121800 [Oryza sativa Japonica Group] &gt;gi|14861488|gb|AAK73694.1| succinate dehydrogenase subunit 3 [Oryza sativa] &gt;gi|41052751|dbj|BAD07607.1| succinate dehydrogenase subunit 3 [Oryza sativa Japonica Group] &gt;gi|113535252|dbj|BAF07635.1| Os02g0121800 [Oryza sativa Japonica Group] &gt;g...
embryo	Locus_476_Transcript_1/4_Confidence_0.600_Length_925	71.5051	Toc34-2 protein [Elaeis guineensis]
embryo	Locus_31616_Transcript_1/1_Confidence_0.000_Length_502	71.428	PREDICTED: uncharacterized protein LOC100263178 [Vitis vinifera]
embryo	Locus_2037_Transcript_1/1_Confidence_0.000_Length_664	71.4186	PREDICTED: exportin-1 isoform 3 [Vitis vinifera]
embryo	Locus_27277_Transcript_1/1_Confidence_0.000_Length_358	71.3781	Os11g0708400 [Oryza sativa Japonica Group] &gt;gi|32352168|dbj|BAC78577.1| hypothetical protein [Oryza sativa Japonica Group] &gt;gi|62733308|gb|AAX95425.1| GDSL-like Lipase/Acylhydrolase, putative [Oryza sativa Japonica Group] &gt;gi|77552736|gb|ABA95533.1| GDSL-like Lipase/Acylhydrolase family pro...
embryo	Locus_6767_Transcript_1/3_Confidence_0.667_Length_378	71.3305	RING/U-box domain-containing protein [Arabidopsis thaliana] &gt;gi|15983408|gb|AAL11572.1|AF424578_1 At1g55530/T5A14_7 [Arabidopsis thaliana] &gt;gi|4204263|gb|AAD10644.1| Unknown protein [Arabidopsis thaliana] &gt;gi|14517546|gb|AAK62663.1| At1g55530/T5A14_7 [Arabidopsis thaliana] &gt;gi|23308203|g...
embryo	Locus_38069_Transcript_1/2_Confidence_1.000_Length_531	71.296	unknown [Zea mays]
embryo	Locus_43374_Transcript_1/1_Confidence_0.900_Length_861	71.2924	hypothetical protein OsI_14695 [Oryza sativa Indica Group]
embryo	Locus_23938_Transcript_1/1_Confidence_0.000_Length_785	71.2456	PREDICTED: probable E3 ubiquitin-protein ligase HERC2 [Vitis vinifera] &gt;gi|302143037|emb|CBI20332.3| unnamed protein product [Vitis vinifera]
embryo	Locus_19933_Transcript_1/2_Confidence_0.571_Length_840	71.2302	WRKY6 transcription factor [Musa acuminata AAA Group]
embryo	Locus_10053_Transcript_2/3_Confidence_0.833_Length_643	71.2084	80 kD MCM3-associated protein, putative [Ricinus communis] &gt;gi|223543908|gb|EEF45434.1| 80 kD MCM3-associated protein, putative [Ricinus communis]
embryo	Locus_15785_Transcript_1/1_Confidence_0.000_Length_279	71.2013	predicted protein [Hordeum vulgare subsp. vulgare]
embryo	Locus_12161_Transcript_1/1_Confidence_0.000_Length_693	71.1221	TPA: FAR1-domain family sequence [Zea mays]
embryo	Locus_3642_Transcript_1/1_Confidence_0.000_Length_958	71.1121	No hits found
embryo	Locus_33153_Transcript_1/1_Confidence_0.000_Length_1236	71.0781	PREDICTED: NADH dehydrogenase [ubiquinone] 1 alpha subcomplex subunit 9, mitochondrial [Vitis vinifera] &gt;gi|297744229|emb|CBI37199.3| unnamed protein product [Vitis vinifera]
embryo	Locus_5365_Transcript_1/3_Confidence_0.800_Length_1043	71.0136	Transcription factor RF2a, putative [Ricinus communis] &gt;gi|223527183|gb|EEF29352.1| Transcription factor RF2a, putative [Ricinus communis]
embryo	Locus_34707_Transcript_1/1_Confidence_0.000_Length_680	70.9591	5&apos;-adenylylsulfate reductase [Polygonatum pubescens]
embryo	Locus_55171_Transcript_1/1_Confidence_0.000_Length_250	70.9499	No hits found
embryo	Locus_13607_Transcript_1/2_Confidence_0.333_Length_467	70.9363	hypothetical protein VITISV_005354 [Vitis vinifera]
embryo	Locus_2015_Transcript_1/1_Confidence_0.000_Length_221	70.8906	PREDICTED: 60S ribosomal protein L5-like [Vitis vinifera]
embryo	Locus_49623_Transcript_1/1_Confidence_0.000_Length_344	70.8534	PREDICTED: uncharacterized protein LOC100837385 [Brachypodium distachyon]
embryo	Locus_40706_Transcript_1/1_Confidence_0.000_Length_262	70.8494	No hits found
embryo	Locus_1473_Transcript_1/1_Confidence_0.000_Length_463	70.7561	TPA: hypothetical protein ZEAMMB73_724610 [Zea mays]
embryo	Locus_24464_Transcript_1/1_Confidence_0.500_Length_789	70.7345	hypothetical protein VITISV_042040 [Vitis vinifera]
embryo	Locus_25_Transcript_4/6_Confidence_0.429_Length_820	70.7087	F5M15.26 [Arabidopsis thaliana]
embryo	Locus_24349_Transcript_1/1_Confidence_0.000_Length_702	70.7069	predicted protein [Populus trichocarpa] &gt;gi|222861117|gb|EEE98659.1| predicted protein [Populus trichocarpa]
embryo	Locus_13932_Transcript_1/2_Confidence_1.000_Length_534	70.6833	RecName: Full=40S ribosomal protein S16 &gt;gi|2641209|gb|AAB86856.1| ribosomal protein S16 [Fritillaria agrestis]
embryo	Locus_19930_Transcript_1/1_Confidence_0.000_Length_803	70.6818	Os11g0549700 [Oryza sativa Japonica Group] &gt;gi|113645294|dbj|BAF28435.1| Os11g0549700, partial [Oryza sativa Japonica Group]
embryo	Locus_3802_Transcript_1/1_Confidence_0.000_Length_2087	70.6168	PREDICTED: uncharacterized protein LOC100854676 [Vitis vinifera]
embryo	Locus_56924_Transcript_1/1_Confidence_0.800_Length_316	70.5803	No hits found
embryo	Locus_5462_Transcript_5/12_Confidence_0.545_Length_551	70.5378	No hits found
embryo	Locus_27379_Transcript_1/2_Confidence_0.333_Length_231	70.4901	Os07g0573700 [Oryza sativa Japonica Group] &gt;gi|34393556|dbj|BAC83154.1| putative CMP-sialic acid transporter [Oryza sativa Japonica Group] &gt;gi|113611605|dbj|BAF21983.1| Os07g0573700 [Oryza sativa Japonica Group] &gt;gi|215697781|dbj|BAG91974.1| unnamed protein product [Oryza sativa Japonica Gr...
embryo	Locus_54979_Transcript_1/1_Confidence_0.000_Length_358	70.4589	No hits found
embryo	Locus_1382_Transcript_1/1_Confidence_0.000_Length_437	70.4205	PREDICTED: clathrin heavy chain 2 [Vitis vinifera] &gt;gi|297745873|emb|CBI15929.3| unnamed protein product [Vitis vinifera]
embryo	Locus_58043_Transcript_1/1_Confidence_0.500_Length_230	70.4174	PREDICTED: uncharacterized protein LOC100251030 [Vitis vinifera]
embryo	Locus_27188_Transcript_1/3_Confidence_0.706_Length_358	70.4122	plasma membrane intrinsic protein [Triticum aestivum] &gt;gi|158324048|gb|ABW34454.1| aquaporin 2.1 [Triticum turgidum]
embryo	Locus_29400_Transcript_1/1_Confidence_0.000_Length_673	70.3796	PREDICTED: uncharacterized protein LOC100798137 [Glycine max]
embryo	Locus_2053_Transcript_1/1_Confidence_0.000_Length_766	70.3737	TPA: hypothetical protein ZEAMMB73_008664 [Zea mays]
embryo	Locus_35428_Transcript_1/2_Confidence_1.000_Length_419	70.3623	TGF-beta inducible protein [Platanus x acerifolia]
embryo	Locus_13240_Transcript_1/1_Confidence_0.000_Length_628	70.3443	f-box family protein [Populus trichocarpa] &gt;gi|222856003|gb|EEE93550.1| f-box family protein [Populus trichocarpa]
embryo	Locus_35422_Transcript_1/1_Confidence_0.500_Length_224	70.3439	No hits found
embryo	Locus_12582_Transcript_1/3_Confidence_0.667_Length_769	70.3397	PREDICTED: anoctamin-10-like [Brachypodium distachyon]
embryo	Locus_27425_Transcript_1/1_Confidence_0.000_Length_1081	70.3279	No hits found
embryo	Locus_51757_Transcript_1/1_Confidence_0.875_Length_314	70.3279	tubulin alpha chain, putative [Ricinus communis] &gt;gi|223535229|gb|EEF36906.1| tubulin alpha chain, putative [Ricinus communis]
embryo	Locus_1889_Transcript_1/1_Confidence_0.000_Length_453	70.203	unnamed protein product [Vitis vinifera]
embryo	Locus_35619_Transcript_1/1_Confidence_0.000_Length_766	70.1996	No hits found
embryo	Locus_29633_Transcript_1/1_Confidence_0.000_Length_1521	70.1139	hypothetical protein ZEAMMB73_299591 [Zea mays]
embryo	Locus_43077_Transcript_1/1_Confidence_0.833_Length_620	69.9616	hypothetical protein OsI_09293 [Oryza sativa Indica Group]
embryo	Locus_56982_Transcript_1/1_Confidence_0.900_Length_277	69.9558	No hits found
embryo	Locus_680_Transcript_2/4_Confidence_0.778_Length_582	69.8743	PREDICTED: snakin-2-like [Brachypodium distachyon]
embryo	Locus_40640_Transcript_1/1_Confidence_0.000_Length_319	69.8476	actin [Fragaria x ananassa]
embryo	Locus_39276_Transcript_1/1_Confidence_0.000_Length_248	69.8362	pol-polyprotein [Silene latifolia]
embryo	Locus_36054_Transcript_1/1_Confidence_0.000_Length_723	69.8335	PREDICTED: ABC transporter E family member 2-like [Cucumis sativus] &gt;gi|449503574|ref|XP_004162070.1| PREDICTED: ABC transporter E family member 2-like [Cucumis sativus]
embryo	Locus_5338_Transcript_1/1_Confidence_0.833_Length_599	69.7417	plasma membrane H+-ATPase [Eichhornia crassipes]
embryo	Locus_12201_Transcript_2/2_Confidence_0.765_Length_1338	69.7279	PREDICTED: uncharacterized protein LOC100246727 [Vitis vinifera]
embryo	Locus_55551_Transcript_1/1_Confidence_0.500_Length_368	69.6731	unknown [Picea sitchensis]
embryo	Locus_42318_Transcript_1/1_Confidence_0.000_Length_251	69.6366	No hits found
embryo	Locus_39800_Transcript_2/2_Confidence_0.500_Length_323	69.5861	hypothetical protein VITISV_028806 [Vitis vinifera]
embryo	Locus_12523_Transcript_1/1_Confidence_0.000_Length_413	69.5764	unnamed protein product [Vitis vinifera]
embryo	Locus_36585_Transcript_1/1_Confidence_0.000_Length_571	69.4937	No hits found
embryo	Locus_39674_Transcript_1/2_Confidence_1.000_Length_422	69.4717	unknown [Glycine max]
embryo	Locus_10311_Transcript_1/2_Confidence_0.333_Length_502	69.4656	No hits found
embryo	Locus_23843_Transcript_2/4_Confidence_0.519_Length_423	69.4283	ZIP transporter [Populus trichocarpa] &gt;gi|222865607|gb|EEF02738.1| ZIP transporter [Populus trichocarpa]
embryo	Locus_26097_Transcript_1/2_Confidence_1.000_Length_354	69.4242	No hits found
embryo	Locus_4065_Transcript_1/1_Confidence_0.000_Length_772	69.4049	No hits found
embryo	Locus_42514_Transcript_2/6_Confidence_0.538_Length_321	69.389	No hits found
embryo	Locus_32059_Transcript_1/1_Confidence_0.000_Length_491	69.3799	AP2 protein [Elaeis guineensis]
embryo	Locus_21987_Transcript_1/1_Confidence_0.000_Length_247	69.3729	PREDICTED: auxin-induced protein PCNT115-like [Brachypodium distachyon]
embryo	Locus_40070_Transcript_1/2_Confidence_0.333_Length_321	69.3347	No hits found
embryo	Locus_52052_Transcript_1/1_Confidence_0.000_Length_747	69.3281	TPA: hypothetical protein ZEAMMB73_086858 [Zea mays]
embryo	Locus_32228_Transcript_1/1_Confidence_0.000_Length_349	69.3079	tricarboxylate transport protein, putative [Ricinus communis] &gt;gi|223529965|gb|EEF31892.1| tricarboxylate transport protein, putative [Ricinus communis]
embryo	Locus_28048_Transcript_1/1_Confidence_0.000_Length_876	69.291	heat shock protein DnaJ N-terminal domain-containing protein [Musa acuminata]
embryo	Locus_54834_Transcript_1/2_Confidence_1.000_Length_751	69.2805	hypothetical protein OsJ_35559 [Oryza sativa Japonica Group]
embryo	Locus_4051_Transcript_1/1_Confidence_0.000_Length_408	69.2562	Spotted leaf protein 11, putative, expressed [Oryza sativa Japonica Group]
embryo	Locus_23470_Transcript_1/2_Confidence_0.333_Length_220	69.2458	hypothetical protein VITISV_042537 [Vitis vinifera]
embryo	Locus_43612_Transcript_1/1_Confidence_0.000_Length_1093	69.2002	hypothetical protein VITISV_024967 [Vitis vinifera]
embryo	Locus_34046_Transcript_1/1_Confidence_0.000_Length_907	69.1487	No hits found
embryo	Locus_5766_Transcript_1/1_Confidence_0.000_Length_972	69.1364	predicted protein [Hordeum vulgare subsp. vulgare] &gt;gi|326516658|dbj|BAJ92484.1| predicted protein [Hordeum vulgare subsp. vulgare]
embryo	Locus_33636_Transcript_1/1_Confidence_0.000_Length_357	69.1338	TPA: putative RING zinc finger domain superfamily protein [Zea mays]
embryo	Locus_13382_Transcript_1/3_Confidence_0.333_Length_1282	69.1322	Os01g0174300 [Oryza sativa Japonica Group] &gt;gi|55296793|dbj|BAD68119.1| putative cytochrome b5 reductase [Oryza sativa Japonica Group] &gt;gi|113531694|dbj|BAF04077.1| Os01g0174300 [Oryza sativa Japonica Group] &gt;gi|222617829|gb|EEE53961.1| hypothetical protein OsJ_00570 [Oryza sativa Japonica ...
embryo	Locus_58599_Transcript_1/1_Confidence_0.000_Length_245	69.1164	No hits found
embryo	Locus_53154_Transcript_1/1_Confidence_0.750_Length_471	69.1142	unknown [Lotus japonicus]
embryo	Locus_41989_Transcript_1/2_Confidence_1.000_Length_322	69.1115	TPA: cellulose synthase3 [Zea mays]
embryo	Locus_39011_Transcript_1/1_Confidence_0.000_Length_292	69.1009	No hits found
embryo	Locus_51839_Transcript_1/1_Confidence_0.933_Length_382	69.0878	PREDICTED: eukaryotic translation initiation factor 3 subunit E-like [Cucumis sativus]
embryo	Locus_12357_Transcript_1/1_Confidence_0.833_Length_938	69.081	predicted protein [Populus trichocarpa] &gt;gi|222861974|gb|EEE99516.1| predicted protein [Populus trichocarpa]
embryo	Locus_4744_Transcript_1/1_Confidence_0.000_Length_274	69.0505	No hits found
embryo	Locus_13869_Transcript_1/2_Confidence_0.333_Length_367	68.9848	unnamed protein product [Vitis vinifera]
embryo	Locus_45642_Transcript_1/2_Confidence_1.000_Length_267	68.9843	hypothetical protein VITISV_024928 [Vitis vinifera]
embryo	Locus_19614_Transcript_1/2_Confidence_0.500_Length_1040	68.9759	PREDICTED: alcohol dehydrogenase 1 [Vitis vinifera]
embryo	Locus_38119_Transcript_2/2_Confidence_0.826_Length_549	68.9712	translationally controlled tumor protein [Elaeis guineensis]
embryo	Locus_28239_Transcript_1/1_Confidence_0.000_Length_335	68.9687	No hits found
embryo	Locus_18215_Transcript_1/1_Confidence_0.000_Length_617	68.9379	Chaperone protein dnaJ [Medicago truncatula] &gt;gi|355521397|gb|AET01851.1| Chaperone protein dnaJ [Medicago truncatula]
embryo	Locus_2418_Transcript_5/9_Confidence_0.364_Length_2630	68.9341	PREDICTED: phosphatidylinositol 3-kinase, root isoform [Vitis vinifera]
embryo	Locus_39232_Transcript_1/1_Confidence_0.000_Length_360	68.8886	pre-mRNA splicing factor prp17, putative [Ricinus communis] &gt;gi|223535351|gb|EEF37026.1| pre-mRNA splicing factor prp17, putative [Ricinus communis]
embryo	Locus_2003_Transcript_1/1_Confidence_0.000_Length_476	68.8865	No hits found
embryo	Locus_35701_Transcript_1/1_Confidence_0.000_Length_311	68.8415	No hits found
embryo	Locus_12590_Transcript_1/2_Confidence_0.500_Length_933	68.8361	PREDICTED: uncharacterized protein At4g37920, chloroplastic [Vitis vinifera] &gt;gi|302141900|emb|CBI19103.3| unnamed protein product [Vitis vinifera]
embryo	Locus_30846_Transcript_2/2_Confidence_0.714_Length_588	68.8218	Os03g0149200 [Oryza sativa Japonica Group] &gt;gi|27261473|gb|AAN87739.1| Unknown protein [Oryza sativa Japonica Group] &gt;gi|108706200|gb|ABF93995.1| expressed protein [Oryza sativa Japonica Group] &gt;gi|113547442|dbj|BAF10885.1| Os03g0149200 [Oryza sativa Japonica Group] &gt;gi|215769423|dbj|BAH...
embryo	Locus_4945_Transcript_7/14_Confidence_0.472_Length_1297	68.7841	hypothetical protein VITISV_020822 [Vitis vinifera]
embryo	Locus_38655_Transcript_1/1_Confidence_0.000_Length_315	68.7763	hypothetical protein VITISV_035293 [Vitis vinifera]
embryo	Locus_20165_Transcript_1/1_Confidence_0.000_Length_1064	68.7705	hypothetical protein SORBIDRAFT_03g042010 [Sorghum bicolor] &gt;gi|241930852|gb|EES03997.1| hypothetical protein SORBIDRAFT_03g042010 [Sorghum bicolor]
embryo	Locus_55459_Transcript_1/1_Confidence_0.000_Length_253	68.7621	No hits found
embryo	Locus_50855_Transcript_1/1_Confidence_0.000_Length_923	68.7334	No hits found
embryo	Locus_33587_Transcript_1/1_Confidence_0.000_Length_403	68.7316	No hits found
embryo	Locus_51400_Transcript_1/1_Confidence_0.000_Length_262	68.7241	No hits found
embryo	Locus_29887_Transcript_1/2_Confidence_0.333_Length_235	68.7148	predicted protein [Hordeum vulgare subsp. vulgare]
embryo	Locus_18404_Transcript_1/1_Confidence_0.000_Length_791	68.7058	unnamed protein product [Vitis vinifera]
embryo	Locus_27665_Transcript_1/3_Confidence_0.500_Length_598	68.6935	PREDICTED: uncharacterized protein LOC101226967 [Cucumis sativus]
embryo	Locus_31799_Transcript_1/1_Confidence_0.000_Length_301	68.673	No hits found
embryo	Locus_19989_Transcript_1/1_Confidence_0.750_Length_1132	68.672	PREDICTED: RNA polymerase-associated protein RTF1 homolog [Glycine max]
embryo	Locus_11071_Transcript_1/1_Confidence_0.000_Length_919	68.6125	predicted protein [Populus trichocarpa] &gt;gi|222845214|gb|EEE82761.1| predicted protein [Populus trichocarpa]
embryo	Locus_45945_Transcript_1/1_Confidence_0.000_Length_237	68.6083	No hits found
embryo	Locus_12716_Transcript_1/2_Confidence_0.333_Length_446	68.6035	unnamed protein product [Vitis vinifera]
embryo	Locus_57897_Transcript_1/1_Confidence_0.500_Length_292	68.5363	unknown [Vitis vinifera]
embryo	Locus_8315_Transcript_1/1_Confidence_0.000_Length_1799	68.5235	PREDICTED: uncharacterized protein LOC100253124 [Vitis vinifera]
embryo	Locus_29994_Transcript_1/2_Confidence_1.000_Length_426	68.494	No hits found
embryo	Locus_20814_Transcript_1/1_Confidence_0.000_Length_1310	68.4743	PREDICTED: cytochrome c1-1, heme protein, mitochondrial-like [Vitis vinifera] &gt;gi|296090253|emb|CBI40072.3| unnamed protein product [Vitis vinifera]
embryo	Locus_6226_Transcript_1/1_Confidence_0.900_Length_503	68.4343	PREDICTED: gamma-interferon-inducible lysosomal thiol reductase isoform 1 [Vitis vinifera]
embryo	Locus_32490_Transcript_5/5_Confidence_0.522_Length_536	68.3642	No hits found
embryo	Locus_1422_Transcript_1/2_Confidence_1.000_Length_311	68.3549	No hits found
embryo	Locus_31805_Transcript_1/2_Confidence_0.600_Length_1159	68.3381	hypothetical protein SORBIDRAFT_04g038020 [Sorghum bicolor] &gt;gi|241932913|gb|EES06058.1| hypothetical protein SORBIDRAFT_04g038020 [Sorghum bicolor]
embryo	Locus_13308_Transcript_3/3_Confidence_0.889_Length_2559	68.3096	PREDICTED: probable ATP-dependent RNA helicase YTHDC2 [Brachypodium distachyon]
embryo	Locus_51806_Transcript_1/1_Confidence_0.500_Length_382	68.3007	No hits found
embryo	Locus_36156_Transcript_1/1_Confidence_0.000_Length_658	68.2884	PREDICTED: probable serine/threonine-protein kinase At4g35230 [Vitis vinifera] &gt;gi|147859294|emb|CAN83954.1| hypothetical protein VITISV_008171 [Vitis vinifera] &gt;gi|297742111|emb|CBI33898.3| unnamed protein product [Vitis vinifera]
embryo	Locus_27654_Transcript_1/1_Confidence_0.000_Length_292	68.2669	No hits found
embryo	Locus_31682_Transcript_1/1_Confidence_0.000_Length_422	68.2655	No hits found
embryo	Locus_19874_Transcript_1/1_Confidence_0.000_Length_284	68.0043	PREDICTED: exosome complex exonuclease RRP44 isoform 1 [Vitis vinifera]
embryo	Locus_36321_Transcript_1/2_Confidence_1.000_Length_627	67.9694	No hits found
embryo	Locus_54696_Transcript_1/1_Confidence_0.000_Length_365	67.9236	No hits found
embryo	Locus_12326_Transcript_1/1_Confidence_0.000_Length_491	67.9193	embryo defective 1144 [Helianthus annuus] &gt;gi|211953679|gb|ACJ14001.1| embryo defective 1144 [Helianthus annuus] &gt;gi|211953681|gb|ACJ14002.1| embryo defective 1144 [Helianthus annuus] &gt;gi|211953683|gb|ACJ14003.1| embryo defective 1144 [Helianthus annuus] &gt;gi|211953685|gb|ACJ14004.1| embr...
embryo	Locus_50177_Transcript_1/1_Confidence_0.000_Length_325	67.8839	TPA: hypothetical protein ZEAMMB73_320289 [Zea mays]
embryo	Locus_18686_Transcript_2/4_Confidence_0.483_Length_458	67.8735	unknown [Arabidopsis thaliana]
embryo	Locus_42271_Transcript_1/1_Confidence_0.000_Length_691	67.8566	hypothetical protein SORBIDRAFT_01g003570 [Sorghum bicolor] &gt;gi|241920065|gb|EER93209.1| hypothetical protein SORBIDRAFT_01g003570 [Sorghum bicolor]
embryo	Locus_25044_Transcript_3/3_Confidence_0.571_Length_291	67.8452	Os12g0225100 [Oryza sativa Japonica Group] &gt;gi|255670157|dbj|BAH95577.1| Os12g0225100, partial [Oryza sativa Japonica Group]
embryo	Locus_23861_Transcript_1/2_Confidence_1.000_Length_1626	67.6969	unknown [Picea sitchensis]
embryo	Locus_13660_Transcript_1/1_Confidence_0.000_Length_929	67.6463	putative auxin-induced protein [Camellia sinensis]
embryo	Locus_51299_Transcript_1/1_Confidence_0.900_Length_269	67.6281	ribosomal protein L35A [Elaeis guineensis]
embryo	Locus_1037_Transcript_3/4_Confidence_0.667_Length_700	67.5593	hypothetical protein SORBIDRAFT_09g026340 [Sorghum bicolor] &gt;gi|241946707|gb|EES19852.1| hypothetical protein SORBIDRAFT_09g026340 [Sorghum bicolor]
embryo	Locus_48802_Transcript_1/1_Confidence_0.500_Length_562	67.5371	hypothetical protein VITISV_027855 [Vitis vinifera]
embryo	Locus_50715_Transcript_1/1_Confidence_0.000_Length_1190	67.5054	Os03g0685700 [Oryza sativa Japonica Group] &gt;gi|108710460|gb|ABF98255.1| expressed protein [Oryza sativa Japonica Group] &gt;gi|113549399|dbj|BAF12842.1| Os03g0685700 [Oryza sativa Japonica Group] &gt;gi|215694599|dbj|BAG89790.1| unnamed protein product [Oryza sativa Japonica Group]
embryo	Locus_31733_Transcript_1/1_Confidence_0.000_Length_304	67.4557	hypothetical protein VITISV_040251 [Vitis vinifera]
embryo	Locus_44846_Transcript_2/2_Confidence_0.818_Length_656	67.4376	No hits found
embryo	Locus_18480_Transcript_1/1_Confidence_0.000_Length_359	67.3756	PREDICTED: phosphate carrier protein, mitochondrial [Vitis vinifera]
embryo	Locus_44508_Transcript_1/1_Confidence_0.500_Length_465	67.3452	No hits found
embryo	Locus_20832_Transcript_1/1_Confidence_0.000_Length_454	67.3254	No hits found
embryo	Locus_33657_Transcript_1/1_Confidence_0.000_Length_207	67.3151	No hits found
embryo	Locus_3767_Transcript_2/3_Confidence_0.500_Length_1629	67.3138	No hits found
embryo	Locus_708_Transcript_1/3_Confidence_0.655_Length_402	67.3034	unnamed protein product [Vitis vinifera]
embryo	Locus_27169_Transcript_2/2_Confidence_0.769_Length_930	67.2546	uncharacterized protein LOC100274068 [Zea mays] &gt;gi|194706456|gb|ACF87312.1| unknown [Zea mays]
embryo	Locus_19860_Transcript_1/1_Confidence_0.000_Length_300	67.2464	No hits found
embryo	Locus_20031_Transcript_1/3_Confidence_0.500_Length_922	67.2113	Os08g0343300 [Oryza sativa Japonica Group] &gt;gi|38637014|dbj|BAD03272.1| unknown protein [Oryza sativa Japonica Group] &gt;gi|113623563|dbj|BAF23508.1| Os08g0343300 [Oryza sativa Japonica Group] &gt;gi|125561187|gb|EAZ06635.1| hypothetical protein OsI_28884 [Oryza sativa Indica Group] &gt;gi|12560...
embryo	Locus_43889_Transcript_1/1_Confidence_0.000_Length_223	67.1659	No hits found
embryo	Locus_5063_Transcript_1/2_Confidence_1.000_Length_452	67.1467	No hits found
embryo	Locus_29568_Transcript_1/1_Confidence_0.000_Length_483	67.1364	FtsZ2 [Cucumis sativus]
embryo	Locus_13438_Transcript_1/1_Confidence_0.000_Length_451	67.13	PREDICTED: uncharacterized protein LOC100260337 [Vitis vinifera] &gt;gi|297745939|emb|CBI15995.3| unnamed protein product [Vitis vinifera]
embryo	Locus_13721_Transcript_2/2_Confidence_0.800_Length_505	67.1176	No hits found
embryo	Locus_1600_Transcript_1/1_Confidence_0.000_Length_855	67.0761	No hits found
embryo	Locus_27888_Transcript_1/2_Confidence_0.333_Length_207	67.0443	No hits found
embryo	Locus_3600_Transcript_1/2_Confidence_0.333_Length_1118	67.0011	sucrose transporter protein [Ananas comosus]
embryo	Locus_51666_Transcript_1/3_Confidence_0.882_Length_395	66.997	hypothetical protein ZEAMMB73_868863 [Zea mays]
embryo	Locus_46548_Transcript_1/1_Confidence_0.000_Length_1053	66.9582	PREDICTED: heat shock 70 kDa protein, mitochondrial-like [Glycine max]
embryo	Locus_6253_Transcript_2/2_Confidence_0.333_Length_1024	66.9442	unnamed protein product [Vitis vinifera]
embryo	Locus_50204_Transcript_1/1_Confidence_0.000_Length_695	66.9279	hypothetical protein OsI_19954 [Oryza sativa Indica Group]
embryo	Locus_1710_Transcript_4/6_Confidence_0.706_Length_478	66.9273	seed maturation protein [Glycine tomentella]
embryo	Locus_39285_Transcript_1/1_Confidence_0.000_Length_250	66.8768	polyprotein [Musa acuminata subsp. malaccensis]
embryo	Locus_39250_Transcript_1/1_Confidence_0.000_Length_268	66.8163	No hits found
embryo	Locus_34566_Transcript_1/1_Confidence_0.000_Length_406	66.8133	No hits found
embryo	Locus_28434_Transcript_2/2_Confidence_0.333_Length_586	66.7849	No hits found
embryo	Locus_31894_Transcript_1/1_Confidence_0.500_Length_249	66.7556	Os09g0420600 [Oryza sativa Japonica Group] &gt;gi|50725969|dbj|BAD33496.1| 26S proteasome regulatory subunit-like protein [Oryza sativa Japonica Group] &gt;gi|113631430|dbj|BAF25111.1| Os09g0420600 [Oryza sativa Japonica Group]
embryo	Locus_42403_Transcript_1/1_Confidence_0.000_Length_326	66.7427	No hits found
embryo	Locus_1405_Transcript_1/1_Confidence_0.000_Length_516	66.7412	hypothetical protein VITISV_011997 [Vitis vinifera]
embryo	Locus_1590_Transcript_1/1_Confidence_0.000_Length_466	66.7294	hypothetical protein VITISV_014803 [Vitis vinifera]
embryo	Locus_3027_Transcript_1/1_Confidence_0.000_Length_1201	66.7164	PREDICTED: uncharacterized protein LOC100262854 [Vitis vinifera] &gt;gi|297738813|emb|CBI28058.3| unnamed protein product [Vitis vinifera]
embryo	Locus_56155_Transcript_1/1_Confidence_0.000_Length_294	66.7148	No hits found
embryo	Locus_42557_Transcript_1/1_Confidence_0.000_Length_335	66.7106	PREDICTED: probable aquaporin PIP1-2 [Vitis vinifera] &gt;gi|8071622|gb|AAF71817.1| putative aquaporin PIP1-1 [Vitis cinerea var. helleri x Vitis rupestris] &gt;gi|124702460|gb|ABN14347.1| aquaporin PIP1;1 [Vitis vinifera] &gt;gi|147826770|emb|CAN77353.1| hypothetical protein VITISV_038809 [Vitis vi...
embryo	Locus_40406_Transcript_1/2_Confidence_0.333_Length_526	66.7001	PREDICTED: cleft lip and palate transmembrane protein 1 homolog [Vitis vinifera] &gt;gi|296084816|emb|CBI27698.3| unnamed protein product [Vitis vinifera]
embryo	Locus_1040_Transcript_1/1_Confidence_0.000_Length_419	66.6814	predicted protein [Populus trichocarpa] &gt;gi|222847809|gb|EEE85356.1| predicted protein [Populus trichocarpa]
embryo	Locus_29589_Transcript_1/1_Confidence_0.000_Length_828	66.6538	hypothetical protein ZEAMMB73_679274 [Zea mays]
embryo	Locus_14359_Transcript_1/1_Confidence_0.000_Length_1364	66.6481	hypothetical protein OsJ_31813 [Oryza sativa Japonica Group]
embryo	Locus_1048_Transcript_1/1_Confidence_0.000_Length_547	66.6337	unnamed protein product [Vitis vinifera]
embryo	Locus_27525_Transcript_1/1_Confidence_0.000_Length_1094	66.6122	predicted protein [Populus trichocarpa] &gt;gi|222854503|gb|EEE92050.1| predicted protein [Populus trichocarpa]
embryo	Locus_18082_Transcript_1/2_Confidence_0.667_Length_264	66.5978	No hits found
embryo	Locus_2101_Transcript_1/1_Confidence_0.000_Length_1095	66.594	Os03g0128500 [Oryza sativa Japonica Group] &gt;gi|13431489|sp|Q9LRE5.1|DPOD2_ORYSJ RecName: Full=DNA polymerase delta small subunit &gt;gi|9188572|dbj|BAA99574.1| OsPol delta small subunit [Oryza sativa Japonica Group] &gt;gi|108705983|gb|ABF93778.1| DNA polymerase delta small subunit, putative, exp...
embryo	Locus_355_Transcript_22/25_Confidence_0.296_Length_2220	66.556	No hits found
embryo	Locus_30061_Transcript_1/1_Confidence_0.000_Length_982	66.5145	unknown [Populus trichocarpa]
embryo	Locus_47070_Transcript_1/2_Confidence_1.000_Length_483	66.5145	unknown [Zea mays]
embryo	Locus_31893_Transcript_1/1_Confidence_0.000_Length_240	66.5025	No hits found
embryo	Locus_48422_Transcript_1/1_Confidence_0.833_Length_239	66.4891	unknown [Zea mays]
embryo	Locus_43380_Transcript_1/1_Confidence_0.750_Length_442	66.4812	copine, putative [Ricinus communis] &gt;gi|223533726|gb|EEF35461.1| copine, putative [Ricinus communis]
embryo	Locus_48945_Transcript_1/1_Confidence_0.500_Length_503	66.4734	No hits found
embryo	Locus_29890_Transcript_2/3_Confidence_0.750_Length_752	66.4597	PREDICTED: polyadenylate-binding protein-interacting protein 2 [Vitis vinifera] &gt;gi|296081303|emb|CBI17747.3| unnamed protein product [Vitis vinifera]
embryo	Locus_963_Transcript_2/2_Confidence_0.600_Length_539	66.4464	transketolase [Platanus x acerifolia]
embryo	Locus_46910_Transcript_1/1_Confidence_0.000_Length_249	66.4431	No hits found
embryo	Locus_28116_Transcript_1/1_Confidence_0.667_Length_222	66.393	No hits found
embryo	Locus_6948_Transcript_1/1_Confidence_0.917_Length_653	66.3837	predicted protein [Hordeum vulgare subsp. vulgare]
embryo	Locus_37837_Transcript_1/1_Confidence_0.000_Length_258	66.3713	No hits found
embryo	Locus_29619_Transcript_1/3_Confidence_0.667_Length_279	66.3614	No hits found
embryo	Locus_20451_Transcript_1/1_Confidence_0.500_Length_973	66.3407	unknown [Zea mays] &gt;gi|414879719|tpg|DAA56850.1| TPA: hypothetical protein ZEAMMB73_139428 [Zea mays]
embryo	Locus_48709_Transcript_1/1_Confidence_0.900_Length_461	66.324	unknow protein [Oryza sativa Japonica Group]
embryo	Locus_30879_Transcript_1/1_Confidence_0.000_Length_396	66.3111	PREDICTED: rab GDP dissociation inhibitor alpha-like [Cucumis sativus] &gt;gi|449522606|ref|XP_004168317.1| PREDICTED: rab GDP dissociation inhibitor alpha-like [Cucumis sativus]
embryo	Locus_56944_Transcript_1/1_Confidence_0.750_Length_249	66.2944	hypothetical protein ZEAMMB73_507850 [Zea mays]
embryo	Locus_4090_Transcript_2/3_Confidence_0.500_Length_1171	66.2865	uncharacterized protein LOC100193048 [Zea mays] &gt;gi|194692248|gb|ACF80208.1| unknown [Zea mays] &gt;gi|224031727|gb|ACN34939.1| unknown [Zea mays] &gt;gi|413952969|gb|AFW85618.1| dehydrodolichyl diphosphate synthase 6 isoform 1 [Zea mays] &gt;gi|413952970|gb|AFW85619.1| dehydrodolichyl diphosphat...
embryo	Locus_51915_Transcript_1/1_Confidence_0.833_Length_539	66.2643	predicted protein [Populus trichocarpa] &gt;gi|222847817|gb|EEE85364.1| predicted protein [Populus trichocarpa]
embryo	Locus_27182_Transcript_1/1_Confidence_0.000_Length_433	66.2401	hypothetical protein SORBIDRAFT_06g020190 [Sorghum bicolor] &gt;gi|241937854|gb|EES10999.1| hypothetical protein SORBIDRAFT_06g020190 [Sorghum bicolor]
embryo	Locus_28394_Transcript_3/4_Confidence_0.333_Length_591	66.2019	No hits found
embryo	Locus_54119_Transcript_1/1_Confidence_0.500_Length_342	66.1088	PREDICTED: ATP-dependent Clp protease ATP-binding subunit ClpX-like isoform 1 [Vitis vinifera]
embryo	Locus_40551_Transcript_1/1_Confidence_0.800_Length_389	66.0718	No hits found
embryo	Locus_12160_Transcript_1/1_Confidence_0.000_Length_255	66.0583	predicted protein [Populus trichocarpa] &gt;gi|222833932|gb|EEE72409.1| predicted protein [Populus trichocarpa]
embryo	Locus_55460_Transcript_1/1_Confidence_0.750_Length_270	66.0574	unknown [Zea mays]
embryo	Locus_1122_Transcript_1/1_Confidence_0.000_Length_1516	66.041	putative oligosaccharyl transferase STT3 protein [Vitis vinifera]
embryo	Locus_29651_Transcript_1/1_Confidence_0.000_Length_978	66.0083	uncharacterized protein LOC100279736 [Zea mays] &gt;gi|242052887|ref|XP_002455589.1| hypothetical protein SORBIDRAFT_03g013550 [Sorghum bicolor] &gt;gi|357132067|ref|XP_003567654.1| PREDICTED: GTP-binding protein SAR1A-like isoform 1 [Brachypodium distachyon] &gt;gi|357132069|ref|XP_003567655.1| PRE...
embryo	Locus_39549_Transcript_1/1_Confidence_0.000_Length_263	65.9643	predicted protein [Populus trichocarpa] &gt;gi|222854941|gb|EEE92488.1| predicted protein [Populus trichocarpa]
embryo	Locus_41491_Transcript_1/1_Confidence_0.000_Length_666	65.9603	Os02g0123600 [Oryza sativa Japonica Group] &gt;gi|41053023|dbj|BAD07954.1| phosphatidylinositol synthase [Oryza sativa Japonica Group] &gt;gi|113535267|dbj|BAF07650.1| Os02g0123600 [Oryza sativa Japonica Group] &gt;gi|215704176|dbj|BAG93016.1| unnamed protein product [Oryza sativa Japonica Group] &g...
embryo	Locus_5521_Transcript_1/1_Confidence_0.000_Length_926	65.9565	S-ribonuclease binding protein [Elaeis guineensis]
embryo	Locus_43759_Transcript_1/1_Confidence_0.500_Length_1100	65.9198	predicted protein [Hordeum vulgare subsp. vulgare]
embryo	Locus_25705_Transcript_2/2_Confidence_0.556_Length_681	65.894	uncharacterized protein LOC100384364 [Zea mays] &gt;gi|224035481|gb|ACN36816.1| unknown [Zea mays]
embryo	Locus_3368_Transcript_1/2_Confidence_0.818_Length_879	65.8939	PREDICTED: receptor-like protein kinase THESEUS 1-like [Vitis vinifera]
embryo	Locus_55599_Transcript_1/1_Confidence_0.000_Length_373	65.891	TPA: hypothetical protein ZEAMMB73_791742 [Zea mays]
embryo	Locus_19668_Transcript_1/1_Confidence_0.000_Length_1179	65.8719	PREDICTED: abhydrolase domain-containing protein FAM108B1 [Vitis vinifera] &gt;gi|296081336|emb|CBI17718.3| unnamed protein product [Vitis vinifera]
embryo	Locus_49557_Transcript_1/1_Confidence_0.000_Length_427	65.8636	No hits found
embryo	Locus_51747_Transcript_1/1_Confidence_0.917_Length_287	65.8492	sucrose synthase, partial [Oryza sativa Indica Group]
embryo	Locus_4587_Transcript_2/3_Confidence_0.333_Length_826	65.8478	Putative Not1 N-terminal protein [Oryza sativa Japonica Group]
embryo	Locus_29835_Transcript_1/1_Confidence_0.000_Length_529	65.8444	Ubiquitin ligase SINAT2, putative [Ricinus communis] &gt;gi|223525415|gb|EEF28013.1| Ubiquitin ligase SINAT2, putative [Ricinus communis]
embryo	Locus_42454_Transcript_1/2_Confidence_1.000_Length_621	65.8193	No hits found
embryo	Locus_36554_Transcript_1/1_Confidence_0.000_Length_215	65.8142	hypothetical protein SORBIDRAFT_02g005860 [Sorghum bicolor] &gt;gi|241925017|gb|EER98161.1| hypothetical protein SORBIDRAFT_02g005860 [Sorghum bicolor]
embryo	Locus_44759_Transcript_1/1_Confidence_0.857_Length_634	65.8112	No hits found
embryo	Locus_3516_Transcript_1/1_Confidence_0.000_Length_448	65.794	No hits found
embryo	Locus_1527_Transcript_1/2_Confidence_1.000_Length_406	65.7858	Os02g0639000 [Oryza sativa Japonica Group] &gt;gi|49388226|dbj|BAD25346.1| double-stranded RNA-binding domain (DsRBD)-containing protein-like [Oryza sativa Japonica Group] &gt;gi|49388720|dbj|BAD25901.1| double-stranded RNA-binding domain (DsRBD)-containing protein-like [Oryza sativa Japonica Group]...
embryo	Locus_1769_Transcript_1/2_Confidence_0.750_Length_1112	65.7729	PREDICTED: uncharacterized protein LOC100839356 [Brachypodium distachyon]
embryo	Locus_20521_Transcript_1/1_Confidence_0.000_Length_224	65.7677	No hits found
embryo	Locus_29497_Transcript_2/4_Confidence_0.500_Length_548	65.7241	hypothetical protein VITISV_008564 [Vitis vinifera]
embryo	Locus_48829_Transcript_1/1_Confidence_0.000_Length_243	65.7029	PREDICTED: uncharacterized mscS family protein At1g78610-like [Brachypodium distachyon]
embryo	Locus_31492_Transcript_1/1_Confidence_0.000_Length_449	65.6561	No hits found
embryo	Locus_51768_Transcript_1/1_Confidence_0.000_Length_407	65.6273	hypothetical protein [Oryza sativa Japonica Group]
embryo	Locus_35907_Transcript_1/1_Confidence_0.500_Length_508	65.556	No hits found
embryo	Locus_44584_Transcript_1/1_Confidence_0.000_Length_311	65.5282	hypothetical protein ZEAMMB73_126422, partial [Zea mays]
embryo	Locus_33296_Transcript_1/2_Confidence_0.333_Length_329	65.5072	Os07g0695300 [Oryza sativa Japonica Group] &gt;gi|34394036|dbj|BAC84067.1| putative protein serine/threonine kinase BNK1 [Oryza sativa Japonica Group] &gt;gi|113612280|dbj|BAF22658.1| Os07g0695300 [Oryza sativa Japonica Group] &gt;gi|215706296|dbj|BAG93152.1| unnamed protein product [Oryza sativa Ja...
embryo	Locus_46364_Transcript_1/1_Confidence_0.833_Length_413	65.4319	predicted protein [Hordeum vulgare subsp. vulgare]
embryo	Locus_15297_Transcript_1/2_Confidence_1.000_Length_1132	65.4192	PREDICTED: uncharacterized protein LOC100245954 isoform 1 [Vitis vinifera]
embryo	Locus_1155_Transcript_1/2_Confidence_0.667_Length_655	65.4033	hypothetical protein SORBIDRAFT_01g046860 [Sorghum bicolor] &gt;gi|241919697|gb|EER92841.1| hypothetical protein SORBIDRAFT_01g046860 [Sorghum bicolor]
embryo	Locus_33574_Transcript_1/1_Confidence_0.000_Length_1154	65.3725	No hits found
embryo	Locus_1403_Transcript_1/2_Confidence_0.600_Length_1168	65.3575	unknown [Zea mays]
embryo	Locus_2874_Transcript_1/1_Confidence_0.000_Length_1675	65.3574	PREDICTED: CDPK-related protein kinase-like, partial [Vitis vinifera] &gt;gi|297739383|emb|CBI29399.3| unnamed protein product [Vitis vinifera]
embryo	Locus_3607_Transcript_1/1_Confidence_0.000_Length_1508	65.3446	hypothetical protein VITISV_022738 [Vitis vinifera]
embryo	Locus_31444_Transcript_1/1_Confidence_0.000_Length_1160	65.3216	No hits found
embryo	Locus_2879_Transcript_1/3_Confidence_0.800_Length_1155	65.3151	ATP:pyruvate phosphotransferase [Ricinus communis]
embryo	Locus_21015_Transcript_1/1_Confidence_0.000_Length_337	65.2984	No hits found
embryo	Locus_5682_Transcript_2/3_Confidence_0.500_Length_1519	65.2247	PREDICTED: casein kinase I isoform delta-like [Vitis vinifera] &gt;gi|297738784|emb|CBI28029.3| unnamed protein product [Vitis vinifera]
embryo	Locus_56088_Transcript_1/1_Confidence_0.750_Length_274	65.1845	Dehydration-responsive element-binding protein 2C, putative [Ricinus communis] &gt;gi|223539925|gb|EEF41503.1| Dehydration-responsive element-binding protein 2C, putative [Ricinus communis]
embryo	Locus_1827_Transcript_1/1_Confidence_0.000_Length_1581	65.1484	unnamed protein product [Vitis vinifera]
embryo	Locus_2190_Transcript_1/1_Confidence_0.000_Length_284	65.121	No hits found
embryo	Locus_3033_Transcript_2/2_Confidence_0.619_Length_1033	65.1161	PREDICTED: uncharacterized protein LOC100265351 [Vitis vinifera]
embryo	Locus_498_Transcript_1/1_Confidence_0.000_Length_488	65.056	No hits found
embryo	Locus_28290_Transcript_1/1_Confidence_0.000_Length_304	65.0317	No hits found
embryo	Locus_4710_Transcript_3/3_Confidence_0.615_Length_3070	65.0129	PREDICTED: uncharacterized protein LOC100253161 [Vitis vinifera] &gt;gi|297740810|emb|CBI30992.3| unnamed protein product [Vitis vinifera]
embryo	Locus_24675_Transcript_1/1_Confidence_0.800_Length_602	65.0058	No hits found
embryo	Locus_44838_Transcript_1/1_Confidence_0.000_Length_259	65.0006	No hits found
embryo	Locus_52274_Transcript_1/1_Confidence_0.000_Length_370	64.9584	TPA: putative serine/threonine protein phosphatase superfamily protein [Zea mays]
embryo	Locus_3078_Transcript_2/3_Confidence_0.400_Length_507	64.9341	ClpP protease complex subunit ClpR3 [Arabidopsis thaliana]
embryo	Locus_57115_Transcript_1/1_Confidence_0.000_Length_417	64.8434	limonene synthase [Solanum habrochaites]
embryo	Locus_1919_Transcript_3/4_Confidence_0.250_Length_668	64.8328	R2R3 MYB CDC5-like protein, partial [Iris fulva]
embryo	Locus_5448_Transcript_1/1_Confidence_0.857_Length_499	64.8296	60S ribosomal protein L35 [Elaeis guineensis]
embryo	Locus_58284_Transcript_1/1_Confidence_0.800_Length_297	64.8139	PREDICTED: uncharacterized protein LOC100266010 isoform 2 [Vitis vinifera] &gt;gi|296085622|emb|CBI29411.3| unnamed protein product [Vitis vinifera]
embryo	Locus_18933_Transcript_1/1_Confidence_0.000_Length_338	64.7844	hypothetical protein ZEAMMB73_828913, partial [Zea mays]
embryo	Locus_30016_Transcript_1/1_Confidence_0.000_Length_327	64.7027	predicted protein [Populus trichocarpa] &gt;gi|222856535|gb|EEE94082.1| predicted protein [Populus trichocarpa]
embryo	Locus_2041_Transcript_5/6_Confidence_0.444_Length_1581	64.6934	synaptotagmin, putative [Ricinus communis] &gt;gi|223549018|gb|EEF50507.1| synaptotagmin, putative [Ricinus communis]
embryo	Locus_34147_Transcript_1/2_Confidence_0.500_Length_455	64.6736	No hits found
embryo	Locus_19213_Transcript_1/1_Confidence_0.000_Length_665	64.6676	PLE, putative [Ricinus communis] &gt;gi|223538951|gb|EEF40549.1| PLE, putative [Ricinus communis]
embryo	Locus_55016_Transcript_1/1_Confidence_0.000_Length_260	64.6536	No hits found
embryo	Locus_57102_Transcript_1/1_Confidence_0.500_Length_527	64.5591	unknown [Glycine max]
embryo	Locus_23988_Transcript_1/2_Confidence_0.500_Length_472	64.5491	OSJNBb0059K02.13 [Oryza sativa Japonica Group]
embryo	Locus_29987_Transcript_1/2_Confidence_0.500_Length_1266	64.5253	predicted protein [Populus trichocarpa] &gt;gi|222859996|gb|EEE97543.1| predicted protein [Populus trichocarpa]
embryo	Locus_43605_Transcript_1/1_Confidence_0.800_Length_436	64.5191	PREDICTED: auxin transport protein BIG-like [Brachypodium distachyon]
embryo	Locus_58316_Transcript_1/1_Confidence_0.000_Length_224	64.5115	PREDICTED: uncharacterized protein LOC100807268 [Glycine max]
embryo	Locus_3124_Transcript_1/2_Confidence_0.333_Length_977	64.5057	PREDICTED: ATP synthase subunit beta, mitochondrial-like [Vitis vinifera]
embryo	Locus_57557_Transcript_1/1_Confidence_0.000_Length_320	64.5031	No hits found
embryo	Locus_38344_Transcript_1/1_Confidence_0.000_Length_505	64.4301	No hits found
embryo	Locus_45239_Transcript_1/1_Confidence_0.000_Length_1677	64.4083	Os07g0300900 [Oryza sativa Japonica Group] &gt;gi|34394346|dbj|BAC84901.1| putative precursor monofunctional aspartokinase [Oryza sativa Japonica Group] &gt;gi|50509030|dbj|BAD31992.1| putative precursor monofunctional aspartokinase [Oryza sativa Japonica Group] &gt;gi|113610959|dbj|BAF21337.1| Os07...
embryo	Locus_10158_Transcript_1/2_Confidence_0.500_Length_1612	64.3704	hypothetical protein SORBIDRAFT_02g001590 [Sorghum bicolor] &gt;gi|241924741|gb|EER97885.1| hypothetical protein SORBIDRAFT_02g001590 [Sorghum bicolor]
embryo	Locus_13361_Transcript_1/4_Confidence_0.444_Length_1183	64.3665	KOM, putative [Ricinus communis] &gt;gi|223549938|gb|EEF51425.1| KOM, putative [Ricinus communis]
embryo	Locus_38142_Transcript_1/1_Confidence_0.000_Length_353	64.3626	AT hook motif-containing protein, putative, expressed [Oryza sativa Japonica Group]
embryo	Locus_29904_Transcript_1/1_Confidence_0.000_Length_453	64.3485	putative abscissic acid [Elaeis guineensis]
embryo	Locus_13353_Transcript_1/1_Confidence_0.000_Length_836	64.2938	No hits found
embryo	Locus_29593_Transcript_1/1_Confidence_0.000_Length_1215	64.2622	PREDICTED: uncharacterized protein LOC100244706 [Vitis vinifera] &gt;gi|298204399|emb|CBI16879.3| unnamed protein product [Vitis vinifera]
embryo	Locus_27161_Transcript_1/1_Confidence_0.000_Length_1127	64.2391	PREDICTED: H/ACA ribonucleoprotein complex subunit 4 [Vitis vinifera]
embryo	Locus_47030_Transcript_1/1_Confidence_0.000_Length_1006	64.2235	No hits found
embryo	Locus_53248_Transcript_1/1_Confidence_0.000_Length_384	64.1537	hypothetical protein VITISV_002704 [Vitis vinifera]
embryo	Locus_53494_Transcript_1/2_Confidence_0.667_Length_381	64.1503	No hits found
embryo	Locus_43505_Transcript_1/1_Confidence_0.857_Length_962	64.1214	PREDICTED: 6-phosphofructokinase 3-like [Glycine max]
embryo	Locus_2610_Transcript_1/2_Confidence_1.000_Length_913	64.0775	predicted protein [Populus trichocarpa] &gt;gi|222848227|gb|EEE85774.1| predicted protein [Populus trichocarpa]
embryo	Locus_56879_Transcript_1/1_Confidence_0.833_Length_226	64.0676	No hits found
embryo	Locus_21782_Transcript_1/1_Confidence_0.938_Length_977	64.0527	predicted protein [Populus trichocarpa] &gt;gi|222850117|gb|EEE87664.1| predicted protein [Populus trichocarpa]
embryo	Locus_14169_Transcript_1/2_Confidence_1.000_Length_740	64.0438	PREDICTED: protein transport protein SEC31 isoform 1 [Vitis vinifera]
embryo	Locus_42968_Transcript_1/1_Confidence_0.833_Length_425	64.0413	No hits found
embryo	Locus_9512_Transcript_1/1_Confidence_0.000_Length_1237	64.0365	hypothetical protein OsI_20147 [Oryza sativa Indica Group]
embryo	Locus_4356_Transcript_1/1_Confidence_0.000_Length_496	64.0295	hypothetical protein OsJ_06428 [Oryza sativa Japonica Group]
embryo	Locus_50501_Transcript_1/1_Confidence_0.857_Length_333	64.0158	No hits found
embryo	Locus_16_Transcript_1/1_Confidence_0.000_Length_675	63.9805	putative kinesin motor domain-containing protein [Oryza minuta]
embryo	Locus_52135_Transcript_1/1_Confidence_0.000_Length_207	63.9751	No hits found
embryo	Locus_22482_Transcript_1/1_Confidence_0.000_Length_317	63.9742	No hits found
embryo	Locus_27256_Transcript_1/1_Confidence_0.000_Length_2151	63.9547	hypothetical protein VITISV_004909 [Vitis vinifera]
embryo	Locus_52887_Transcript_1/1_Confidence_0.000_Length_571	63.925	hypothetical protein OsJ_29398 [Oryza sativa Japonica Group]
embryo	Locus_53780_Transcript_1/1_Confidence_0.000_Length_383	63.9097	No hits found
embryo	Locus_35172_Transcript_1/3_Confidence_0.500_Length_1051	63.9075	No hits found
embryo	Locus_47395_Transcript_1/3_Confidence_0.750_Length_1213	63.8982	unnamed protein product [Vitis vinifera]
embryo	Locus_1198_Transcript_1/2_Confidence_1.000_Length_1672	63.8865	ribosomal protein L35A [Elaeis guineensis]
embryo	Locus_27321_Transcript_1/1_Confidence_0.000_Length_301	63.8808	No hits found
embryo	Locus_12743_Transcript_1/1_Confidence_0.000_Length_309	63.879	No hits found
embryo	Locus_13278_Transcript_2/2_Confidence_0.800_Length_582	63.8777	PREDICTED: uncharacterized protein LOC100781154 [Glycine max]
embryo	Locus_28892_Transcript_2/2_Confidence_0.750_Length_460	63.7925	eukaryotic translation initiation factor 3 subunit, putative [Ricinus communis] &gt;gi|223547696|gb|EEF49189.1| eukaryotic translation initiation factor 3 subunit, putative [Ricinus communis]
embryo	Locus_29806_Transcript_1/1_Confidence_0.000_Length_393	63.7835	No hits found
embryo	Locus_46272_Transcript_1/1_Confidence_0.800_Length_462	63.7713	PREDICTED: probable histone H2A.3 [Vitis vinifera] &gt;gi|297744943|emb|CBI38491.3| unnamed protein product [Vitis vinifera]
embryo	Locus_11863_Transcript_2/3_Confidence_0.600_Length_738	63.7352	PREDICTED: cleavage and polyadenylation specificity factor subunit 1-like [Vitis vinifera]
embryo	Locus_41188_Transcript_1/1_Confidence_0.000_Length_367	63.7075	No hits found
embryo	Locus_27882_Transcript_3/4_Confidence_0.600_Length_881	63.7066	hypothetical protein OsJ_04395 [Oryza sativa Japonica Group]
embryo	Locus_36788_Transcript_1/1_Confidence_0.000_Length_270	63.6898	No hits found
embryo	Locus_33893_Transcript_5/6_Confidence_0.417_Length_1137	63.6674	No hits found
embryo	Locus_42550_Transcript_1/2_Confidence_1.000_Length_490	63.6639	pyrroline-5-carboxylate synthetase [Vitis vinifera]
embryo	Locus_51847_Transcript_1/1_Confidence_0.857_Length_287	63.6612	predicted protein [Hordeum vulgare subsp. vulgare]
embryo	Locus_49922_Transcript_1/1_Confidence_0.000_Length_294	63.645	hypothetical protein OsI_27947 [Oryza sativa Indica Group]
embryo	Locus_49395_Transcript_1/1_Confidence_0.000_Length_361	63.6315	PREDICTED: bifunctional dihydroflavonol 4-reductase/flavanone 4-reductase [Vitis vinifera] &gt;gi|297745605|emb|CBI40770.3| unnamed protein product [Vitis vinifera]
embryo	Locus_24880_Transcript_1/1_Confidence_0.000_Length_290	63.6018	unknown [Populus trichocarpa]
embryo	Locus_34522_Transcript_1/2_Confidence_0.333_Length_357	63.5938	No hits found
embryo	Locus_54126_Transcript_1/1_Confidence_0.500_Length_446	63.5805	uncharacterized protein LOC100791242 [Glycine max] &gt;gi|255641622|gb|ACU21083.1| unknown [Glycine max]
embryo	Locus_12210_Transcript_1/2_Confidence_0.333_Length_436	63.5781	hypothetical protein OsI_09084 [Oryza sativa Indica Group]
embryo	Locus_43514_Transcript_1/1_Confidence_0.500_Length_839	63.5777	unnamed protein product [Vitis vinifera]
embryo	Locus_3277_Transcript_1/1_Confidence_0.000_Length_1122	63.5728	PREDICTED: argininosuccinate lyase [Vitis vinifera]
embryo	Locus_17449_Transcript_1/1_Confidence_0.000_Length_868	63.5162	PREDICTED: uncharacterized protein LOC100252575 [Vitis vinifera]
embryo	Locus_30120_Transcript_1/1_Confidence_0.000_Length_290	63.4901	No hits found
embryo	Locus_6374_Transcript_1/1_Confidence_0.000_Length_414	63.4898	No hits found
embryo	Locus_57673_Transcript_1/1_Confidence_0.909_Length_337	63.4827	No hits found
embryo	Locus_37407_Transcript_1/2_Confidence_0.333_Length_274	63.4593	No hits found
embryo	Locus_4737_Transcript_1/1_Confidence_0.000_Length_843	63.4562	PREDICTED: citrate synthase, glyoxysomal [Vitis vinifera] &gt;gi|296086334|emb|CBI31775.3| unnamed protein product [Vitis vinifera]
embryo	Locus_38861_Transcript_1/2_Confidence_0.667_Length_653	63.4304	No hits found
embryo	Locus_32248_Transcript_1/2_Confidence_1.000_Length_1723	63.4173	unnamed protein product [Vitis vinifera]
embryo	Locus_10358_Transcript_1/1_Confidence_0.000_Length_605	63.3646	No hits found
embryo	Locus_46362_Transcript_1/1_Confidence_0.857_Length_804	63.3506	unknown [Picea sitchensis]
embryo	Locus_54078_Transcript_1/1_Confidence_0.900_Length_328	63.3105	No hits found
embryo	Locus_632_Transcript_3/3_Confidence_0.429_Length_1607	63.3021	PREDICTED: uncharacterized protein LOC100785239 [Glycine max]
embryo	Locus_43525_Transcript_1/1_Confidence_0.833_Length_241	63.2937	TPA: hypothetical protein ZEAMMB73_255524 [Zea mays]
embryo	Locus_43410_Transcript_1/1_Confidence_0.833_Length_442	63.2924	HSF-type DNA-binding domain containing protein, expressed [Oryza sativa Japonica Group]
embryo	Locus_10437_Transcript_1/1_Confidence_0.000_Length_222	63.2388	No hits found
embryo	Locus_5705_Transcript_2/2_Confidence_0.625_Length_879	63.2183	unnamed protein product [Vitis vinifera]
embryo	Locus_29953_Transcript_1/1_Confidence_0.000_Length_257	63.1366	No hits found
embryo	Locus_12586_Transcript_1/1_Confidence_0.941_Length_1945	63.1255	PREDICTED: uncharacterized protein LOC100827669 [Brachypodium distachyon]
embryo	Locus_21228_Transcript_1/1_Confidence_0.000_Length_1182	63.0947	PREDICTED: GDP-mannose transporter GONST4 [Vitis vinifera]
embryo	Locus_23009_Transcript_1/1_Confidence_0.000_Length_687	63.0867	predicted protein [Populus trichocarpa] &gt;gi|222851892|gb|EEE89439.1| predicted protein [Populus trichocarpa]
embryo	Locus_49756_Transcript_1/1_Confidence_0.000_Length_711	63.0417	predicted protein [Populus trichocarpa] &gt;gi|222837325|gb|EEE75704.1| predicted protein [Populus trichocarpa]
embryo	Locus_11115_Transcript_1/2_Confidence_0.800_Length_620	63.0258	PREDICTED: dnaJ homolog subfamily C member 28 [Vitis vinifera]
embryo	Locus_10822_Transcript_1/1_Confidence_0.000_Length_697	62.9721	putative phosphoenolpyruvate carboxylase [Elaeis guineensis] &gt;gi|353441210|gb|AEQ94189.1| putative phosphoenolpyruvate carboxylase [Elaeis guineensis]
embryo	Locus_58023_Transcript_1/1_Confidence_0.667_Length_482	62.9569	hypothetical protein OsI_28629 [Oryza sativa Indica Group]
embryo	Locus_4486_Transcript_1/1_Confidence_0.000_Length_1305	62.9528	hypothetical protein OsI_31883 [Oryza sativa Indica Group]
embryo	Locus_12485_Transcript_1/1_Confidence_0.000_Length_256	62.9437	No hits found
embryo	Locus_57169_Transcript_1/1_Confidence_0.000_Length_477	62.9355	No hits found
embryo	Locus_24014_Transcript_2/4_Confidence_0.444_Length_1431	62.9203	PREDICTED: uncharacterized protein LOC100831718 [Brachypodium distachyon]
embryo	Locus_19497_Transcript_1/1_Confidence_0.000_Length_298	62.9121	putative aquaporin PIP2-8 [Linum usitatissimum]
embryo	Locus_27571_Transcript_1/2_Confidence_0.333_Length_364	62.9094	hypothetical protein OsI_00622 [Oryza sativa Indica Group]
embryo	Locus_46278_Transcript_1/1_Confidence_0.833_Length_237	62.9076	PREDICTED: transmembrane 9 superfamily member 4-like [Brachypodium distachyon]
embryo	Locus_24309_Transcript_1/1_Confidence_0.000_Length_346	62.8692	No hits found
embryo	Locus_27137_Transcript_1/1_Confidence_0.000_Length_583	62.8443	Os11g0244800 [Oryza sativa Japonica Group] &gt;gi|122248817|sp|Q2R837.1|ALFL8_ORYSJ RecName: Full=PHD finger protein ALFIN-LIKE 8 &gt;gi|347662397|sp|B8BJV8.1|ALFL8_ORYSI RecName: Full=PHD finger protein ALFIN-LIKE 8 &gt;gi|108864188|gb|ABA92392.2| PHD finger protein, putative, expressed [Oryza sati...
embryo	Locus_54053_Transcript_1/1_Confidence_0.933_Length_263	62.8062	No hits found
embryo	Locus_22396_Transcript_1/4_Confidence_0.579_Length_641	62.7843	predicted protein [Populus trichocarpa] &gt;gi|222865643|gb|EEF02774.1| predicted protein [Populus trichocarpa]
embryo	Locus_18923_Transcript_1/1_Confidence_0.000_Length_394	62.7784	PREDICTED: nuclear pore complex protein Nup85-like [Brachypodium distachyon]
embryo	Locus_51974_Transcript_1/1_Confidence_0.000_Length_302	62.7611	PREDICTED: leucine-rich repeat-containing protein 40-like isoform 2 [Vitis vinifera] &gt;gi|302143032|emb|CBI20327.3| unnamed protein product [Vitis vinifera]
embryo	Locus_46636_Transcript_1/1_Confidence_0.900_Length_261	62.6987	hypothetical protein ZEAMMB73_997107 [Zea mays]
embryo	Locus_33365_Transcript_1/1_Confidence_0.000_Length_682	62.6542	PREDICTED: uncharacterized protein LOC100246694 [Vitis vinifera]
embryo	Locus_6719_Transcript_1/1_Confidence_0.000_Length_2298	62.6372	PREDICTED: ABC transporter F family member 4-like [Cucumis sativus]
embryo	Locus_46784_Transcript_1/1_Confidence_0.000_Length_544	62.6347	predicted protein [Populus trichocarpa] &gt;gi|222858447|gb|EEE95994.1| predicted protein [Populus trichocarpa]
embryo	Locus_31910_Transcript_1/2_Confidence_1.000_Length_1237	62.6065	PREDICTED: uncharacterized protein LOC100254500 [Vitis vinifera]
embryo	Locus_46288_Transcript_1/1_Confidence_0.900_Length_306	62.5618	No hits found
embryo	Locus_699_Transcript_2/5_Confidence_0.429_Length_1132	62.5617	PREDICTED: serine carboxypeptidase-like 19-like [Brachypodium distachyon]
embryo	Locus_19_Transcript_1/1_Confidence_0.000_Length_374	62.516	PREDICTED: transcription initiation factor TFIID subunit 1-like [Brachypodium distachyon]
embryo	Locus_21464_Transcript_1/1_Confidence_0.500_Length_559	62.5076	hypothetical protein VITISV_042408 [Vitis vinifera]
embryo	Locus_39892_Transcript_2/2_Confidence_0.429_Length_390	62.4835	TPA: putative DEAD-box ATP-dependent RNA helicase family protein [Zea mays]
embryo	Locus_13578_Transcript_1/2_Confidence_0.500_Length_1318	62.4631	hypothetical protein OsI_04070 [Oryza sativa Indica Group]
embryo	Locus_1291_Transcript_1/1_Confidence_0.000_Length_417	62.4487	hypothetical protein OsJ_27457 [Oryza sativa Japonica Group]
embryo	Locus_9190_Transcript_1/2_Confidence_0.500_Length_747	62.4391	unnamed protein product [Vitis vinifera]
embryo	Locus_2277_Transcript_1/1_Confidence_0.000_Length_275	62.4147	PREDICTED: mitochondrial zinc maintenance protein 1, mitochondrial [Vitis vinifera] &gt;gi|297743889|emb|CBI36859.3| unnamed protein product [Vitis vinifera]
embryo	Locus_1904_Transcript_1/1_Confidence_0.000_Length_312	62.4032	No hits found
embryo	Locus_58561_Transcript_1/1_Confidence_0.500_Length_293	62.3728	No hits found
embryo	Locus_41569_Transcript_1/1_Confidence_0.000_Length_294	62.3502	Os10g0550100 [Oryza sativa Japonica Group] &gt;gi|113639847|dbj|BAF27152.1| Os10g0550100, partial [Oryza sativa Japonica Group]
embryo	Locus_42270_Transcript_1/3_Confidence_0.667_Length_222	62.3167	unknown [Medicago truncatula]
embryo	Locus_14864_Transcript_1/4_Confidence_0.545_Length_320	62.3166	unknown protein [Iris tectorum]
embryo	Locus_24619_Transcript_1/1_Confidence_0.000_Length_317	62.2959	No hits found
embryo	Locus_325_Transcript_1/2_Confidence_1.000_Length_340	62.2931	AT3G13920 [Arabidopsis thaliana]
embryo	Locus_53840_Transcript_1/1_Confidence_0.000_Length_343	62.2899	predicted protein [Hordeum vulgare subsp. vulgare]
embryo	Locus_13944_Transcript_1/1_Confidence_0.000_Length_585	62.2857	putative SET-domain containing family protein [Zea mays]
embryo	Locus_3240_Transcript_3/3_Confidence_0.500_Length_505	62.2812	aldose 1-epimerase, putative [Ricinus communis] &gt;gi|223547786|gb|EEF49278.1| aldose 1-epimerase, putative [Ricinus communis]
embryo	Locus_36901_Transcript_2/2_Confidence_0.500_Length_1034	62.2703	unnamed protein product [Vitis vinifera]
embryo	Locus_50303_Transcript_1/1_Confidence_0.000_Length_338	62.2692	No hits found
embryo	Locus_50252_Transcript_1/1_Confidence_0.000_Length_414	62.259	No hits found
embryo	Locus_38062_Transcript_1/1_Confidence_0.000_Length_423	62.2129	No hits found
embryo	Locus_34674_Transcript_1/3_Confidence_0.667_Length_393	62.1878	SecY protein [Populus trichocarpa] &gt;gi|222843843|gb|EEE81390.1| SecY protein [Populus trichocarpa]
embryo	Locus_23682_Transcript_1/1_Confidence_0.000_Length_314	62.1874	No hits found
embryo	Locus_33794_Transcript_1/2_Confidence_1.000_Length_569	62.1869	PREDICTED: E3 ubiquitin-protein ligase At3g02290-like [Brachypodium distachyon]
embryo	Locus_24371_Transcript_1/1_Confidence_0.000_Length_347	62.1852	hypothetical protein OsI_14326 [Oryza sativa Indica Group]
embryo	Locus_52004_Transcript_1/1_Confidence_0.000_Length_375	62.1621	PREDICTED: nuclear transcription factor Y subunit B-8-like [Cucumis sativus]
embryo	Locus_30302_Transcript_1/1_Confidence_0.000_Length_505	62.1432	hypothetical protein SORBIDRAFT_04g006960 [Sorghum bicolor] &gt;gi|241931570|gb|EES04715.1| hypothetical protein SORBIDRAFT_04g006960 [Sorghum bicolor]
embryo	Locus_9861_Transcript_1/2_Confidence_0.500_Length_714	62.1233	hypothetical protein OsJ_14286 [Oryza sativa Japonica Group]
embryo	Locus_4038_Transcript_1/1_Confidence_0.000_Length_519	62.0839	unnamed protein product [Vitis vinifera]
embryo	Locus_40718_Transcript_1/1_Confidence_0.000_Length_516	62.0182	predicted protein [Populus trichocarpa] &gt;gi|224118384|ref|XP_002331469.1| predicted protein [Populus trichocarpa] &gt;gi|118484877|gb|ABK94305.1| unknown [Populus trichocarpa] &gt;gi|222841481|gb|EEE79028.1| predicted protein [Populus trichocarpa] &gt;gi|222873547|gb|EEF10678.1| predicted protein...
embryo	Locus_93_Transcript_1/1_Confidence_0.000_Length_234	61.9985	No hits found
embryo	Locus_37578_Transcript_1/1_Confidence_0.000_Length_378	61.9843	No hits found
embryo	Locus_32390_Transcript_1/1_Confidence_0.000_Length_761	61.9559	ribosomal protein L27a-like protein [Solanum tuberosum] &gt;gi|76160998|gb|ABA40462.1| ribosomal protein L27a-like protein [Solanum tuberosum]
embryo	Locus_46293_Transcript_1/1_Confidence_0.500_Length_342	61.9556	signal transducer, putative [Ricinus communis] &gt;gi|223535418|gb|EEF37088.1| signal transducer, putative [Ricinus communis]
embryo	Locus_40145_Transcript_1/1_Confidence_0.000_Length_284	61.8994	No hits found
embryo	Locus_56288_Transcript_1/1_Confidence_0.000_Length_273	61.8542	unnamed protein product [Vitis vinifera]
embryo	Locus_52255_Transcript_1/1_Confidence_0.000_Length_619	61.8487	LOC100281500 [Zea mays] &gt;gi|195614420|gb|ACG29040.1| zinc finger, C3HC4 type family protein [Zea mays]
embryo	Locus_3517_Transcript_1/2_Confidence_1.000_Length_1730	61.7401	No hits found
embryo	Locus_21946_Transcript_1/1_Confidence_0.000_Length_576	61.7057	PREDICTED: uncharacterized protein LOC100795315 [Glycine max]
embryo	Locus_6922_Transcript_1/1_Confidence_0.000_Length_491	61.7	putative retrotransposon protein [Phyllostachys edulis]
embryo	Locus_29762_Transcript_1/1_Confidence_0.000_Length_1117	61.6338	No hits found
embryo	Locus_557_Transcript_2/5_Confidence_0.400_Length_369	61.6067	sugar transporter protein [Ananas comosus]
embryo	Locus_10139_Transcript_1/1_Confidence_0.000_Length_679	61.5864	unknown protein [Oryza sativa Japonica Group]
embryo	Locus_52985_Transcript_1/1_Confidence_0.833_Length_572	61.5497	predicted protein [Populus trichocarpa] &gt;gi|222835235|gb|EEE73670.1| predicted protein [Populus trichocarpa]
embryo	Locus_55057_Transcript_1/1_Confidence_0.000_Length_335	61.5443	No hits found
embryo	Locus_18062_Transcript_1/1_Confidence_0.000_Length_304	61.5263	uvb-resistance protein uvr8, possible, putative, expressed [Oryza sativa Japonica Group]
embryo	Locus_29919_Transcript_1/1_Confidence_0.000_Length_699	61.5177	No hits found
embryo	Locus_20270_Transcript_1/1_Confidence_0.000_Length_413	61.4961	No hits found
embryo	Locus_55956_Transcript_1/1_Confidence_0.750_Length_326	61.4744	unnamed protein product [Oryza sativa Japonica Group]
embryo	Locus_12659_Transcript_1/1_Confidence_0.000_Length_491	61.4377	PREDICTED: protein transport protein Sec61 subunit beta-like [Glycine max]
embryo	Locus_19465_Transcript_1/1_Confidence_0.000_Length_663	61.4339	cysteine proteinase [Elaeis guineensis]
embryo	Locus_27611_Transcript_1/1_Confidence_0.000_Length_223	61.3801	hypothetical protein ZEAMMB73_874698, partial [Zea mays]
embryo	Locus_195_Transcript_2/5_Confidence_0.455_Length_676	61.3461	acyl-ACP thioesterase FatB3 [Cocos nucifera]
embryo	Locus_38546_Transcript_1/2_Confidence_0.333_Length_234	61.344	No hits found
embryo	Locus_53381_Transcript_1/1_Confidence_0.500_Length_409	61.3426	predicted protein [Populus trichocarpa] &gt;gi|222868708|gb|EEF05839.1| predicted protein [Populus trichocarpa]
embryo	Locus_52278_Transcript_1/1_Confidence_0.000_Length_228	61.3384	unknown [Picea sitchensis] &gt;gi|224286886|gb|ACN41146.1| unknown [Picea sitchensis]
embryo	Locus_30633_Transcript_1/1_Confidence_0.000_Length_664	61.3328	No hits found
embryo	Locus_50908_Transcript_1/1_Confidence_0.000_Length_426	61.3199	hypothetical protein SORBIDRAFT_10g003960 [Sorghum bicolor] &gt;gi|241914734|gb|EER87878.1| hypothetical protein SORBIDRAFT_10g003960 [Sorghum bicolor]
embryo	Locus_26213_Transcript_2/3_Confidence_0.500_Length_1390	61.3075	PREDICTED: exportin-1 isoform 1 [Vitis vinifera] &gt;gi|147799770|emb|CAN61845.1| hypothetical protein VITISV_008353 [Vitis vinifera] &gt;gi|297737334|emb|CBI26535.3| unnamed protein product [Vitis vinifera]
embryo	Locus_27383_Transcript_1/1_Confidence_0.000_Length_376	61.299	hypothetical protein VITISV_035256 [Vitis vinifera]
embryo	Locus_15090_Transcript_2/3_Confidence_0.700_Length_2006	61.2948	PREDICTED: zinc finger CCCH domain-containing protein 56-like [Brachypodium distachyon]
embryo	Locus_22375_Transcript_1/1_Confidence_0.000_Length_233	61.2895	conserved hypothetical protein [Ricinus communis] &gt;gi|223543652|gb|EEF45180.1| conserved hypothetical protein [Ricinus communis]
embryo	Locus_57013_Transcript_1/1_Confidence_0.500_Length_246	61.2703	No hits found
embryo	Locus_43370_Transcript_1/1_Confidence_0.917_Length_342	61.2592	Ca+2-binding EF hand protein [Glycine max] &gt;gi|2270994|gb|AAB71227.1| Ca+2-binding EF hand protein [Glycine max] &gt;gi|255625919|gb|ACU13304.1| unknown [Glycine max]
embryo	Locus_1820_Transcript_4/9_Confidence_0.500_Length_1165	61.2315	predicted protein [Hordeum vulgare subsp. vulgare]
embryo	Locus_2180_Transcript_1/1_Confidence_0.000_Length_486	61.2247	No hits found
embryo	Locus_709_Transcript_1/1_Confidence_0.000_Length_534	61.2129	TPA: putative protein phosphatase 2C family protein [Zea mays]
embryo	Locus_47443_Transcript_1/1_Confidence_0.500_Length_252	61.1953	unnamed protein product [Vitis vinifera]
embryo	Locus_24108_Transcript_1/2_Confidence_0.500_Length_1028	61.1928	predicted protein [Populus trichocarpa] &gt;gi|222840763|gb|EEE78310.1| predicted protein [Populus trichocarpa]
embryo	Locus_29500_Transcript_1/1_Confidence_0.800_Length_590	61.1642	predicted protein [Populus trichocarpa] &gt;gi|222837674|gb|EEE76039.1| predicted protein [Populus trichocarpa]
embryo	Locus_5963_Transcript_1/1_Confidence_0.000_Length_270	61.1438	unnamed protein product [Vitis vinifera]
embryo	Locus_50919_Transcript_1/1_Confidence_0.800_Length_476	61.1282	60S ribosomal protein L24 [Elaeis guineensis]
embryo	Locus_3992_Transcript_1/2_Confidence_0.500_Length_1122	61.12	putative NADH-cytochrome B5 reductase family protein [Zea mays]
embryo	Locus_43820_Transcript_1/1_Confidence_0.917_Length_311	61.1168	No hits found
embryo	Locus_14163_Transcript_1/1_Confidence_0.000_Length_1139	61.0987	No hits found
embryo	Locus_35725_Transcript_1/1_Confidence_0.000_Length_501	61.0803	PREDICTED: E3 ubiquitin-protein ligase listerin-like [Brachypodium distachyon]
embryo	Locus_46391_Transcript_1/1_Confidence_0.857_Length_247	61.0793	predicted protein [Hordeum vulgare subsp. vulgare]
embryo	Locus_3938_Transcript_1/1_Confidence_0.000_Length_322	61.0628	No hits found
embryo	Locus_49133_Transcript_1/1_Confidence_0.000_Length_370	61.0565	No hits found
embryo	Locus_323_Transcript_1/4_Confidence_0.333_Length_1442	61.0482	uncharacterized protein LOC100383467 [Zea mays] &gt;gi|224030225|gb|ACN34188.1| unknown [Zea mays] &gt;gi|413948026|gb|AFW80675.1| hypothetical protein ZEAMMB73_618506 [Zea mays]
embryo	Locus_12642_Transcript_1/3_Confidence_0.500_Length_1213	61.0154	PREDICTED: scarecrow-like protein 1-like [Vitis vinifera]
embryo	Locus_56718_Transcript_1/1_Confidence_0.500_Length_374	60.974	No hits found
embryo	Locus_50327_Transcript_1/1_Confidence_0.875_Length_453	60.9352	acyl carrier protein precursor [Elaeis guineensis]
embryo	Locus_50732_Transcript_1/1_Confidence_0.000_Length_870	60.9258	unnamed protein product [Vitis vinifera]
embryo	Locus_51020_Transcript_1/1_Confidence_0.000_Length_490	60.9201	PREDICTED: vam6/Vps39-like protein [Vitis vinifera]
embryo	Locus_39297_Transcript_1/1_Confidence_0.000_Length_247	60.9128	No hits found
embryo	Locus_48885_Transcript_1/1_Confidence_0.000_Length_628	60.9115	unnamed protein product [Vitis vinifera]
embryo	Locus_42900_Transcript_1/1_Confidence_0.000_Length_510	60.8957	PREDICTED: uncharacterized protein LOC100240775 [Vitis vinifera]
embryo	Locus_25764_Transcript_1/2_Confidence_0.333_Length_850	60.8601	DnaJ homolog subfamily B member [Medicago truncatula] &gt;gi|355500966|gb|AES82169.1| DnaJ homolog subfamily B member [Medicago truncatula] &gt;gi|388502852|gb|AFK39492.1| unknown [Medicago truncatula]
embryo	Locus_41171_Transcript_1/1_Confidence_0.000_Length_446	60.8371	predicted protein [Populus trichocarpa] &gt;gi|222834026|gb|EEE72503.1| predicted protein [Populus trichocarpa]
embryo	Locus_48832_Transcript_1/1_Confidence_0.000_Length_594	60.8283	No hits found
embryo	Locus_26200_Transcript_1/1_Confidence_0.000_Length_413	60.8274	PREDICTED: uncharacterized protein LOC100241642 [Vitis vinifera]
embryo	Locus_41182_Transcript_1/1_Confidence_0.000_Length_259	60.8059	PREDICTED: ATPase family AAA domain-containing protein 1-A-like [Cucumis sativus] &gt;gi|449497367|ref|XP_004160382.1| PREDICTED: ATPase family AAA domain-containing protein 1-A-like [Cucumis sativus]
embryo	Locus_30471_Transcript_1/1_Confidence_0.000_Length_423	60.7931	No hits found
embryo	Locus_35416_Transcript_1/2_Confidence_1.000_Length_364	60.7811	predicted protein [Populus trichocarpa] &gt;gi|222857256|gb|EEE94803.1| predicted protein [Populus trichocarpa]
embryo	Locus_45829_Transcript_1/1_Confidence_0.000_Length_708	60.7802	ORMDL family protein-like [Elaeis guineensis]
embryo	Locus_44335_Transcript_1/1_Confidence_0.000_Length_649	60.7745	PREDICTED: transportin-1-like [Glycine max]
embryo	Locus_5065_Transcript_1/1_Confidence_0.000_Length_344	60.7693	PREDICTED: monoglyceride lipase-like [Brachypodium distachyon]
embryo	Locus_54309_Transcript_1/1_Confidence_0.000_Length_373	60.7655	putative carboxyphosphonoenolpyruvate mutase [Arabidopsis thaliana]
embryo	Locus_24592_Transcript_1/1_Confidence_0.000_Length_1466	60.7584	unnamed protein product [Vitis vinifera]
embryo	Locus_13392_Transcript_2/3_Confidence_0.667_Length_922	60.7296	No hits found
embryo	Locus_19220_Transcript_1/2_Confidence_0.429_Length_1384	60.6865	No hits found
embryo	Locus_50720_Transcript_1/1_Confidence_0.000_Length_437	60.6788	predicted protein [Populus trichocarpa] &gt;gi|222836064|gb|EEE74485.1| predicted protein [Populus trichocarpa]
embryo	Locus_19855_Transcript_1/1_Confidence_0.000_Length_1146	60.673	TPA: putative ubiquitin carboxyl-terminal hydrolase superfamily protein [Zea mays]
embryo	Locus_29870_Transcript_1/1_Confidence_0.000_Length_390	60.6729	amino acid binding protein, putative [Ricinus communis] &gt;gi|223549211|gb|EEF50700.1| amino acid binding protein, putative [Ricinus communis]
embryo	Locus_32333_Transcript_1/2_Confidence_0.500_Length_396	60.6708	No hits found
embryo	Locus_1802_Transcript_1/2_Confidence_0.500_Length_842	60.6698	hypothetical protein VITISV_030092 [Vitis vinifera]
embryo	Locus_27967_Transcript_1/1_Confidence_0.000_Length_589	60.6665	unnamed protein product [Vitis vinifera]
embryo	Locus_6933_Transcript_1/1_Confidence_0.000_Length_1264	60.6495	predicted protein [Populus trichocarpa] &gt;gi|222854326|gb|EEE91873.1| predicted protein [Populus trichocarpa]
embryo	Locus_6947_Transcript_1/2_Confidence_0.333_Length_894	60.6351	glutathione reductase [Zinnia violacea]
embryo	Locus_31808_Transcript_1/1_Confidence_0.000_Length_693	60.6262	hypothetical protein OsI_02685 [Oryza sativa Indica Group]
embryo	Locus_32713_Transcript_1/1_Confidence_0.000_Length_525	60.6123	No hits found
embryo	Locus_710_Transcript_3/5_Confidence_0.333_Length_612	60.6021	predicted protein [Populus trichocarpa] &gt;gi|222866225|gb|EEF03356.1| predicted protein [Populus trichocarpa]
embryo	Locus_29587_Transcript_1/1_Confidence_0.000_Length_596	60.5498	unnamed protein product [Vitis vinifera]
embryo	Locus_1620_Transcript_1/2_Confidence_0.600_Length_613	60.5308	hypothetical protein SORBIDRAFT_09g027390 [Sorghum bicolor] &gt;gi|241946755|gb|EES19900.1| hypothetical protein SORBIDRAFT_09g027390 [Sorghum bicolor]
embryo	Locus_1068_Transcript_1/1_Confidence_0.000_Length_271	60.458	No hits found
embryo	Locus_52366_Transcript_1/1_Confidence_0.000_Length_295	60.4494	unknown [Medicago truncatula]
embryo	Locus_39468_Transcript_1/1_Confidence_0.000_Length_243	60.3342	uncharacterized protein LOC100192714 [Zea mays] &gt;gi|194691392|gb|ACF79780.1| unknown [Zea mays]
embryo	Locus_53286_Transcript_1/1_Confidence_0.750_Length_868	60.3219	PREDICTED: uncharacterized protein LOC100830553 [Brachypodium distachyon]
embryo	Locus_32209_Transcript_1/1_Confidence_0.000_Length_586	60.3075	PREDICTED: calcium-transporting ATPase 4, endoplasmic reticulum-type-like [Brachypodium distachyon]
embryo	Locus_28804_Transcript_1/1_Confidence_0.000_Length_587	60.2823	predicted protein [Physcomitrella patens subsp. patens] &gt;gi|162681590|gb|EDQ68015.1| predicted protein [Physcomitrella patens subsp. patens]
embryo	Locus_12354_Transcript_1/1_Confidence_0.500_Length_561	60.2533	Os06g0198500 [Oryza sativa Japonica Group] &gt;gi|51091823|dbj|BAD36637.1| unknown protein [Oryza sativa Japonica Group] &gt;gi|113595099|dbj|BAF18973.1| Os06g0198500 [Oryza sativa Japonica Group] &gt;gi|125554431|gb|EAZ00037.1| hypothetical protein OsI_22038 [Oryza sativa Indica Group] &gt;gi|12559...
embryo	Locus_4457_Transcript_1/1_Confidence_0.000_Length_800	60.2369	No hits found
embryo	Locus_1765_Transcript_1/1_Confidence_0.000_Length_1051	60.2247	heat shock protein 70 (HSP70)-interacting protein, putative [Ricinus communis] &gt;gi|223543716|gb|EEF45244.1| heat shock protein 70 (HSP70)-interacting protein, putative [Ricinus communis]
embryo	Locus_10984_Transcript_1/3_Confidence_0.636_Length_619	60.1708	hypothetical protein SORBIDRAFT_03g010090 [Sorghum bicolor] &gt;gi|241927368|gb|EES00513.1| hypothetical protein SORBIDRAFT_03g010090 [Sorghum bicolor]
embryo	Locus_50910_Transcript_1/1_Confidence_0.857_Length_392	60.1553	hypothetical protein OsI_03893 [Oryza sativa Indica Group]
embryo	Locus_9268_Transcript_1/5_Confidence_0.667_Length_2380	60.133	PREDICTED: uncharacterized protein LOC100246722 [Vitis vinifera]
embryo	Locus_31897_Transcript_1/1_Confidence_0.000_Length_304	60.0723	predicted protein [Hordeum vulgare subsp. vulgare]
embryo	Locus_3018_Transcript_1/1_Confidence_0.000_Length_949	60.0695	No hits found
embryo	Locus_4448_Transcript_2/2_Confidence_0.556_Length_1753	60.0683	PREDICTED: E3 ubiquitin-protein ligase UPL1-like [Brachypodium distachyon]
embryo	Locus_35723_Transcript_1/1_Confidence_0.000_Length_921	60.0599	PREDICTED: probable N(2),N(2)-dimethylguanosine tRNA methyltransferase 2 [Vitis vinifera] &gt;gi|147815608|emb|CAN65976.1| hypothetical protein VITISV_036159 [Vitis vinifera] &gt;gi|298204459|emb|CBI16939.3| unnamed protein product [Vitis vinifera]
embryo	Locus_47382_Transcript_1/1_Confidence_0.000_Length_344	60.0586	No hits found
embryo	Locus_32407_Transcript_1/2_Confidence_1.000_Length_683	60.0557	PREDICTED: ubiquitin carboxyl-terminal hydrolase 12-like [Vitis vinifera] &gt;gi|296084432|emb|CBI24991.3| unnamed protein product [Vitis vinifera]
embryo	Locus_47367_Transcript_1/1_Confidence_0.000_Length_883	60.0487	predicted protein [Hordeum vulgare subsp. vulgare]
embryo	Locus_452_Transcript_1/2_Confidence_0.333_Length_623	60.0464	No hits found
embryo	Locus_4501_Transcript_1/1_Confidence_0.000_Length_805	60.0395	unknown [Picea sitchensis]
embryo	Locus_2508_Transcript_1/1_Confidence_0.000_Length_472	60.0016	No hits found
embryo	Locus_56253_Transcript_1/1_Confidence_0.500_Length_248	59.9988	PREDICTED: transcription elongation regulator 1-like [Vitis vinifera] &gt;gi|297738259|emb|CBI27460.3| unnamed protein product [Vitis vinifera]
embryo	Locus_12653_Transcript_2/3_Confidence_0.545_Length_687	59.9911	No hits found
embryo	Locus_13697_Transcript_5/6_Confidence_0.545_Length_2410	59.9847	PREDICTED: uncharacterized protein LOC100818518 [Glycine max]
embryo	Locus_5309_Transcript_2/3_Confidence_0.333_Length_2009	59.9637	putative nucleic acid binding protein [Oryza sativa Japonica Group] &gt;gi|51535291|dbj|BAD38554.1| putative nucleic acid binding protein [Oryza sativa Japonica Group]
embryo	Locus_471_Transcript_1/2_Confidence_1.000_Length_970	59.9463	LOC100282928 [Zea mays] &gt;gi|195626224|gb|ACG34942.1| lanC-like protein 2 [Zea mays]
embryo	Locus_35431_Transcript_1/1_Confidence_0.000_Length_345	59.944	conserved hypothetical protein [Ricinus communis] &gt;gi|223544268|gb|EEF45789.1| conserved hypothetical protein [Ricinus communis]
embryo	Locus_47153_Transcript_1/1_Confidence_0.857_Length_497	59.9221	hypothetical protein OsI_22208 [Oryza sativa Indica Group] &gt;gi|222635228|gb|EEE65360.1| hypothetical protein OsJ_20645 [Oryza sativa Japonica Group]
embryo	Locus_45324_Transcript_1/1_Confidence_0.000_Length_729	59.8997	PREDICTED: uncharacterized protein LOC100842021 [Brachypodium distachyon]
embryo	Locus_29725_Transcript_1/1_Confidence_0.000_Length_395	59.8596	No hits found
embryo	Locus_5741_Transcript_1/4_Confidence_0.250_Length_964	59.8451	PREDICTED: phosphatidylinositol-4-phosphate 5-kinase 1 [Vitis vinifera]
embryo	Locus_32249_Transcript_1/1_Confidence_0.000_Length_345	59.8342	No hits found
embryo	Locus_57841_Transcript_1/1_Confidence_0.833_Length_232	59.8274	No hits found
embryo	Locus_51087_Transcript_1/1_Confidence_0.000_Length_408	59.8154	PREDICTED: uncharacterized protein At2g38710 isoform 1 [Vitis vinifera]
embryo	Locus_42991_Transcript_1/1_Confidence_0.833_Length_380	59.7961	hypothetical protein ARALYDRAFT_914375 [Arabidopsis lyrata subsp. lyrata] &gt;gi|297315662|gb|EFH46085.1| hypothetical protein ARALYDRAFT_914375 [Arabidopsis lyrata subsp. lyrata]
embryo	Locus_30160_Transcript_1/2_Confidence_0.333_Length_391	59.7803	No hits found
embryo	Locus_10107_Transcript_2/5_Confidence_0.600_Length_1650	59.7802	S-adenosyl-L-methionine synthase [Musa acuminata AAA Group]
embryo	Locus_49275_Transcript_1/1_Confidence_0.833_Length_366	59.7701	putative PHG1A protein [Oryza sativa Japonica Group] &gt;gi|53793336|dbj|BAD54557.1| putative PHG1A protein [Oryza sativa Japonica Group]
embryo	Locus_19994_Transcript_1/3_Confidence_0.500_Length_795	59.7666	unnamed protein product [Vitis vinifera]
embryo	Locus_1583_Transcript_1/1_Confidence_0.000_Length_342	59.7388	No hits found
embryo	Locus_13249_Transcript_1/1_Confidence_0.000_Length_478	59.7135	predicted protein [Hordeum vulgare subsp. vulgare]
embryo	Locus_472_Transcript_1/1_Confidence_0.000_Length_1146	59.7022	Os02g0135800 [Oryza sativa Japonica Group] &gt;gi|18147582|dbj|BAB83081.1| Sec13p [Oryza sativa] &gt;gi|42409112|dbj|BAD10362.1| Sec13p [Oryza sativa Japonica Group] &gt;gi|113535351|dbj|BAF07734.1| Os02g0135800 [Oryza sativa Japonica Group] &gt;gi|125537991|gb|EAY84386.1| hypothetical protein OsI_0...
embryo	Locus_22507_Transcript_2/3_Confidence_0.250_Length_1400	59.6889	PREDICTED: protein trpH-like [Vitis vinifera]
embryo	Locus_12811_Transcript_1/1_Confidence_0.000_Length_581	59.6556	PREDICTED: uncharacterized protein LOC100261913 [Vitis vinifera] &gt;gi|296081306|emb|CBI17750.3| unnamed protein product [Vitis vinifera]
embryo	Locus_50522_Transcript_1/1_Confidence_0.500_Length_719	59.6284	PREDICTED: adenylate kinase B-like [Vitis vinifera]
embryo	Locus_11323_Transcript_1/1_Confidence_0.667_Length_216	59.6283	No hits found
embryo	Locus_12618_Transcript_1/1_Confidence_0.000_Length_253	59.603	predicted protein [Populus trichocarpa] &gt;gi|222841578|gb|EEE79125.1| predicted protein [Populus trichocarpa]
embryo	Locus_28635_Transcript_1/1_Confidence_0.000_Length_298	59.5698	No hits found
embryo	Locus_17861_Transcript_1/1_Confidence_0.000_Length_1146	59.5301	unnamed protein product [Oryza sativa Japonica Group]
embryo	Locus_651_Transcript_1/1_Confidence_0.000_Length_897	59.5093	uncharacterized protein LOC100384591 [Zea mays] &gt;gi|238006078|gb|ACR34074.1| unknown [Zea mays]
embryo	Locus_1987_Transcript_1/1_Confidence_0.000_Length_310	59.4902	No hits found
embryo	Locus_37144_Transcript_2/3_Confidence_0.667_Length_455	59.4844	PREDICTED: uncharacterized LOC101205546 [Cucumis sativus]
embryo	Locus_46582_Transcript_1/2_Confidence_1.000_Length_1894	59.484	unnamed protein product [Vitis vinifera]
embryo	Locus_6330_Transcript_1/3_Confidence_0.429_Length_1395	59.481	No hits found
embryo	Locus_52565_Transcript_1/1_Confidence_0.000_Length_1589	59.4778	vacuolar proton-inorganic pyrophosphatase [Pyrus communis]
embryo	Locus_11203_Transcript_1/2_Confidence_0.333_Length_291	59.4572	No hits found
embryo	Locus_27472_Transcript_1/1_Confidence_0.000_Length_470	59.4409	CBL-interacting protein kinase 24 [Hordeum vulgare subsp. spontaneum]
embryo	Locus_50792_Transcript_1/1_Confidence_0.000_Length_887	59.4221	carboxyltransferase alpha subunit [Jatropha curcas]
embryo	Locus_43043_Transcript_1/1_Confidence_0.900_Length_431	59.3936	unnamed protein product [Vitis vinifera]
embryo	Locus_36325_Transcript_1/2_Confidence_1.000_Length_1034	59.3894	unknown protein [Oryza sativa Japonica Group]
embryo	Locus_33443_Transcript_1/2_Confidence_0.500_Length_648	59.3601	No hits found
embryo	Locus_12693_Transcript_2/4_Confidence_0.789_Length_792	59.3436	PREDICTED: uncharacterized WD repeat-containing protein C2A9.03 [Vitis vinifera]
embryo	Locus_2004_Transcript_1/2_Confidence_0.500_Length_437	59.3384	No hits found
embryo	Locus_54243_Transcript_1/1_Confidence_0.000_Length_936	59.3372	zinc finger protein, putative [Ricinus communis] &gt;gi|223534300|gb|EEF36012.1| zinc finger protein, putative [Ricinus communis]
embryo	Locus_49329_Transcript_1/1_Confidence_0.000_Length_373	59.3135	No hits found
embryo	Locus_36329_Transcript_1/1_Confidence_0.000_Length_1346	59.2589	No hits found
embryo	Locus_44850_Transcript_1/1_Confidence_0.000_Length_232	59.2559	OSIGBa0113I13.3 [Oryza sativa Indica Group]
embryo	Locus_47916_Transcript_1/1_Confidence_0.833_Length_468	59.2493	No hits found
embryo	Locus_37515_Transcript_1/1_Confidence_0.000_Length_692	59.2411	No hits found
embryo	Locus_3864_Transcript_1/2_Confidence_0.500_Length_2075	59.2211	predicted protein [Populus trichocarpa] &gt;gi|222864383|gb|EEF01514.1| predicted protein [Populus trichocarpa]
embryo	Locus_36314_Transcript_1/2_Confidence_0.333_Length_261	59.2183	PREDICTED: uncharacterized protein KIAA0090 homolog [Vitis vinifera] &gt;gi|296081867|emb|CBI20872.3| unnamed protein product [Vitis vinifera]
embryo	Locus_50947_Transcript_1/1_Confidence_0.500_Length_585	59.2146	PREDICTED: splicing factor U2af large subunit B-like, partial [Vitis vinifera]
embryo	Locus_40808_Transcript_1/1_Confidence_0.000_Length_278	59.2072	gag [Silene latifolia]
embryo	Locus_51922_Transcript_1/1_Confidence_0.909_Length_309	59.1734	pyruvate decarboxylase [Citrus sinensis]
embryo	Locus_1424_Transcript_1/1_Confidence_0.000_Length_1134	59.1678	Os11g0133600 [Oryza sativa Japonica Group] &gt;gi|77548595|gb|ABA91392.1| heterogeneous nuclear ribonucleoprotein, putative, expressed [Oryza sativa Japonica Group] &gt;gi|113644374|dbj|BAF27515.1| Os11g0133600 [Oryza sativa Japonica Group] &gt;gi|215764972|dbj|BAG86669.1| unnamed protein product [O...
embryo	Locus_35679_Transcript_1/1_Confidence_0.000_Length_775	59.1623	PREDICTED: mitochondrial substrate carrier family protein B-like isoform 1 [Glycine max]
embryo	Locus_6681_Transcript_2/2_Confidence_0.750_Length_581	59.0877	No hits found
embryo	Locus_48292_Transcript_1/1_Confidence_0.000_Length_461	59.0815	hypothetical protein [Oryza sativa Japonica Group]
embryo	Locus_58614_Transcript_1/1_Confidence_0.857_Length_272	59.0764	PREDICTED: putative glucose-6-phosphate 1-epimerase [Vitis vinifera] &gt;gi|297735418|emb|CBI17858.3| unnamed protein product [Vitis vinifera]
embryo	Locus_4019_Transcript_1/2_Confidence_0.500_Length_1039	59.0609	predicted protein [Populus trichocarpa] &gt;gi|222852002|gb|EEE89549.1| predicted protein [Populus trichocarpa]
embryo	Locus_27125_Transcript_1/1_Confidence_0.000_Length_776	59.0419	ARF domain class transcription factor [Malus x domestica]
embryo	Locus_17560_Transcript_2/5_Confidence_0.312_Length_662	59.0246	80 kD MCM3-associated protein, putative [Ricinus communis] &gt;gi|223543908|gb|EEF45434.1| 80 kD MCM3-associated protein, putative [Ricinus communis]
embryo	Locus_48632_Transcript_1/1_Confidence_0.857_Length_360	59.0162	hypothetical protein OsJ_21072 [Oryza sativa Japonica Group]
embryo	Locus_57580_Transcript_1/1_Confidence_0.000_Length_356	58.9987	No hits found
embryo	Locus_51906_Transcript_1/1_Confidence_0.923_Length_354	58.9977	PREDICTED: BTB/POZ domain-containing protein At1g21780 [Vitis vinifera] &gt;gi|302141809|emb|CBI19012.3| unnamed protein product [Vitis vinifera]
embryo	Locus_4602_Transcript_1/1_Confidence_0.000_Length_469	58.9826	PREDICTED: uncharacterized protein LOC100263296 [Vitis vinifera] &gt;gi|297742508|emb|CBI34657.3| unnamed protein product [Vitis vinifera]
embryo	Locus_10_Transcript_1/1_Confidence_0.000_Length_1325	58.8926	hypothetical protein ZEAMMB73_243803 [Zea mays]
embryo	Locus_10225_Transcript_1/1_Confidence_0.857_Length_630	58.8835	Bifunctional aminoacyl-tRNA synthetase [Medicago truncatula] &gt;gi|355480321|gb|AES61524.1| Bifunctional aminoacyl-tRNA synthetase [Medicago truncatula]
embryo	Locus_54926_Transcript_1/1_Confidence_0.000_Length_578	58.8762	Aminotransferase ybdL, putative [Ricinus communis] &gt;gi|223546868|gb|EEF48365.1| Aminotransferase ybdL, putative [Ricinus communis]
embryo	Locus_48692_Transcript_1/1_Confidence_0.333_Length_222	58.8545	hypothetical protein SORBIDRAFT_09g030450 [Sorghum bicolor] &gt;gi|241946902|gb|EES20047.1| hypothetical protein SORBIDRAFT_09g030450 [Sorghum bicolor]
embryo	Locus_22105_Transcript_1/2_Confidence_0.500_Length_941	58.8284	unknown [Medicago truncatula]
embryo	Locus_23998_Transcript_1/2_Confidence_0.714_Length_765	58.8282	No hits found
embryo	Locus_51940_Transcript_1/1_Confidence_0.800_Length_320	58.828	No hits found
embryo	Locus_29765_Transcript_1/1_Confidence_0.000_Length_388	58.8026	No hits found
embryo	Locus_13823_Transcript_1/2_Confidence_0.500_Length_823	58.7306	No hits found
embryo	Locus_36360_Transcript_1/1_Confidence_0.000_Length_239	58.7157	PREDICTED: uncharacterized protein At3g17950-like [Glycine max]
embryo	Locus_2011_Transcript_1/2_Confidence_0.444_Length_895	58.6422	unnamed protein product [Vitis vinifera]
embryo	Locus_12239_Transcript_1/1_Confidence_0.000_Length_315	58.6375	unnamed protein product [Vitis vinifera]
embryo	Locus_53659_Transcript_1/1_Confidence_0.000_Length_462	58.6232	unnamed protein product [Vitis vinifera]
embryo	Locus_6272_Transcript_1/2_Confidence_0.600_Length_690	58.6204	multicopy suppressor of IRA1 [Dendrobium nobile]
embryo	Locus_19907_Transcript_4/6_Confidence_0.818_Length_1020	58.6148	hypothetical protein ZEAMMB73_499112 [Zea mays]
embryo	Locus_34282_Transcript_3/3_Confidence_0.545_Length_930	58.6071	unnamed protein product [Oryza sativa Japonica Group] &gt;gi|222629724|gb|EEE61856.1| hypothetical protein OsJ_16530 [Oryza sativa Japonica Group]
embryo	Locus_49609_Transcript_1/1_Confidence_0.857_Length_456	58.6018	inositol or phosphatidylinositol kinase, putative [Ricinus communis] &gt;gi|223539053|gb|EEF40649.1| inositol or phosphatidylinositol kinase, putative [Ricinus communis]
embryo	Locus_36694_Transcript_1/1_Confidence_0.000_Length_556	58.5857	TPA: hypothetical protein ZEAMMB73_983970 [Zea mays]
embryo	Locus_47685_Transcript_1/1_Confidence_0.500_Length_432	58.5542	PREDICTED: splicing factor U2af large subunit B-like [Glycine max]
embryo	Locus_44156_Transcript_1/1_Confidence_0.750_Length_570	58.5232	hypothetical protein OsI_28046 [Oryza sativa Indica Group]
embryo	Locus_10496_Transcript_4/7_Confidence_0.400_Length_1302	58.4089	No hits found
embryo	Locus_23781_Transcript_1/1_Confidence_0.000_Length_365	58.3654	PREDICTED: uncharacterized protein LOC101203238 [Cucumis sativus]
embryo	Locus_4171_Transcript_1/1_Confidence_0.000_Length_929	58.3594	Os01g0880400 [Oryza sativa Japonica Group] &gt;gi|56784629|dbj|BAD81676.1| leaf senescence related protein-like [Oryza sativa Japonica Group] &gt;gi|113534524|dbj|BAF06907.1| Os01g0880400 [Oryza sativa Japonica Group] &gt;gi|215694889|dbj|BAG90080.1| unnamed protein product [Oryza sativa Japonica Gr...
embryo	Locus_5255_Transcript_2/2_Confidence_0.400_Length_1813	58.3477	transposon protein, putative, Mutator sub-class, expressed [Oryza sativa Japonica Group]
embryo	Locus_50625_Transcript_1/3_Confidence_0.571_Length_817	58.2946	PREDICTED: probable glucuronosyltransferase Os03g0107900 [Vitis vinifera] &gt;gi|302142755|emb|CBI19958.3| unnamed protein product [Vitis vinifera]
embryo	Locus_27462_Transcript_2/3_Confidence_0.500_Length_653	58.2935	unnamed protein product [Vitis vinifera]
embryo	Locus_58459_Transcript_1/2_Confidence_0.800_Length_488	58.2577	putative retrotransposon protein [Phyllostachys edulis]
embryo	Locus_7207_Transcript_2/3_Confidence_0.750_Length_388	58.2573	RecName: Full=Growth-regulating factor 1; Short=OsGRF1; AltName: Full=Transcription activator GRF1 &gt;gi|6573149|gb|AAF17567.1|AF201895_1 growth-regulating factor 1 [Oryza sativa] &gt;gi|125541338|gb|EAY87733.1| hypothetical protein OsI_09149 [Oryza sativa Indica Group]
embryo	Locus_24116_Transcript_1/1_Confidence_0.000_Length_691	58.2536	MinE protein [Manihot esculenta]
embryo	Locus_49079_Transcript_1/1_Confidence_0.000_Length_309	58.2287	No hits found
embryo	Locus_43183_Transcript_1/1_Confidence_0.857_Length_550	58.1958	No hits found
embryo	Locus_20980_Transcript_1/1_Confidence_0.000_Length_532	58.1831	No hits found
embryo	Locus_43957_Transcript_1/1_Confidence_0.000_Length_582	58.1813	predicted protein [Hordeum vulgare subsp. vulgare]
embryo	Locus_50425_Transcript_1/1_Confidence_0.000_Length_396	58.1799	No hits found
embryo	Locus_34995_Transcript_3/3_Confidence_0.444_Length_429	58.1702	unnamed protein product [Vitis vinifera]
embryo	Locus_1676_Transcript_2/2_Confidence_0.800_Length_897	58.1348	unnamed protein product [Vitis vinifera]
embryo	Locus_20321_Transcript_1/1_Confidence_0.833_Length_525	58.11	conserved hypothetical protein [Ricinus communis] &gt;gi|223531620|gb|EEF33447.1| conserved hypothetical protein [Ricinus communis]
embryo	Locus_53508_Transcript_1/1_Confidence_0.000_Length_266	58.0993	No hits found
embryo	Locus_27295_Transcript_1/1_Confidence_0.000_Length_461	58.0753	No hits found
embryo	Locus_14197_Transcript_1/2_Confidence_1.000_Length_891	58.073	Os02g0141300 [Oryza sativa Japonica Group] &gt;gi|42409310|dbj|BAD10571.1| GHMP kinase-like protein [Oryza sativa Japonica Group] &gt;gi|113535389|dbj|BAF07772.1| Os02g0141300 [Oryza sativa Japonica Group] &gt;gi|215695155|dbj|BAG90346.1| unnamed protein product [Oryza sativa Japonica Group] &gt;gi|...
embryo	Locus_42255_Transcript_1/1_Confidence_0.000_Length_231	58.0594	No hits found
embryo	Locus_27194_Transcript_1/1_Confidence_0.000_Length_451	58.0428	No hits found
embryo	Locus_7733_Transcript_1/1_Confidence_0.000_Length_429	58.0416	Leucine-rich repeat receptor-like protein kinase [Medicago truncatula] &gt;gi|355481675|gb|AES62878.1| Leucine-rich repeat receptor-like protein kinase [Medicago truncatula]
embryo	Locus_35490_Transcript_1/1_Confidence_0.000_Length_519	58.0379	Os07g0569000 [Oryza sativa Japonica Group] &gt;gi|33146769|dbj|BAC79687.1| unknown protein [Oryza sativa Japonica Group] &gt;gi|113611571|dbj|BAF21949.1| Os07g0569000 [Oryza sativa Japonica Group] &gt;gi|222637306|gb|EEE67438.1| hypothetical protein OsJ_24799 [Oryza sativa Japonica Group]
embryo	Locus_16763_Transcript_1/1_Confidence_0.000_Length_358	58.028	sucrose responsive element-binding protein [Elaeis guineensis]
embryo	Locus_31922_Transcript_1/1_Confidence_0.000_Length_838	58.0149	hypothetical protein VITISV_002957 [Vitis vinifera]
embryo	Locus_20925_Transcript_1/1_Confidence_0.000_Length_913	57.9798	unknown [Oryza granulata]
embryo	Locus_30125_Transcript_1/2_Confidence_1.000_Length_649	57.9668	uncharacterized protein LOC100304028 [Zea mays] &gt;gi|195638346|gb|ACG38641.1| hypothetical protein [Zea mays]
embryo	Locus_20974_Transcript_2/2_Confidence_0.556_Length_1694	57.9574	No hits found
embryo	Locus_38602_Transcript_1/1_Confidence_0.000_Length_389	57.9519	No hits found
embryo	Locus_38939_Transcript_1/1_Confidence_0.000_Length_546	57.9435	No hits found
embryo	Locus_31355_Transcript_1/1_Confidence_0.000_Length_525	57.9424	predicted protein [Populus trichocarpa] &gt;gi|222857244|gb|EEE94791.1| predicted protein [Populus trichocarpa]
embryo	Locus_8490_Transcript_1/1_Confidence_0.000_Length_1781	57.9299	No hits found
embryo	Locus_55568_Transcript_1/1_Confidence_0.000_Length_308	57.9119	No hits found
embryo	Locus_3773_Transcript_1/1_Confidence_0.000_Length_334	57.9	PREDICTED: fasciclin-like arabinogalactan protein 1-like [Vitis vinifera]
embryo	Locus_10126_Transcript_1/1_Confidence_0.000_Length_450	57.8924	No hits found
embryo	Locus_3219_Transcript_1/1_Confidence_0.000_Length_943	57.8917	predicted protein [Populus trichocarpa] &gt;gi|222854519|gb|EEE92066.1| predicted protein [Populus trichocarpa]
embryo	Locus_53232_Transcript_1/1_Confidence_0.500_Length_302	57.8886	PREDICTED: 66 kDa stress protein [Vitis vinifera] &gt;gi|297734297|emb|CBI15544.3| unnamed protein product [Vitis vinifera]
embryo	Locus_2886_Transcript_1/1_Confidence_0.000_Length_224	57.8766	predicted protein [Populus trichocarpa] &gt;gi|222849765|gb|EEE87312.1| predicted protein [Populus trichocarpa]
embryo	Locus_34498_Transcript_1/1_Confidence_0.000_Length_585	57.8618	PREDICTED: nudix hydrolase 16, mitochondrial [Vitis vinifera] &gt;gi|296087852|emb|CBI35108.3| unnamed protein product [Vitis vinifera]
embryo	Locus_53045_Transcript_1/1_Confidence_0.000_Length_592	57.7946	hypothetical protein ZEAMMB73_565001 [Zea mays]
embryo	Locus_37290_Transcript_1/2_Confidence_1.000_Length_371	57.7393	No hits found
embryo	Locus_332_Transcript_5/7_Confidence_0.273_Length_1393	57.737	TdcA1-ORF1-ORF2 [Daucus carota]
embryo	Locus_3418_Transcript_1/1_Confidence_0.000_Length_508	57.7216	No hits found
embryo	Locus_6690_Transcript_1/1_Confidence_0.000_Length_233	57.6953	hypothetical protein SORBIDRAFT_09g024890 [Sorghum bicolor] &gt;gi|241945320|gb|EES18465.1| hypothetical protein SORBIDRAFT_09g024890 [Sorghum bicolor]
embryo	Locus_46946_Transcript_1/1_Confidence_0.000_Length_428	57.6913	No hits found
embryo	Locus_1563_Transcript_1/2_Confidence_1.000_Length_552	57.6889	ribosomal protein L10a [Elaeis guineensis]
embryo	Locus_22714_Transcript_1/1_Confidence_0.000_Length_638	57.6865	predicted protein [Populus trichocarpa] &gt;gi|222858881|gb|EEE96428.1| predicted protein [Populus trichocarpa]
embryo	Locus_9563_Transcript_1/7_Confidence_0.526_Length_1508	57.6435	PREDICTED: uncharacterized protein LOC100248051 [Vitis vinifera]
embryo	Locus_44528_Transcript_1/1_Confidence_0.500_Length_483	57.6402	protein phosphatase 2c, putative [Ricinus communis] &gt;gi|223545360|gb|EEF46865.1| protein phosphatase 2c, putative [Ricinus communis]
embryo	Locus_6346_Transcript_1/1_Confidence_0.000_Length_1990	57.6347	Os06g0715500 [Oryza sativa Japonica Group] &gt;gi|53791783|dbj|BAD53577.1| putative SSR alpha subunit [Oryza sativa Japonica Group] &gt;gi|113596625|dbj|BAF20499.1| Os06g0715500 [Oryza sativa Japonica Group] &gt;gi|125598503|gb|EAZ38283.1| hypothetical protein OsJ_22661 [Oryza sativa Japonica Group]...
embryo	Locus_26633_Transcript_1/1_Confidence_0.000_Length_375	57.6059	No hits found
embryo	Locus_47722_Transcript_1/1_Confidence_0.000_Length_515	57.5237	PREDICTED: uncharacterized protein C167.05-like isoform 1 [Vitis vinifera] &gt;gi|359485721|ref|XP_003633321.1| PREDICTED: uncharacterized protein C167.05-like isoform 2 [Vitis vinifera] &gt;gi|359485723|ref|XP_003633322.1| PREDICTED: uncharacterized protein C167.05-like isoform 3 [Vitis vinifera]
embryo	Locus_44063_Transcript_1/1_Confidence_0.000_Length_1083	57.5218	hypothetical protein SORBIDRAFT_02g026400 [Sorghum bicolor] &gt;gi|241925857|gb|EER99001.1| hypothetical protein SORBIDRAFT_02g026400 [Sorghum bicolor]
embryo	Locus_3315_Transcript_4/5_Confidence_0.400_Length_1089	57.4783	putative polyprotein [Oryza sativa Japonica Group] &gt;gi|108711922|gb|ABF99717.1| retrotransposon protein, putative, unclassified [Oryza sativa Japonica Group]
embryo	Locus_34610_Transcript_1/1_Confidence_0.000_Length_210	57.4732	No hits found
embryo	Locus_47268_Transcript_1/1_Confidence_0.000_Length_225	57.4706	hypothetical protein OsI_10711 [Oryza sativa Indica Group]
embryo	Locus_46880_Transcript_1/1_Confidence_0.500_Length_380	57.4469	No hits found
embryo	Locus_31986_Transcript_1/1_Confidence_0.000_Length_418	57.4314	uncharacterized protein LOC100381815 [Zea mays] &gt;gi|223945889|gb|ACN27028.1| unknown [Zea mays]
embryo	Locus_19373_Transcript_1/1_Confidence_0.000_Length_472	57.3736	unnamed protein product [Vitis vinifera]
embryo	Locus_35312_Transcript_1/3_Confidence_0.400_Length_546	57.3584	unnamed protein product [Vitis vinifera]
embryo	Locus_4013_Transcript_1/1_Confidence_0.000_Length_338	57.3288	No hits found
embryo	Locus_27159_Transcript_1/1_Confidence_0.000_Length_210	57.2596	hypothetical protein ZEAMMB73_219043 [Zea mays]
embryo	Locus_30124_Transcript_1/2_Confidence_0.333_Length_279	57.2527	No hits found
embryo	Locus_20155_Transcript_1/2_Confidence_0.333_Length_1178	57.2459	unnamed protein product [Vitis vinifera]
embryo	Locus_41069_Transcript_1/1_Confidence_0.000_Length_237	57.2258	hypothetical protein VITISV_027412 [Vitis vinifera]
embryo	Locus_20794_Transcript_1/1_Confidence_0.000_Length_271	57.2033	No hits found
embryo	Locus_33259_Transcript_1/1_Confidence_0.000_Length_205	57.1724	No hits found
embryo	Locus_42826_Transcript_1/1_Confidence_0.857_Length_574	57.1563	unnamed protein product [Vitis vinifera]
embryo	Locus_55011_Transcript_1/1_Confidence_0.000_Length_270	57.1546	vacuolar ATP synthetase subunit C, partial [Lolium perenne]
embryo	Locus_52739_Transcript_1/2_Confidence_1.000_Length_315	57.1297	No hits found
embryo	Locus_31753_Transcript_1/1_Confidence_0.000_Length_475	57.1251	No hits found
embryo	Locus_23824_Transcript_1/1_Confidence_0.000_Length_755	57.1146	ubiquitin fusion degradation protein [Elaeis guineensis]
embryo	Locus_56166_Transcript_1/1_Confidence_0.800_Length_255	57.1103	acyl-ACP thioesterase FatB1 [Cocos nucifera]
embryo	Locus_3044_Transcript_2/3_Confidence_0.625_Length_2315	57.0986	PREDICTED: importin-5 [Vitis vinifera]
embryo	Locus_36256_Transcript_1/2_Confidence_0.333_Length_210	57.0849	predicted protein [Hordeum vulgare subsp. vulgare]
embryo	Locus_1941_Transcript_1/1_Confidence_0.000_Length_2257	57.0572	hypothetical protein SORBIDRAFT_09g000570 [Sorghum bicolor] &gt;gi|241944390|gb|EES17535.1| hypothetical protein SORBIDRAFT_09g000570 [Sorghum bicolor]
embryo	Locus_34711_Transcript_1/2_Confidence_0.500_Length_1167	57.0555	PREDICTED: transmembrane 9 superfamily member 4-like [Brachypodium distachyon]
embryo	Locus_50093_Transcript_1/1_Confidence_0.833_Length_505	56.9992	Os06g0178900 [Oryza sativa Japonica Group] &gt;gi|1747296|dbj|BAA08233.1| vacuolar H+-pyrophosphatase [Oryza sativa (japonica cultivar-group)] &gt;gi|3298476|dbj|BAA31524.1| ovp2 [Oryza sativa] &gt;gi|24413986|dbj|BAC22237.1| putative inorganic pyrophosphatase [Oryza sativa Japonica Group] &gt;gi|11...
embryo	Locus_49073_Transcript_1/1_Confidence_0.000_Length_491	56.9911	At5g38880 [Arabidopsis thaliana]
embryo	Locus_28474_Transcript_3/3_Confidence_0.583_Length_660	56.9465	7-dehydrocholesterol reductase [Oryza sativa Indica Group]
embryo	Locus_18070_Transcript_1/2_Confidence_0.333_Length_302	56.9462	No hits found
embryo	Locus_53088_Transcript_1/1_Confidence_0.000_Length_425	56.9248	unnamed protein product [Vitis vinifera]
embryo	Locus_44213_Transcript_1/1_Confidence_0.000_Length_685	56.9117	PREDICTED: uncharacterized protein LOC100254397 [Vitis vinifera]
embryo	Locus_50979_Transcript_1/1_Confidence_0.000_Length_341	56.9039	hypothetical protein ZEAMMB73_785836 [Zea mays]
embryo	Locus_15890_Transcript_1/1_Confidence_0.000_Length_419	56.8969	No hits found
[truncated: 54,809 more rows]
