# Supplementary material for: De Novo Transcriptome Sequence Assembly from Coconut Leaves and Seeds with a Focus on Factors Involved in RNA-Directed DNA Methylation
Source: G3 (Bethesda). 2014 Sep 4;4(11):2147–57. doi: 10.1534/g3.114.013409 (PMC4232540; doi:10.1534/g3.114.013409)
Supplement: Supporting Information [file supp_g3.114.013409_TableS3.xlsx]

## Sheet: 工作表1
Tissue	ID	FPKM	Definition
endosperm	Locus_66_Transcript_1/1_Confidence_0.778_Length_407	11020	alpha-tubulin 2 [Gossypium hirsutum]
endosperm	Locus_108_Transcript_35/58_Confidence_0.209_Length_1776	7930.54	dehydration responsive protein [Corchorus olitorius]
endosperm	Locus_12739_Transcript_2/7_Confidence_0.435_Length_915	6377.51	unnamed protein product [Vitis vinifera]
endosperm	Locus_135_Transcript_457/731_Confidence_0.027_Length_1445	5994.51	elongation factor 1-alpha 1 [Elaeis guineensis] &gt;gi|192913028|gb|ACF06622.1| elongation factor 1-alpha 1 [Elaeis guineensis]
endosperm	Locus_61573_Transcript_1/1_Confidence_0.944_Length_538	5012.94	translationally controlled tumor protein [Elaeis guineensis]
endosperm	Locus_176_Transcript_60/79_Confidence_0.109_Length_1396	4972.35	Cell wall-associated hydrolase, partial [Medicago truncatula] &gt;gi|355503009|gb|AES84212.1| Cell wall-associated hydrolase, partial [Medicago truncatula]
endosperm	Locus_12279_Transcript_3/29_Confidence_0.270_Length_1138	4752.34	elongation factor 1-alpha, putative [Ricinus communis] &gt;gi|223542668|gb|EEF44205.1| elongation factor 1-alpha, putative [Ricinus communis]
endosperm	Locus_64_Transcript_61/88_Confidence_0.137_Length_1315	4285.47	hypothetical protein SORBIDRAFT_04g032970 [Sorghum bicolor] &gt;gi|241934371|gb|EES07516.1| hypothetical protein SORBIDRAFT_04g032970 [Sorghum bicolor]
endosperm	Locus_17_Transcript_44/45_Confidence_0.169_Length_1566	4042.61	sorbitol dehydrogenase-like protein [Arabidopsis thaliana]
endosperm	Locus_80_Transcript_27/69_Confidence_0.176_Length_1567	3847.07	RRNA intron-encoded homing endonuclease [Medicago truncatula] &gt;gi|355515724|gb|AES97347.1| RRNA intron-encoded homing endonuclease [Medicago truncatula]
endosperm	Locus_33_Transcript_2/17_Confidence_0.239_Length_335	3650.27	ribosomal protein L32 [Elaeis guineensis]
endosperm	Locus_61490_Transcript_1/1_Confidence_0.909_Length_255	3594.95	dehydration responsive protein [Corchorus olitorius]
endosperm	Locus_61035_Transcript_1/1_Confidence_0.800_Length_226	3580.98	polyubiquitin, partial [Solanum tuberosum]
endosperm	Locus_11931_Transcript_1/1_Confidence_0.900_Length_314	3522.49	metallothionein type 2a-FL [Elaeis guineensis]
endosperm	Locus_18113_Transcript_15/26_Confidence_0.208_Length_836	3063.23	Early nodulin 55-2 precursor, putative [Ricinus communis] &gt;gi|223542873|gb|EEF44409.1| Early nodulin 55-2 precursor, putative [Ricinus communis]
endosperm	Locus_56242_Transcript_1/1_Confidence_0.000_Length_275	2993.05	unnamed protein product [Vitis vinifera] &gt;gi|297746126|emb|CBI16182.3| unnamed protein product [Vitis vinifera]
endosperm	Locus_32_Transcript_733/739_Confidence_0.018_Length_2511	2991.07	unknown [Zea mays]
endosperm	Locus_50631_Transcript_1/3_Confidence_0.545_Length_302	2780.88	RecName: Full=Tubulin alpha-1 chain &gt;gi|296494|emb|CAA48927.1| alpha tubulin [Anemia phyllitidis]
endosperm	Locus_450_Transcript_9/51_Confidence_0.186_Length_1482	2620.46	PREDICTED: thiazole biosynthetic enzyme, chloroplastic isoform 1 [Vitis vinifera] &gt;gi|359494007|ref|XP_003634708.1| PREDICTED: thiazole biosynthetic enzyme, chloroplastic [Vitis vinifera] &gt;gi|378524288|sp|F6H9A9.1|THI41_VITVI RecName: Full=Thiamine thiazole synthase 1, chloroplastic; AltName: ...
endosperm	Locus_18_Transcript_1/2_Confidence_0.667_Length_240	2568.34	predicted protein [Populus trichocarpa] &gt;gi|222858920|gb|EEE96467.1| predicted protein [Populus trichocarpa]
endosperm	Locus_61415_Transcript_1/4_Confidence_0.800_Length_661	2499.39	glutaredoxin-1, grx1, putative [Ricinus communis] &gt;gi|1707981|sp|P55143.1|GLRX_RICCO RecName: Full=Glutaredoxin &gt;gi|223536034|gb|EEF37692.1| glutaredoxin-1, grx1, putative [Ricinus communis]
endosperm	Locus_62_Transcript_15/71_Confidence_0.181_Length_2155	2476.77	alpha-tubulin [Trifolium repens]
endosperm	Locus_378_Transcript_4/9_Confidence_0.515_Length_1180	2453.64	annexin [Nelumbo nucifera]
endosperm	Locus_18079_Transcript_6/22_Confidence_0.448_Length_819	2298	hypothetical protein SORBIDRAFT_01g005010 [Sorghum bicolor] &gt;gi|241920138|gb|EER93282.1| hypothetical protein SORBIDRAFT_01g005010 [Sorghum bicolor]
endosperm	Locus_61478_Transcript_1/1_Confidence_0.833_Length_332	2246.57	predicted protein [Populus trichocarpa] &gt;gi|222867371|gb|EEF04502.1| predicted protein [Populus trichocarpa]
endosperm	Locus_13563_Transcript_3/6_Confidence_0.290_Length_782	2243.84	thioredoxin h1 [Glycine max] &gt;gi|157781191|gb|ABV71991.1| thioredoxin h1 [Glycine max]
endosperm	Locus_12_Transcript_39/256_Confidence_0.050_Length_1697	2234.07	alpha tubulin [Betula pendula]
endosperm	Locus_61253_Transcript_1/1_Confidence_0.833_Length_467	2225.65	Cell wall-associated hydrolase, partial [Medicago truncatula] &gt;gi|355503009|gb|AES84212.1| Cell wall-associated hydrolase, partial [Medicago truncatula]
endosperm	Locus_2993_Transcript_6/29_Confidence_0.271_Length_948	2138.38	PREDICTED: 1-Cys peroxiredoxin [Vitis vinifera] &gt;gi|297736794|emb|CBI25995.3| unnamed protein product [Vitis vinifera] &gt;gi|342160840|gb|AEL16456.1| 1-Cys peroxiredoxin [Vitis vinifera]
endosperm	Locus_89_Transcript_6/78_Confidence_0.133_Length_1314	2113.69	enolase [Elaeis guineensis]
endosperm	Locus_58899_Transcript_1/1_Confidence_0.909_Length_351	2091.75	calmodulin, partial [Malus x domestica]
endosperm	Locus_42523_Transcript_1/3_Confidence_0.500_Length_307	2059.93	unknown [Medicago truncatula] &gt;gi|388513593|gb|AFK44858.1| unknown [Medicago truncatula]
endosperm	Locus_60938_Transcript_1/1_Confidence_0.971_Length_548	1975.07	enolase [Elaeis guineensis]
endosperm	Locus_58900_Transcript_1/1_Confidence_0.875_Length_357	1932.66	fiber protein Fb9 [Gossypium barbadense]
endosperm	Locus_61835_Transcript_1/1_Confidence_1.000_Length_225	1885.52	unknown [Lotus japonicus]
endosperm	Locus_12495_Transcript_1/5_Confidence_0.400_Length_334	1864.43	transcription initiation factor TFIID subunit [Jatropha curcas]
endosperm	Locus_7336_Transcript_10/31_Confidence_0.242_Length_952	1854.98	unknow protein [Oryza sativa Japonica Group]
endosperm	Locus_246_Transcript_57/97_Confidence_0.146_Length_1286	1832.73	fructose-bisphosphate aldolase [Elaeis guineensis]
endosperm	Locus_47684_Transcript_1/3_Confidence_0.667_Length_323	1753.41	PREDICTED: uncharacterized protein LOC100842995 [Brachypodium distachyon]
endosperm	Locus_60525_Transcript_1/1_Confidence_0.750_Length_212	1737.8	unknown [Medicago truncatula]
endosperm	Locus_40244_Transcript_3/5_Confidence_0.600_Length_446	1722.65	triosephosphate isomerase, putative [Ricinus communis] &gt;gi|223528960|gb|EEF30953.1| triosephosphate isomerase, putative [Ricinus communis]
endosperm	Locus_25524_Transcript_3/4_Confidence_0.667_Length_359	1702.7	chloroplast beta-ketoacyl-ACP synthase 1 c-1, partial [Brassica oleracea var. alboglabra] &gt;gi|219563254|gb|ACL27961.1| chloroplast beta-ketoacyl-ACP synthase 1 d-2, partial [Brassica oleracea var. botrytis]
endosperm	Locus_29881_Transcript_2/10_Confidence_0.634_Length_734	1671.3	Xyloglucan endotransglucosylase/hydrolase protein 9 precursor, putative [Ricinus communis] &gt;gi|223538051|gb|EEF39663.1| Xyloglucan endotransglucosylase/hydrolase protein 9 precursor, putative [Ricinus communis]
endosperm	Locus_48079_Transcript_1/7_Confidence_0.429_Length_326	1661.91	PREDICTED: putative E3 ubiquitin-protein ligase RF298-like [Vitis vinifera]
endosperm	Locus_26748_Transcript_3/4_Confidence_0.556_Length_300	1612.11	wound induced protein [Zea mays] &gt;gi|195608470|gb|ACG26065.1| wound induced protein [Zea mays]
endosperm	Locus_45862_Transcript_1/1_Confidence_0.833_Length_253	1585.39	histone H4 [Chlamydomonas reinhardtii] &gt;gi|158269043|gb|EDO95760.1| histone H4 [Chlamydomonas reinhardtii]
endosperm	Locus_5917_Transcript_9/17_Confidence_0.327_Length_556	1540.28	PREDICTED: 60S ribosomal protein L12 [Vitis vinifera] &gt;gi|147785001|emb|CAN75443.1| hypothetical protein VITISV_019658 [Vitis vinifera]
endosperm	Locus_534_Transcript_2/2_Confidence_0.500_Length_294	1509.58	uncharacterized protein LOC100306111 [Glycine max] &gt;gi|356555750|ref|XP_003546193.1| PREDICTED: uncharacterized protein LOC100819728 [Glycine max] &gt;gi|255627585|gb|ACU14137.1| unknown [Glycine max]
endosperm	Locus_61348_Transcript_1/1_Confidence_0.667_Length_249	1455.73	40S ribosomal protein S3a-like protein [Elaeis guineensis]
endosperm	Locus_12053_Transcript_1/9_Confidence_0.348_Length_296	1437.97	hypothetical protein OsI_35652 [Oryza sativa Indica Group]
endosperm	Locus_61512_Transcript_2/2_Confidence_0.900_Length_514	1421.35	translationally controlled tumor protein [Elaeis guineensis]
endosperm	Locus_18479_Transcript_1/3_Confidence_0.714_Length_409	1404.97	PREDICTED: 60S ribosomal protein L38 [Glycine max]
endosperm	Locus_18137_Transcript_1/2_Confidence_0.667_Length_296	1386.26	unknown [Medicago truncatula]
endosperm	Locus_2891_Transcript_4/6_Confidence_0.300_Length_1215	1364.52	putative 3-hydroxyacyl-ACP dehydrogenase [Elaeis guineensis]
endosperm	Locus_54158_Transcript_1/2_Confidence_0.600_Length_216	1351.39	PREDICTED: 60S ribosomal protein L34-like [Brachypodium distachyon]
endosperm	Locus_41_Transcript_4/6_Confidence_0.600_Length_1117	1346.68	unknown protein [Oryza sativa Japonica Group]
endosperm	Locus_10314_Transcript_7/20_Confidence_0.292_Length_1423	1338.48	putative cell elongation protein DIMINUTO [Elaeis guineensis]
endosperm	Locus_55674_Transcript_1/1_Confidence_0.000_Length_323	1316.37	histone h2b, putative [Ricinus communis] &gt;gi|223525881|gb|EEF28303.1| histone h2b, putative [Ricinus communis]
endosperm	Locus_26_Transcript_2/9_Confidence_0.361_Length_883	1274.79	RecName: Full=Heat shock protein 82 &gt;gi|19880|emb|CAA44877.1| heat shock protein 82 [Nicotiana tabacum]
endosperm	Locus_22_Transcript_88/97_Confidence_0.112_Length_2948	1271.83	PREDICTED: LOW QUALITY PROTEIN: polyubiquitin-like [Glycine max]
endosperm	Locus_61878_Transcript_1/1_Confidence_1.000_Length_236	1266.49	EF1a-like protein [Phragmipedium longifolium]
endosperm	Locus_53138_Transcript_1/2_Confidence_1.000_Length_784	1254.23	predicted protein [Hordeum vulgare subsp. vulgare]
endosperm	Locus_61622_Transcript_1/1_Confidence_0.000_Length_264	1243.86	24 kDa seed maturation protein [Elaeis guineensis]
endosperm	Locus_54759_Transcript_1/2_Confidence_0.750_Length_392	1220.1	uncharacterized protein LOC100194057 [Zea mays] &gt;gi|194694824|gb|ACF81496.1| unknown [Zea mays] &gt;gi|195627294|gb|ACG35477.1| hypothetical protein [Zea mays]
endosperm	Locus_54787_Transcript_1/1_Confidence_0.500_Length_253	1216.14	PREDICTED: 60S ribosomal protein L4-1-like [Glycine max]
endosperm	Locus_2791_Transcript_1/5_Confidence_0.571_Length_392	1210.6	histone H4 [Solanum lycopersicum] &gt;gi|350539145|ref|NP_001234121.1| histone H4 [Solanum lycopersicum] &gt;gi|462243|sp|P35057.2|H4_SOLLC RecName: Full=Histone H4 &gt;gi|51315706|sp|Q6V9I2.3|H4_SOLCH RecName: Full=Histone H4 &gt;gi|51315714|sp|Q71V09.3|H4_CAPAN RecName: Full=Histone H4; AltName: F...
endosperm	Locus_60840_Transcript_1/1_Confidence_0.875_Length_286	1209.16	40S ribosomal protein S12 [Zea mays]
endosperm	Locus_59767_Transcript_1/2_Confidence_0.889_Length_296	1197.1	Os07g0142000 [Oryza sativa Japonica Group] &gt;gi|24059935|dbj|BAC21398.1| unknown protein [Oryza sativa Japonica Group] &gt;gi|113610403|dbj|BAF20781.1| Os07g0142000 [Oryza sativa Japonica Group] &gt;gi|125557203|gb|EAZ02739.1| hypothetical protein OsI_24857 [Oryza sativa Indica Group] &gt;gi|12559...
endosperm	Locus_21028_Transcript_4/6_Confidence_0.522_Length_687	1185.8	oleosin isoform OLE500a [Cocos nucifera]
endosperm	Locus_168_Transcript_66/114_Confidence_0.091_Length_1924	1171.01	RecName: Full=Acyl-[acyl-carrier-protein] desaturase, chloroplastic; AltName: Full=Stearoyl-ACP desaturase; Flags: Precursor
endosperm	Locus_151_Transcript_188/216_Confidence_0.082_Length_2756	1140.03	glyceraldehyde-3-phosphate dehydrogenase [Musa acuminata]
endosperm	Locus_54010_Transcript_1/1_Confidence_0.750_Length_484	1133.63	60S ribosomal protein L7a [Zea mays]
endosperm	Locus_18449_Transcript_3/10_Confidence_0.400_Length_385	1127.35	hypothetical protein OsI_27302 [Oryza sativa Indica Group] &gt;gi|125601484|gb|EAZ41060.1| hypothetical protein OsJ_25548 [Oryza sativa Japonica Group] &gt;gi|215767974|dbj|BAH00203.1| unnamed protein product [Oryza sativa Japonica Group]
endosperm	Locus_19062_Transcript_5/16_Confidence_0.333_Length_377	1124.35	small nuclear ribonucleoprotein E [Zea mays]
endosperm	Locus_3206_Transcript_36/38_Confidence_0.225_Length_2648	1089.93	unnamed protein product [Vitis vinifera]
endosperm	Locus_12406_Transcript_5/7_Confidence_0.464_Length_577	1071.98	eukaryotic translation initiation factor 5A isoform IV [Elaeis guineensis]
endosperm	Locus_47036_Transcript_2/3_Confidence_0.444_Length_348	1070.56	hypothetical protein ARALYDRAFT_914375 [Arabidopsis lyrata subsp. lyrata] &gt;gi|297315662|gb|EFH46085.1| hypothetical protein ARALYDRAFT_914375 [Arabidopsis lyrata subsp. lyrata]
endosperm	Locus_52376_Transcript_1/2_Confidence_0.818_Length_249	1070.44	40S ribosomal protein S19 [Elaeis guineensis]
endosperm	Locus_53011_Transcript_1/1_Confidence_0.500_Length_201	1069.88	alpha-tubulin 2 [Gossypium hirsutum]
endosperm	Locus_11_Transcript_1/1_Confidence_0.857_Length_263	1054.93	PREDICTED: galactomannan galactosyltransferase 1-like [Glycine max]
endosperm	Locus_61342_Transcript_1/1_Confidence_0.000_Length_398	1053.06	calmodulin [Pseudotsuga menziesii] &gt;gi|197306756|gb|ACH59729.1| calmodulin [Pseudotsuga menziesii] &gt;gi|197306758|gb|ACH59730.1| calmodulin [Pseudotsuga menziesii] &gt;gi|197306760|gb|ACH59731.1| calmodulin [Pseudotsuga menziesii] &gt;gi|197306762|gb|ACH59732.1| calmodulin [Pseudotsuga menziesi...
endosperm	Locus_278_Transcript_3/24_Confidence_0.286_Length_462	1036.48	60S ribosomal protein L36 [Wolffia australiana]
endosperm	Locus_54407_Transcript_1/1_Confidence_0.800_Length_276	1034.04	enolase [Elaeis guineensis]
endosperm	Locus_51137_Transcript_1/4_Confidence_0.429_Length_571	1033.4	ribosomal protein L15 [Elaeis guineensis]
endosperm	Locus_60291_Transcript_1/1_Confidence_0.000_Length_400	1022.53	hypothetical protein SORBIDRAFT_01g006750 [Sorghum bicolor] &gt;gi|241920234|gb|EER93378.1| hypothetical protein SORBIDRAFT_01g006750 [Sorghum bicolor]
endosperm	Locus_58907_Transcript_1/1_Confidence_0.500_Length_241	996.732	class I chitinase [Elaeis guineensis]
endosperm	Locus_45301_Transcript_1/1_Confidence_0.000_Length_422	995.368	ascorbate peroxidase [Musa acuminata AAA Group]
endosperm	Locus_10245_Transcript_7/13_Confidence_0.382_Length_473	982.579	unnamed protein product [Vitis vinifera]
endosperm	Locus_22688_Transcript_5/11_Confidence_0.588_Length_1177	974.581	Cytochrome P450 likeTBP [Medicago truncatula] &gt;gi|355515715|gb|AES97338.1| Cytochrome P450 likeTBP [Medicago truncatula]
endosperm	Locus_58952_Transcript_1/1_Confidence_0.500_Length_388	969.491	predicted protein [Populus trichocarpa] &gt;gi|118485403|gb|ABK94558.1| unknown [Populus trichocarpa] &gt;gi|222845766|gb|EEE83313.1| predicted protein [Populus trichocarpa]
endosperm	Locus_251_Transcript_82/87_Confidence_0.114_Length_1233	967.56	RecName: Full=Calmodulin; Short=CaM &gt;gi|1835521|gb|AAB46588.1| calmodulin [Capsicum annuum] &gt;gi|7643792|gb|AAF65511.1| calmodulin [Capsicum annuum] &gt;gi|14625417|dbj|BAB61915.1| calmodulin NtCaM9 [Nicotiana tabacum] &gt;gi|14625419|dbj|BAB61916.1| calmodulin NtCaM10 [Nicotiana tabacum] &gt;g...
endosperm	Locus_2744_Transcript_2/3_Confidence_0.400_Length_268	964.819	unnamed protein product [Vitis vinifera]
endosperm	Locus_50965_Transcript_2/2_Confidence_0.500_Length_343	960.65	Os07g0640100 [Oryza sativa Japonica Group] &gt;gi|23237891|dbj|BAC16465.1| unknown protein [Oryza sativa Japonica Group] &gt;gi|50510168|dbj|BAD31263.1| unknown protein [Oryza sativa Japonica Group] &gt;gi|113611956|dbj|BAF22334.1| Os07g0640100 [Oryza sativa Japonica Group] &gt;gi|125559332|gb|EAZ04...
endosperm	Locus_18379_Transcript_2/9_Confidence_0.273_Length_681	953.011	24 kDa seed maturation protein [Elaeis guineensis]
endosperm	Locus_11985_Transcript_1/10_Confidence_0.269_Length_582	950.219	LOC100284182 [Zea mays] &gt;gi|226958587|ref|NP_001152931.1| 40S ribosomal protein S30 [Zea mays] &gt;gi|350537285|ref|NP_001232823.1| 40S ribosomal protein S30 [Zea mays] &gt;gi|195611292|gb|ACG27476.1| 40S ribosomal protein S30 [Zea mays] &gt;gi|195618628|gb|ACG31144.1| 40S ribosomal protein S30 [...
endosperm	Locus_61208_Transcript_1/1_Confidence_0.000_Length_257	905.937	PREDICTED: uncharacterized protein LOC100527578 [Glycine max]
endosperm	Locus_248_Transcript_12/24_Confidence_0.206_Length_740	905.232	unknown [Picea sitchensis] &gt;gi|116793657|gb|ABK26830.1| unknown [Picea sitchensis] &gt;gi|148907354|gb|ABR16812.1| unknown [Picea sitchensis] &gt;gi|224284472|gb|ACN39970.1| unknown [Picea sitchensis] &gt;gi|224286696|gb|ACN41051.1| unknown [Picea sitchensis]
endosperm	Locus_223_Transcript_9/11_Confidence_0.281_Length_1070	902.382	conserved hypothetical protein [Ricinus communis] &gt;gi|223545830|gb|EEF47333.1| conserved hypothetical protein [Ricinus communis]
endosperm	Locus_583_Transcript_10/15_Confidence_0.296_Length_1294	901.313	hypothetical protein VITISV_009087 [Vitis vinifera]
endosperm	Locus_27_Transcript_2/2_Confidence_0.500_Length_785	899.66	hypothetical protein OsJ_27834 [Oryza sativa Japonica Group]
endosperm	Locus_12084_Transcript_2/8_Confidence_0.333_Length_722	894.027	UDP-glucose pyrophosphorylase [Bambusa oldhamii]
endosperm	Locus_11152_Transcript_4/4_Confidence_0.385_Length_1030	893.872	predicted protein [Populus trichocarpa] &gt;gi|222837302|gb|EEE75681.1| predicted protein [Populus trichocarpa]
endosperm	Locus_22905_Transcript_1/3_Confidence_0.667_Length_456	892.519	60S ribosomal protein L13E [Elaeis guineensis]
endosperm	Locus_17997_Transcript_11/12_Confidence_0.355_Length_774	890.187	PREDICTED: 40S ribosomal protein S26-2-like [Vitis vinifera]
endosperm	Locus_59761_Transcript_2/2_Confidence_0.333_Length_551	882.12	gda-1 [Zea mays] &gt;gi|195626634|gb|ACG35147.1| gda-1 [Zea mays] &gt;gi|195641420|gb|ACG40178.1| gda-1 [Zea mays]
endosperm	Locus_15295_Transcript_3/16_Confidence_0.352_Length_450	872.248	unknown [Zea mays]
endosperm	Locus_60230_Transcript_1/2_Confidence_0.500_Length_355	866.484	aspartic protease [Manihot esculenta]
endosperm	Locus_174_Transcript_4/10_Confidence_0.533_Length_750	864.243	PREDICTED: protein NDR1-like isoform 2 [Vitis vinifera]
endosperm	Locus_8564_Transcript_1/1_Confidence_0.833_Length_345	843.477	predicted protein [Arabidopsis lyrata subsp. lyrata] &gt;gi|297333917|gb|EFH64335.1| predicted protein [Arabidopsis lyrata subsp. lyrata]
endosperm	Locus_58906_Transcript_1/1_Confidence_0.500_Length_268	842.042	hypothetical protein VITISV_031883 [Vitis vinifera]
endosperm	Locus_59755_Transcript_1/1_Confidence_0.000_Length_540	830.502	holocarboxylase synthetase [Elaeis guineensis]
endosperm	Locus_61323_Transcript_1/1_Confidence_0.833_Length_286	822.673	uncharacterized protein LOC100280237 [Zea mays] &gt;gi|219888141|gb|ACL54445.1| unknown [Zea mays]
endosperm	Locus_2399_Transcript_1/10_Confidence_0.310_Length_513	819.677	unnamed protein product [Vitis vinifera]
endosperm	Locus_61712_Transcript_1/1_Confidence_0.000_Length_329	818.446	PREDICTED: clathrin light chain 1-like [Vitis vinifera]
endosperm	Locus_58867_Transcript_1/4_Confidence_0.556_Length_590	806.391	hypothetical protein SORBIDRAFT_02g022580 [Sorghum bicolor] &gt;gi|241923466|gb|EER96610.1| hypothetical protein SORBIDRAFT_02g022580 [Sorghum bicolor]
endosperm	Locus_59241_Transcript_1/1_Confidence_0.600_Length_405	801.455	PREDICTED: chaperone protein dnaJ 11, chloroplastic [Vitis vinifera] &gt;gi|296090000|emb|CBI39819.3| unnamed protein product [Vitis vinifera]
endosperm	Locus_22958_Transcript_1/7_Confidence_0.500_Length_737	801.223	uncharacterized protein LOC100527371 [Glycine max] &gt;gi|255632202|gb|ACU16459.1| unknown [Glycine max]
endosperm	Locus_61352_Transcript_1/1_Confidence_0.000_Length_428	797.404	PREDICTED: aspartic proteinase nepenthesin-2 [Vitis vinifera]
endosperm	Locus_49502_Transcript_2/2_Confidence_0.571_Length_347	796.109	40S ribosomal protein S19 [Elaeis guineensis]
endosperm	Locus_60271_Transcript_1/1_Confidence_0.600_Length_588	792.057	class I chitinase [Elaeis guineensis]
endosperm	Locus_13292_Transcript_3/9_Confidence_0.333_Length_351	789.601	unknown [Glycine max]
endosperm	Locus_61793_Transcript_1/1_Confidence_1.000_Length_236	787.693	unnamed protein product [Vitis vinifera]
endosperm	Locus_5126_Transcript_16/18_Confidence_0.281_Length_807	783.095	RecName: Full=GTP-binding nuclear protein Ran-A1 &gt;gi|496268|gb|AAA73563.1| GTP-binding protein [Nicotiana tabacum]
endosperm	Locus_51959_Transcript_5/6_Confidence_0.500_Length_632	781.985	uncharacterized protein LOC100272648 [Zea mays] &gt;gi|194700054|gb|ACF84111.1| unknown [Zea mays]
endosperm	Locus_5989_Transcript_5/26_Confidence_0.239_Length_526	775.192	eukaryotic translation initiation factor 5A isoform II [Elaeis guineensis]
endosperm	Locus_18708_Transcript_1/8_Confidence_0.412_Length_625	774.852	profilin [Cocos nucifera]
endosperm	Locus_42587_Transcript_1/2_Confidence_0.429_Length_817	772.541	predicted protein [Populus trichocarpa] &gt;gi|222861789|gb|EEE99331.1| predicted protein [Populus trichocarpa]
endosperm	Locus_20432_Transcript_5/6_Confidence_0.357_Length_629	771.614	40S ribosomal protein s2 [Cucumis melo subsp. melo]
endosperm	Locus_59234_Transcript_1/1_Confidence_0.500_Length_254	769.707	Protein FAM18B, putative [Ricinus communis] &gt;gi|223545714|gb|EEF47218.1| Protein FAM18B, putative [Ricinus communis]
endosperm	Locus_258_Transcript_2/5_Confidence_0.462_Length_466	744.955	RecName: Full=Histone H2A.1; AltName: Full=LeH2A-1 &gt;gi|355477218|gb|AES12482.1| putative histone 2A protein [Solanum lycopersicum]
endosperm	Locus_45710_Transcript_1/2_Confidence_0.750_Length_308	739.956	PREDICTED: uncharacterized protein LOC100264568 isoform 1 [Vitis vinifera] &gt;gi|297734411|emb|CBI15658.3| unnamed protein product [Vitis vinifera]
endosperm	Locus_29481_Transcript_10/18_Confidence_0.294_Length_397	737.636	predicted protein [Populus trichocarpa] &gt;gi|222861923|gb|EEE99465.1| predicted protein [Populus trichocarpa]
endosperm	Locus_132_Transcript_10/20_Confidence_0.306_Length_1240	737.108	PREDICTED: zinc finger CCCH domain-containing protein 49-like [Vitis vinifera]
endosperm	Locus_57557_Transcript_5/6_Confidence_0.529_Length_973	731.344	acyl-ACP thioesterase FatB1 [Cocos nucifera]
endosperm	Locus_499_Transcript_13/19_Confidence_0.368_Length_1494	727.081	PREDICTED: histidine decarboxylase-like [Glycine max]
endosperm	Locus_1338_Transcript_7/9_Confidence_0.300_Length_448	718.09	PREDICTED: uncharacterized protein LOC100842576 [Brachypodium distachyon]
endosperm	Locus_61370_Transcript_1/1_Confidence_0.000_Length_304	714.036	conserved hypothetical protein [Ricinus communis] &gt;gi|223533130|gb|EEF34888.1| conserved hypothetical protein [Ricinus communis]
endosperm	Locus_2142_Transcript_41/51_Confidence_0.173_Length_1040	711.44	transcription factor [Lycoris longituba]
endosperm	Locus_16591_Transcript_6/9_Confidence_0.333_Length_419	703.422	uncharacterized protein LOC100304346 [Zea mays] &gt;gi|223943047|gb|ACN25607.1| unknown [Zea mays]
endosperm	Locus_12119_Transcript_5/17_Confidence_0.302_Length_506	703.406	hypothetical protein SORBIDRAFT_02g033950 [Sorghum bicolor] &gt;gi|241924109|gb|EER97253.1| hypothetical protein SORBIDRAFT_02g033950 [Sorghum bicolor]
endosperm	Locus_11928_Transcript_1/1_Confidence_0.889_Length_349	701.189	metallothionein type 2a-FL [Elaeis guineensis]
endosperm	Locus_59020_Transcript_1/1_Confidence_0.000_Length_335	700.798	ribosomal protein S7 [Elaeis guineensis]
endosperm	Locus_61551_Transcript_1/1_Confidence_0.941_Length_540	692.134	translationally controlled tumor protein [Elaeis guineensis]
endosperm	Locus_61593_Transcript_1/1_Confidence_0.944_Length_325	688.644	glyceraldehyde-3-phosphate dehydrogenase [Triticum monococcum]
endosperm	Locus_3856_Transcript_18/39_Confidence_0.220_Length_855	688.358	PREDICTED: DEAD-box ATP-dependent RNA helicase 7-like [Brachypodium distachyon]
endosperm	Locus_11683_Transcript_9/11_Confidence_0.419_Length_1664	686.257	gonidia forming protein GlsA [Alstroemeria aurea]
endosperm	Locus_147_Transcript_4/72_Confidence_0.090_Length_1181	679.359	Early nodulin 55-2 precursor, putative [Ricinus communis] &gt;gi|223545365|gb|EEF46870.1| Early nodulin 55-2 precursor, putative [Ricinus communis]
endosperm	Locus_12278_Transcript_1/5_Confidence_0.643_Length_308	671.714	unnamed protein product [Vitis vinifera]
endosperm	Locus_2407_Transcript_7/12_Confidence_0.303_Length_939	670.698	predicted protein [Populus trichocarpa] &gt;gi|222833910|gb|EEE72387.1| predicted protein [Populus trichocarpa]
endosperm	Locus_2735_Transcript_2/5_Confidence_0.583_Length_406	665.519	PREDICTED: rac-like GTP-binding protein RAC1 [Vitis vinifera] &gt;gi|147816787|emb|CAN71069.1| hypothetical protein VITISV_031709 [Vitis vinifera] &gt;gi|302142697|emb|CBI19900.3| unnamed protein product [Vitis vinifera]
endosperm	Locus_31548_Transcript_1/5_Confidence_0.625_Length_480	661.804	60s acidic ribosomal protein [Hyacinthus orientalis]
endosperm	Locus_61137_Transcript_1/1_Confidence_0.000_Length_201	661.71	S-adenosylmethionine synthase-like protein [Bauhinia purpurea]
endosperm	Locus_8865_Transcript_2/5_Confidence_0.500_Length_828	658.515	60S ribosomal protein L13aA [Hevea brasiliensis]
endosperm	Locus_13672_Transcript_1/3_Confidence_0.750_Length_457	657.155	Nucleobase ascorbate transporter [Medicago truncatula] &gt;gi|355523808|gb|AET04262.1| Nucleobase ascorbate transporter [Medicago truncatula]
endosperm	Locus_61361_Transcript_1/1_Confidence_0.500_Length_216	650.348	PREDICTED: probable anion transporter 4, chloroplastic-like [Brachypodium distachyon]
endosperm	Locus_511_Transcript_189/231_Confidence_0.052_Length_2939	648.246	actine [Elaeis guineensis] &gt;gi|192910740|gb|ACF06478.1| actin [Elaeis guineensis]
endosperm	Locus_12407_Transcript_2/5_Confidence_0.538_Length_555	643.262	PREDICTED: uncharacterized protein At2g34160 [Vitis vinifera] &gt;gi|297738936|emb|CBI28181.3| unnamed protein product [Vitis vinifera]
endosperm	Locus_53507_Transcript_1/3_Confidence_0.500_Length_498	642.684	stearoyl-acyl-carrier protein desaturase [Elaeis oleifera]
endosperm	Locus_35251_Transcript_3/4_Confidence_0.400_Length_812	635.678	unnamed protein product [Vitis vinifera]
endosperm	Locus_56809_Transcript_2/3_Confidence_0.400_Length_379	633.151	peptidylprolyl isomerase [Hyacinthus orientalis]
endosperm	Locus_22795_Transcript_3/8_Confidence_0.375_Length_782	626.297	putative callose synthase 1 catalytic subunit [Oryza sativa Japonica Group]
endosperm	Locus_6598_Transcript_24/28_Confidence_0.178_Length_799	624.346	uncharacterized protein LOC100306322 [Glycine max] &gt;gi|255628199|gb|ACU14444.1| unknown [Glycine max]
endosperm	Locus_60433_Transcript_2/2_Confidence_0.400_Length_308	624.146	PREDICTED: uncharacterized protein LOC100821864 [Brachypodium distachyon]
endosperm	Locus_47419_Transcript_1/2_Confidence_0.667_Length_295	621.711	Os02g0730700 [Oryza sativa Japonica Group] &gt;gi|46390468|dbj|BAD15929.1| putative nucellin-like aspartic protease [Oryza sativa Japonica Group] &gt;gi|46390864|dbj|BAD16368.1| putative nucellin-like aspartic protease [Oryza sativa Japonica Group] &gt;gi|113537546|dbj|BAF09929.1| Os02g0730700 [Oryz...
endosperm	Locus_6815_Transcript_8/13_Confidence_0.317_Length_888	613.167	PREDICTED: UPF0172 protein At5g55940 [Vitis vinifera] &gt;gi|296089957|emb|CBI39776.3| unnamed protein product [Vitis vinifera]
endosperm	Locus_18055_Transcript_2/7_Confidence_0.409_Length_773	609.638	ERF3 [Musa acuminata AAA Group]
endosperm	Locus_62274_Transcript_1/1_Confidence_1.000_Length_265	606.462	enolase1 [Guzmania wittmackii x Guzmania lingulata]
endosperm	Locus_56751_Transcript_1/2_Confidence_0.333_Length_343	605.214	putative reversibly glycosylatable polypeptide [Elaeis guineensis]
endosperm	Locus_57568_Transcript_1/1_Confidence_0.500_Length_213	604.3	aluminum-induced protein [Elaeis guineensis]
endosperm	Locus_11308_Transcript_1/11_Confidence_0.281_Length_607	603.738	PREDICTED: 60S ribosomal protein L27a-3 isoform 1 [Vitis vinifera] &gt;gi|359491222|ref|XP_003634245.1| PREDICTED: 60S ribosomal protein L27a-3 isoform 2 [Vitis vinifera] &gt;gi|147859771|emb|CAN78902.1| hypothetical protein VITISV_026450 [Vitis vinifera]
endosperm	Locus_29447_Transcript_5/9_Confidence_0.381_Length_1170	602.574	QM-like protein [Elaeis guineensis]
endosperm	Locus_61674_Transcript_1/1_Confidence_0.000_Length_271	594.056	PREDICTED: probable mitochondrial saccharopine dehydrogenase At5g39410-like [Glycine max]
endosperm	Locus_26424_Transcript_1/2_Confidence_0.500_Length_554	592.508	protein disulfide isomerase 2 precursor [Elaeis guineensis]
endosperm	Locus_53182_Transcript_2/3_Confidence_0.667_Length_677	590.317	cytoplasmic ribosomal protein S15a [Elaeis guineensis] &gt;gi|192910726|gb|ACF06471.1| cytoplasmic ribosomal protein S15a [Elaeis guineensis]
endosperm	Locus_54806_Transcript_1/1_Confidence_0.000_Length_326	589.485	PREDICTED: uncharacterized protein LOC100253405 [Vitis vinifera] &gt;gi|296083838|emb|CBI24226.3| unnamed protein product [Vitis vinifera]
endosperm	Locus_19462_Transcript_2/17_Confidence_0.500_Length_968	588.275	putative plastidial pyruvate dehydrogenase E1 beta protein [Elaeis guineensis]
endosperm	Locus_29848_Transcript_1/4_Confidence_0.462_Length_306	585.982	mitosis protein YLS8 [Hevea brasiliensis]
endosperm	Locus_703_Transcript_28/41_Confidence_0.186_Length_1176	584.159	ribosomal protein L17 [Elaeis guineensis]
endosperm	Locus_5875_Transcript_5/6_Confidence_0.333_Length_586	583.921	predicted protein [Populus trichocarpa] &gt;gi|222847041|gb|EEE84588.1| predicted protein [Populus trichocarpa]
endosperm	Locus_61585_Transcript_1/1_Confidence_0.944_Length_513	583.576	translationally controlled tumor protein [Elaeis guineensis]
endosperm	Locus_54755_Transcript_1/3_Confidence_0.500_Length_307	582.265	DnaJ homolog [Nicotiana tabacum]
endosperm	Locus_58206_Transcript_1/1_Confidence_0.000_Length_469	580.943	putative nucleic acid binding protein [Freesia refracta]
endosperm	Locus_42491_Transcript_3/13_Confidence_0.297_Length_690	576.543	unknown [Zea mays]
endosperm	Locus_58821_Transcript_2/4_Confidence_0.667_Length_386	570.293	PREDICTED: uncharacterized protein LOC100255580 [Vitis vinifera] &gt;gi|147846708|emb|CAN80638.1| hypothetical protein VITISV_026887 [Vitis vinifera]
endosperm	Locus_5404_Transcript_4/7_Confidence_0.455_Length_614	567.385	hypothetical protein MTR_5g091900 [Medicago truncatula] &gt;gi|355518802|gb|AET00426.1| hypothetical protein MTR_5g091900 [Medicago truncatula] &gt;gi|388503112|gb|AFK39622.1| unknown [Medicago truncatula]
endosperm	Locus_39324_Transcript_2/5_Confidence_0.600_Length_793	564.923	PREDICTED: 24-methylenesterol C-methyltransferase 2-like [Brachypodium distachyon]
endosperm	Locus_19398_Transcript_1/6_Confidence_0.462_Length_758	556.825	hypothetical protein VITISV_007688 [Vitis vinifera]
endosperm	Locus_5540_Transcript_9/19_Confidence_0.411_Length_1643	550.77	Os09g0498800 [Oryza sativa Japonica Group] &gt;gi|113631802|dbj|BAF25483.1| Os09g0498800 [Oryza sativa Japonica Group] &gt;gi|215697843|dbj|BAG92036.1| unnamed protein product [Oryza sativa Japonica Group] &gt;gi|222641856|gb|EEE69988.1| hypothetical protein OsJ_29893 [Oryza sativa Japonica Group]
endosperm	Locus_11646_Transcript_9/13_Confidence_0.225_Length_1326	548.198	RecName: Full=1-acyl-sn-glycerol-3-phosphate acyltransferase; Short=1-AGP acyltransferase; Short=1-AGPAT; AltName: Full=Lysophosphatidic acid acyltransferase; Short=LPAAT &gt;gi|1098605|gb|AAC49119.1| lysophosphatidic acid acyltransferase [Cocos nucifera] &gt;gi|1586836|prf||2204401A 1-acyl-sn-glyce...
endosperm	Locus_36958_Transcript_2/3_Confidence_0.667_Length_229	547.193	unknown [Zea mays]
endosperm	Locus_61620_Transcript_2/4_Confidence_0.600_Length_395	546.453	transcription factor [Vicia faba var. minor]
endosperm	Locus_42539_Transcript_2/5_Confidence_0.581_Length_676	545.389	PREDICTED: pyruvate kinase isozyme A, chloroplastic-like [Glycine max]
endosperm	Locus_61441_Transcript_1/1_Confidence_0.957_Length_326	531.603	hypothetical protein SORBIDRAFT_1514s002010 [Sorghum bicolor] &gt;gi|253759636|ref|XP_002488938.1| hypothetical protein SORBIDRAFT_1506s002010 [Sorghum bicolor] &gt;gi|253759935|ref|XP_002488954.1| hypothetical protein SORBIDRAFT_1236s002010 [Sorghum bicolor] &gt;gi|253759972|ref|XP_002488957.1| hyp...
endosperm	Locus_951_Transcript_2/5_Confidence_0.500_Length_738	531.472	unnamed protein product [Vitis vinifera]
endosperm	Locus_270_Transcript_2/6_Confidence_0.467_Length_672	531.417	hypothetical protein ARALYDRAFT_482740 [Arabidopsis lyrata subsp. lyrata] &gt;gi|297325515|gb|EFH55935.1| hypothetical protein ARALYDRAFT_482740 [Arabidopsis lyrata subsp. lyrata]
endosperm	Locus_41472_Transcript_1/3_Confidence_0.688_Length_575	531.101	histon H3 protein [Vitis hybrid cultivar]
endosperm	Locus_18382_Transcript_1/1_Confidence_0.500_Length_322	531.092	cytochrome c oxidase polypeptide Vc [Jatropha curcas]
endosperm	Locus_54748_Transcript_1/2_Confidence_0.333_Length_217	529.307	heat shock protein 90 [Nicotiana tabacum]
endosperm	Locus_18436_Transcript_1/3_Confidence_0.667_Length_599	528.363	Os03g0336100 [Oryza sativa Japonica Group] &gt;gi|113548509|dbj|BAF11952.1| Os03g0336100 [Oryza sativa Japonica Group]
endosperm	Locus_6380_Transcript_1/1_Confidence_0.000_Length_262	522.153	neutral amino acid transport protein [Populus trichocarpa] &gt;gi|222841816|gb|EEE79363.1| neutral amino acid transport protein [Populus trichocarpa]
endosperm	Locus_60234_Transcript_1/3_Confidence_0.750_Length_333	518.594	PREDICTED: EH domain-containing protein 1 [Vitis vinifera] &gt;gi|297737489|emb|CBI26690.3| unnamed protein product [Vitis vinifera]
endosperm	Locus_47802_Transcript_1/1_Confidence_0.000_Length_213	517.332	hypothetical protein OsJ_25919 [Oryza sativa Japonica Group]
endosperm	Locus_148_Transcript_1/1_Confidence_0.833_Length_265	517.059	Early nodulin 55-2 precursor, putative [Ricinus communis] &gt;gi|223545365|gb|EEF46870.1| Early nodulin 55-2 precursor, putative [Ricinus communis]
endosperm	Locus_10163_Transcript_6/8_Confidence_0.417_Length_1009	514.635	PREDICTED: LOW QUALITY PROTEIN: polyubiquitin-like [Glycine max]
endosperm	Locus_45396_Transcript_1/2_Confidence_0.600_Length_546	512.861	uncharacterized protein LOC100383306 [Zea mays] &gt;gi|224029369|gb|ACN33760.1| unknown [Zea mays]
endosperm	Locus_58_Transcript_37/60_Confidence_0.162_Length_1308	511.387	PREDICTED: uncharacterized protein OsI_027940-like [Vitis vinifera]
endosperm	Locus_18060_Transcript_3/4_Confidence_0.667_Length_664	510.486	predicted protein [Populus trichocarpa] &gt;gi|118482439|gb|ABK93142.1| unknown [Populus trichocarpa] &gt;gi|222842797|gb|EEE80344.1| predicted protein [Populus trichocarpa]
endosperm	Locus_11775_Transcript_3/6_Confidence_0.579_Length_719	508.8	PREDICTED: alba-like protein C9orf23 homolog [Vitis vinifera]
endosperm	Locus_40341_Transcript_1/1_Confidence_0.500_Length_439	506.525	unknown [Picea sitchensis] &gt;gi|148906243|gb|ABR16277.1| unknown [Picea sitchensis] &gt;gi|224285855|gb|ACN40641.1| unknown [Picea sitchensis]
endosperm	Locus_7560_Transcript_3/17_Confidence_0.239_Length_1095	506.503	Os02g0757100 [Oryza sativa Japonica Group] &gt;gi|46805680|dbj|BAD17081.1| putative phi-1 [Oryza sativa Japonica Group] &gt;gi|113537702|dbj|BAF10085.1| Os02g0757100 [Oryza sativa Japonica Group] &gt;gi|125541195|gb|EAY87590.1| hypothetical protein OsI_09000 [Oryza sativa Indica Group] &gt;gi|125583...
endosperm	Locus_904_Transcript_5/9_Confidence_0.522_Length_1024	505.69	pollen-specific protein [Hyacinthus orientalis]
endosperm	Locus_12493_Transcript_1/1_Confidence_0.000_Length_296	505.144	hypothetical protein SORBIDRAFT_06g028740 [Sorghum bicolor] &gt;gi|241939724|gb|EES12869.1| hypothetical protein SORBIDRAFT_06g028740 [Sorghum bicolor]
endosperm	Locus_9500_Transcript_17/23_Confidence_0.350_Length_1613	503.136	PREDICTED: uncharacterized protein LOC100775500 [Glycine max]
endosperm	Locus_40544_Transcript_5/6_Confidence_0.389_Length_1035	502.89	PREDICTED: serine carboxypeptidase II-3-like [Glycine max]
endosperm	Locus_24243_Transcript_1/3_Confidence_0.667_Length_658	501.692	unknown [Zea mays] &gt;gi|195605062|gb|ACG24361.1| hypothetical protein [Zea mays] &gt;gi|195627010|gb|ACG35335.1| hypothetical protein [Zea mays] &gt;gi|195636166|gb|ACG37551.1| hypothetical protein [Zea mays] &gt;gi|195640360|gb|ACG39648.1| hypothetical protein [Zea mays] &gt;gi|238012190|gb|ACR37...
endosperm	Locus_2271_Transcript_47/84_Confidence_0.097_Length_2267	501.314	predicted protein [Hordeum vulgare subsp. vulgare]
endosperm	Locus_8762_Transcript_2/7_Confidence_0.381_Length_1037	500.816	mitochondrial ATP synthase gamma chain [Elaeis guineensis]
endosperm	Locus_11761_Transcript_22/43_Confidence_0.191_Length_1650	499.396	RecName: Full=S-adenosylmethionine synthase 1; Short=AdoMet synthase 1; AltName: Full=Methionine adenosyltransferase 1; Short=MAT 1 &gt;gi|50882499|gb|AAT85665.1| S-adenosyl-L-methionine synthetase 1 [Daucus carota]
endosperm	Locus_4330_Transcript_7/12_Confidence_0.236_Length_1242	499.366	PREDICTED: WD40 repeat-containing protein SMU1 [Vitis vinifera] &gt;gi|297733734|emb|CBI14981.3| unnamed protein product [Vitis vinifera]
endosperm	Locus_60255_Transcript_1/1_Confidence_0.929_Length_402	498.25	unnamed protein product [Vitis vinifera]
endosperm	Locus_40440_Transcript_10/11_Confidence_0.429_Length_733	497.757	MAF1 [Solanum chacoense]
endosperm	Locus_61737_Transcript_1/1_Confidence_0.875_Length_273	497.755	Os07g0683600 [Oryza sativa Japonica Group] &gt;gi|255678066|dbj|BAF22580.2| Os07g0683600 [Oryza sativa Japonica Group]
endosperm	Locus_18024_Transcript_1/1_Confidence_0.500_Length_208	496.667	ribosomal L9-like protein [Elaeis guineensis]
endosperm	Locus_15797_Transcript_4/31_Confidence_0.142_Length_545	496.595	synaptobrevin 1 [Elaeis guineensis]
endosperm	Locus_6007_Transcript_8/12_Confidence_0.367_Length_877	496.245	predicted protein [Populus trichocarpa] &gt;gi|222836007|gb|EEE74428.1| predicted protein [Populus trichocarpa]
endosperm	Locus_41085_Transcript_1/1_Confidence_0.000_Length_214	496.161	RecName: Full=FACT complex subunit SSRP1; AltName: Full=Facilitates chromatin transcription complex subunit SSRP1; AltName: Full=Recombination signal sequence recognition protein 1 &gt;gi|2104679|emb|CAA66480.1| transcription factor [Vicia faba var. minor]
endosperm	Locus_471_Transcript_11/18_Confidence_0.306_Length_1561	487.645	PREDICTED: uncharacterized protein LOC100245241 [Vitis vinifera] &gt;gi|298205266|emb|CBI17325.3| unnamed protein product [Vitis vinifera]
endosperm	Locus_18415_Transcript_11/12_Confidence_0.281_Length_1622	486.431	protein disulphide isomerase, partial [Elaeis guineensis]
endosperm	Locus_53900_Transcript_1/1_Confidence_0.000_Length_275	483.176	putative Proteasome subunit alpha type 1 [Oryza sativa Japonica Group] &gt;gi|42408825|dbj|BAD10085.1| putative Proteasome subunit alpha type 1 [Oryza sativa Japonica Group]
endosperm	Locus_32523_Transcript_1/1_Confidence_0.000_Length_578	483.041	conserved hypothetical protein [Ricinus communis] &gt;gi|223536055|gb|EEF37713.1| conserved hypothetical protein [Ricinus communis]
endosperm	Locus_18338_Transcript_1/3_Confidence_0.667_Length_1498	481.998	Malate dehydrogenase, glyoxysomal precursor, putative, expressed [Oryza sativa Japonica Group]
endosperm	Locus_42880_Transcript_1/3_Confidence_0.667_Length_833	477.79	40S ribosomal protein S8 [Elaeis guineensis]
endosperm	Locus_25119_Transcript_3/4_Confidence_0.481_Length_835	477.239	SRC2 [Zea mays]
endosperm	Locus_41221_Transcript_1/2_Confidence_0.750_Length_432	474.77	PREDICTED: NADH dehydrogenase [ubiquinone] 1 beta subcomplex subunit 9 [Vitis vinifera] &gt;gi|297744724|emb|CBI37986.3| unnamed protein product [Vitis vinifera]
endosperm	Locus_45371_Transcript_1/5_Confidence_0.571_Length_728	473.599	PREDICTED: TRM112-like protein At1g78190 [Vitis vinifera] &gt;gi|296087709|emb|CBI34965.3| unnamed protein product [Vitis vinifera]
endosperm	Locus_58801_Transcript_1/2_Confidence_0.600_Length_255	472.544	hypothetical protein SORBIDRAFT_03g001540 [Sorghum bicolor] &gt;gi|241929090|gb|EES02235.1| hypothetical protein SORBIDRAFT_03g001540 [Sorghum bicolor]
endosperm	Locus_7473_Transcript_2/9_Confidence_0.286_Length_1476	470.406	eukaryotic translation elongation factor, putative [Ricinus communis] &gt;gi|223536837|gb|EEF38476.1| eukaryotic translation elongation factor, putative [Ricinus communis]
endosperm	Locus_16107_Transcript_4/9_Confidence_0.414_Length_928	470.046	unnamed protein product [Vitis vinifera]
endosperm	Locus_59391_Transcript_1/2_Confidence_0.818_Length_412	470.001	RecName: Full=Acyl-[acyl-carrier-protein] desaturase, chloroplastic; AltName: Full=Stearoyl-ACP desaturase; Flags: Precursor
endosperm	Locus_396_Transcript_1/14_Confidence_0.341_Length_955	469.716	PREDICTED: probable sarcosine oxidase-like [Vitis vinifera]
endosperm	Locus_11702_Transcript_8/24_Confidence_0.218_Length_1352	469.248	hypothetical protein SORBIDRAFT_03g011390 [Sorghum bicolor] &gt;gi|241929644|gb|EES02789.1| hypothetical protein SORBIDRAFT_03g011390 [Sorghum bicolor]
endosperm	Locus_31418_Transcript_6/17_Confidence_0.404_Length_700	468.091	predicted protein [Populus trichocarpa] &gt;gi|118482563|gb|ABK93202.1| unknown [Populus trichocarpa] &gt;gi|222868312|gb|EEF05443.1| predicted protein [Populus trichocarpa]
endosperm	Locus_30007_Transcript_4/8_Confidence_0.562_Length_1892	467.594	predicted protein [Populus trichocarpa] &gt;gi|222850378|gb|EEE87925.1| predicted protein [Populus trichocarpa]
endosperm	Locus_53062_Transcript_3/4_Confidence_0.579_Length_744	464.561	hypothetical protein VITISV_039783 [Vitis vinifera]
endosperm	Locus_58918_Transcript_1/1_Confidence_0.000_Length_501	463.748	unnamed protein product [Vitis vinifera]
endosperm	Locus_7245_Transcript_4/5_Confidence_0.333_Length_578	463.112	hypothetical protein OsJ_09005 [Oryza sativa Japonica Group]
endosperm	Locus_12490_Transcript_2/5_Confidence_0.667_Length_459	461.581	PREDICTED: 26S proteasome non-ATPase regulatory subunit 6 [Vitis vinifera] &gt;gi|297733617|emb|CBI14864.3| unnamed protein product [Vitis vinifera]
endosperm	Locus_14856_Transcript_3/8_Confidence_0.471_Length_1161	460.642	structural constituent of ribosome [Elaeis guineensis]
endosperm	Locus_60788_Transcript_1/1_Confidence_0.000_Length_618	459.458	PREDICTED: NADH dehydrogenase [ubiquinone] 1 beta subcomplex subunit 2-like [Vitis vinifera]
endosperm	Locus_59787_Transcript_1/1_Confidence_0.600_Length_261	458.672	hypothetical protein VITISV_030224 [Vitis vinifera]
endosperm	Locus_3851_Transcript_5/9_Confidence_0.500_Length_1013	458.478	unknown [Lotus japonicus]
endosperm	Locus_59753_Transcript_1/1_Confidence_0.000_Length_362	457.738	hypothetical protein OsI_18069 [Oryza sativa Indica Group]
endosperm	Locus_27169_Transcript_3/3_Confidence_0.364_Length_418	457.495	uncharacterized protein LOC100191739 [Zea mays] &gt;gi|194689710|gb|ACF78939.1| unknown [Zea mays] &gt;gi|195611218|gb|ACG27439.1| enzyme of the cupin superfamily [Zea mays] &gt;gi|195617380|gb|ACG30520.1| enzyme of the cupin superfamily [Zea mays] &gt;gi|195617482|gb|ACG30571.1| enzyme of the cupin...
endosperm	Locus_24685_Transcript_6/8_Confidence_0.462_Length_682	456.777	PREDICTED: stress-related protein-like [Vitis vinifera]
endosperm	Locus_14015_Transcript_2/4_Confidence_0.714_Length_824	455.48	mitochondrial ATP synthase g subunit family protein [Musa balbisiana]
endosperm	Locus_7267_Transcript_8/22_Confidence_0.304_Length_1679	453.43	LOC732740 [Zea mays] &gt;gi|62997485|gb|AAY24685.1| protein phosphatase 2A regulatory subunit A [Zea mays]
endosperm	Locus_48142_Transcript_1/1_Confidence_0.000_Length_402	452.402	PREDICTED: uncharacterized protein LOC100252136 [Vitis vinifera] &gt;gi|302143071|emb|CBI20366.3| unnamed protein product [Vitis vinifera]
endosperm	Locus_1501_Transcript_7/34_Confidence_0.198_Length_906	450.921	putative phosphoenolpyruvate carboxylase [Elaeis guineensis] &gt;gi|353441210|gb|AEQ94189.1| putative phosphoenolpyruvate carboxylase [Elaeis guineensis]
endosperm	Locus_17795_Transcript_1/7_Confidence_0.273_Length_477	450.738	hypothetical protein OsJ_32527 [Oryza sativa Japonica Group]
endosperm	Locus_40340_Transcript_1/1_Confidence_0.500_Length_402	449.994	hypothetical protein SELMODRAFT_182308 [Selaginella moellendorffii] &gt;gi|302814047|ref|XP_002988708.1| hypothetical protein SELMODRAFT_159683 [Selaginella moellendorffii] &gt;gi|300143529|gb|EFJ10219.1| hypothetical protein SELMODRAFT_159683 [Selaginella moellendorffii] &gt;gi|300145896|gb|EFJ1256...
endosperm	Locus_14189_Transcript_25/30_Confidence_0.213_Length_1153	448.817	unknown [Picea sitchensis]
endosperm	Locus_609_Transcript_9/81_Confidence_0.097_Length_2011	447.855	RecName: Full=Adenosylhomocysteinase; Short=AdoHcyase; AltName: Full=S-adenosyl-L-homocysteine hydrolase &gt;gi|758247|emb|CAA56278.1| S-adenosylhomocysteine hydrolase [Phalaenopsis sp. &apos;pSPORT1&apos;]
endosperm	Locus_9098_Transcript_3/6_Confidence_0.500_Length_1220	447.238	ubiquinol-cytochrome c reductase complex 6.7 kDa protein [Zea mays] &gt;gi|195620534|gb|ACG32097.1| ubiquinol-cytochrome c reductase complex 6.7 kDa protein [Zea mays] &gt;gi|195626768|gb|ACG35214.1| ubiquinol-cytochrome c reductase complex 6.7 kDa protein [Zea mays]
endosperm	Locus_61770_Transcript_3/4_Confidence_0.636_Length_319	446.699	secretory peroxidase [Nicotiana tabacum]
endosperm	Locus_58914_Transcript_1/2_Confidence_0.667_Length_232	446.46	manganese superoxide dismutase [Elaeis guineensis]
endosperm	Locus_18641_Transcript_2/4_Confidence_0.400_Length_799	446.376	Os07g0632700 [Oryza sativa Japonica Group] &gt;gi|33146897|dbj|BAC79896.1| putative transmembrane protein [Oryza sativa Japonica Group] &gt;gi|113611904|dbj|BAF22282.1| Os07g0632700 [Oryza sativa Japonica Group] &gt;gi|125559273|gb|EAZ04809.1| hypothetical protein OsI_26984 [Oryza sativa Indica Grou...
endosperm	Locus_45697_Transcript_2/3_Confidence_0.667_Length_292	443.814	PREDICTED: transmembrane protein 93-like [Vitis vinifera]
endosperm	Locus_16721_Transcript_1/13_Confidence_0.208_Length_509	443.562	hypothetical protein OsI_13152 [Oryza sativa Indica Group]
endosperm	Locus_23183_Transcript_1/1_Confidence_0.000_Length_500	442.871	hypothetical protein SORBIDRAFT_02g035830 [Sorghum bicolor] &gt;gi|241924209|gb|EER97353.1| hypothetical protein SORBIDRAFT_02g035830 [Sorghum bicolor]
endosperm	Locus_61542_Transcript_1/1_Confidence_0.500_Length_241	441.391	DEAD/DEAH box helicase family protein [Oryza brachyantha]
endosperm	Locus_5794_Transcript_13/14_Confidence_0.314_Length_980	441.306	unnamed protein product [Vitis vinifera]
endosperm	Locus_25508_Transcript_10/14_Confidence_0.448_Length_605	440.206	ubiquitin-conjugating enzyme h, putative [Ricinus communis] &gt;gi|223549063|gb|EEF50552.1| ubiquitin-conjugating enzyme h, putative [Ricinus communis]
endosperm	Locus_46989_Transcript_1/2_Confidence_0.556_Length_661	440.025	predicted protein [Hordeum vulgare subsp. vulgare] &gt;gi|326497873|dbj|BAJ94799.1| predicted protein [Hordeum vulgare subsp. vulgare] &gt;gi|326516600|dbj|BAJ92455.1| predicted protein [Hordeum vulgare subsp. vulgare]
endosperm	Locus_22845_Transcript_4/5_Confidence_0.533_Length_1920	439.557	PREDICTED: 60S ribosomal protein L4 [Vitis vinifera]
endosperm	Locus_57571_Transcript_1/1_Confidence_0.750_Length_425	438.635	eukaryotic initiation factor 5A1 [Musa hybrid cultivar]
endosperm	Locus_738_Transcript_21/40_Confidence_0.203_Length_1461	436.937	ATP:pyruvate phosphotransferase [Ricinus communis]
endosperm	Locus_1069_Transcript_1/1_Confidence_0.000_Length_524	436.627	PREDICTED: pescadillo homolog [Vitis vinifera] &gt;gi|296087615|emb|CBI34871.3| unnamed protein product [Vitis vinifera]
endosperm	Locus_5473_Transcript_3/6_Confidence_0.474_Length_571	436.015	predicted protein [Hordeum vulgare subsp. vulgare]
endosperm	Locus_983_Transcript_4/68_Confidence_0.085_Length_539	435.553	uncharacterized protein LOC100801348 [Glycine max] &gt;gi|255647074|gb|ACU24005.1| unknown [Glycine max]
endosperm	Locus_13482_Transcript_10/22_Confidence_0.333_Length_875	435.382	PREDICTED: nucleolin-like [Glycine max]
endosperm	Locus_2243_Transcript_3/17_Confidence_0.314_Length_632	432.43	PREDICTED: nucleolysin TIAR isoform 1 [Vitis vinifera]
endosperm	Locus_15185_Transcript_11/16_Confidence_0.442_Length_1581	429.81	vacuolar processing enzyme precursor [Zea mays]
endosperm	Locus_47078_Transcript_1/1_Confidence_0.500_Length_297	428.933	unnamed protein product [Oryza sativa Japonica Group]
endosperm	Locus_23203_Transcript_1/9_Confidence_0.409_Length_411	428.731	PDIL5-1 - Zea mays protein disulfide isomerase [Zea mays]
endosperm	Locus_6803_Transcript_8/13_Confidence_0.370_Length_617	427.737	putative transmembrane BAX inhibitor motif-containing protein [Elaeis guineensis]
endosperm	Locus_54057_Transcript_1/1_Confidence_0.000_Length_460	427.074	cyclophilin [Phaseolus vulgaris]
endosperm	Locus_726_Transcript_3/10_Confidence_0.278_Length_1486	426.48	PREDICTED: protein FRIGIDA-like [Brachypodium distachyon]
endosperm	Locus_58954_Transcript_1/1_Confidence_0.000_Length_416	425.512	PREDICTED: ubiquitin carboxyl-terminal hydrolase 12-like [Vitis vinifera] &gt;gi|296084432|emb|CBI24991.3| unnamed protein product [Vitis vinifera]
endosperm	Locus_1623_Transcript_7/11_Confidence_0.286_Length_743	422.523	unnamed protein product [Vitis vinifera]
endosperm	Locus_37155_Transcript_1/1_Confidence_0.000_Length_225	422.336	hypothetical protein VITISV_034707 [Vitis vinifera]
endosperm	Locus_61411_Transcript_1/1_Confidence_0.500_Length_218	422.118	predicted protein [Ostreococcus lucimarinus CCE9901] &gt;gi|145352887|ref|XP_001420765.1| predicted protein [Ostreococcus lucimarinus CCE9901] &gt;gi|144579413|gb|ABO97475.1| predicted protein [Ostreococcus lucimarinus CCE9901] &gt;gi|144581000|gb|ABO99058.1| predicted protein [Ostreococcus lucimari...
endosperm	Locus_60978_Transcript_1/1_Confidence_0.500_Length_200	421.793	uncharacterized protein LOC100191739 [Zea mays] &gt;gi|194689710|gb|ACF78939.1| unknown [Zea mays] &gt;gi|195611218|gb|ACG27439.1| enzyme of the cupin superfamily [Zea mays] &gt;gi|195617380|gb|ACG30520.1| enzyme of the cupin superfamily [Zea mays] &gt;gi|195617482|gb|ACG30571.1| enzyme of the cupin...
endosperm	Locus_60889_Transcript_1/1_Confidence_0.000_Length_288	420.947	hypothetical protein OsI_31925 [Oryza sativa Indica Group]
endosperm	Locus_4584_Transcript_21/35_Confidence_0.267_Length_1114	419.249	hypothetical protein SORBIDRAFT_09g005210 [Sorghum bicolor] &gt;gi|241944651|gb|EES17796.1| hypothetical protein SORBIDRAFT_09g005210 [Sorghum bicolor]
endosperm	Locus_750_Transcript_21/38_Confidence_0.231_Length_1896	418.713	actin [Persea americana]
endosperm	Locus_56742_Transcript_2/3_Confidence_0.600_Length_768	418.02	PREDICTED: uncharacterized protein LOC100825384 [Brachypodium distachyon]
endosperm	Locus_7384_Transcript_3/5_Confidence_0.667_Length_842	417.448	3-hydroxyacyl-CoA dehydratase, partial [Silene latifolia]
endosperm	Locus_7531_Transcript_5/23_Confidence_0.176_Length_526	415.587	RecName: Full=Malate dehydrogenase, cytoplasmic &gt;gi|1524121|emb|CAA65384.1| malate dehydrogenase [Mesembryanthemum crystallinum]
endosperm	Locus_57753_Transcript_1/1_Confidence_0.667_Length_233	413.968	unnamed protein product [Vitis vinifera]
endosperm	Locus_46280_Transcript_1/2_Confidence_1.000_Length_232	410.906	Os07g0680300 [Oryza sativa Japonica Group] &gt;gi|113612180|dbj|BAF22558.1| Os07g0680300 [Oryza sativa Japonica Group] &gt;gi|218200264|gb|EEC82691.1| hypothetical protein OsI_27348 [Oryza sativa Indica Group] &gt;gi|222637693|gb|EEE67825.1| hypothetical protein OsJ_25595 [Oryza sativa Japonica Grou...
endosperm	Locus_61360_Transcript_1/1_Confidence_0.750_Length_306	410.503	hypothetical protein VITISV_042363 [Vitis vinifera]
endosperm	Locus_14215_Transcript_1/2_Confidence_0.667_Length_261	408.968	predicted protein [Hordeum vulgare subsp. vulgare]
endosperm	Locus_12316_Transcript_4/6_Confidence_0.667_Length_505	406.447	PREDICTED: probable calcium-binding protein CML13 [Vitis vinifera] &gt;gi|28629126|gb|AAO49473.1| putative serine/threonine kinase [Vitis vinifera] &gt;gi|296082851|emb|CBI22152.3| unnamed protein product [Vitis vinifera]
endosperm	Locus_56675_Transcript_1/1_Confidence_0.500_Length_268	404.742	protein disulfide isomerase 2 precursor [Elaeis guineensis]
endosperm	Locus_2130_Transcript_2/6_Confidence_0.625_Length_1167	404.016	60S ribosomal protein L13E [Elaeis guineensis]
endosperm	Locus_12262_Transcript_13/15_Confidence_0.341_Length_902	403.904	PREDICTED: tubulin beta-2 chain [Vitis vinifera]
endosperm	Locus_29911_Transcript_3/8_Confidence_0.478_Length_441	403.716	unnamed protein product [Nicotiana tabacum]
endosperm	Locus_18288_Transcript_2/5_Confidence_0.562_Length_855	402.84	Os02g0814700 [Oryza sativa Japonica Group] &gt;gi|115450623|ref|NP_001048912.1| Os03g0139100 [Oryza sativa Japonica Group] &gt;gi|115482426|ref|NP_001064806.1| Os10g0466700 [Oryza sativa Japonica Group] &gt;gi|212722212|ref|NP_001132424.1| uncharacterized protein LOC100193874 [Zea mays] &gt;gi|21272...
endosperm	Locus_22324_Transcript_2/3_Confidence_0.667_Length_455	401.623	putative RNA recognition motif-containing protein, partial [Elaeis guineensis]
endosperm	Locus_54035_Transcript_1/3_Confidence_0.400_Length_410	400.12	Chain K, Localization Of The Large Subunit Ribosomal Proteins Into A 5.5 A Cryo-Em Map Of Triticum Aestivum Translating 80s Ribosome &gt;gi|57471706|gb|AAW50984.1| ribosomal protein L13a [Triticum aestivum] &gt;gi|326516494|dbj|BAJ92402.1| predicted protein [Hordeum vulgare subsp. vulgare]
endosperm	Locus_12572_Transcript_6/8_Confidence_0.556_Length_863	399.908	Dof protein 1 [Pisum sativum]
endosperm	Locus_847_Transcript_8/30_Confidence_0.188_Length_1059	399.551	predicted protein [Populus trichocarpa] &gt;gi|222842140|gb|EEE79687.1| predicted protein [Populus trichocarpa]
endosperm	Locus_12410_Transcript_9/27_Confidence_0.170_Length_972	399.072	PREDICTED: transmembrane 9 superfamily member 4-like [Vitis vinifera]
endosperm	Locus_61720_Transcript_1/2_Confidence_1.000_Length_328	396.665	hypothetical protein SORBIDRAFT_1514s002010 [Sorghum bicolor] &gt;gi|253759636|ref|XP_002488938.1| hypothetical protein SORBIDRAFT_1506s002010 [Sorghum bicolor] &gt;gi|253759935|ref|XP_002488954.1| hypothetical protein SORBIDRAFT_1236s002010 [Sorghum bicolor] &gt;gi|253759972|ref|XP_002488957.1| hyp...
endosperm	Locus_18344_Transcript_2/6_Confidence_0.519_Length_580	396.518	PREDICTED: uncharacterized protein LOC100248340 [Vitis vinifera] &gt;gi|297736665|emb|CBI25682.3| unnamed protein product [Vitis vinifera]
endosperm	Locus_2074_Transcript_2/4_Confidence_0.600_Length_917	395.282	hypothetical protein VITISV_019065 [Vitis vinifera]
endosperm	Locus_5693_Transcript_29/44_Confidence_0.346_Length_2051	394.201	hypothetical protein SORBIDRAFT_04g004750 [Sorghum bicolor] &gt;gi|241931450|gb|EES04595.1| hypothetical protein SORBIDRAFT_04g004750 [Sorghum bicolor]
endosperm	Locus_14114_Transcript_2/6_Confidence_0.400_Length_443	393.529	PREDICTED: 40S ribosomal protein S17 [Vitis vinifera] &gt;gi|147835114|emb|CAN67946.1| hypothetical protein VITISV_036770 [Vitis vinifera]
endosperm	Locus_18649_Transcript_1/4_Confidence_0.600_Length_575	393.133	Histone H3 [Medicago truncatula] &gt;gi|355509590|gb|AES90732.1| Histone H3 [Medicago truncatula]
endosperm	Locus_60274_Transcript_1/2_Confidence_1.000_Length_488	389.865	uncharacterized protein LOC100273658 [Zea mays] &gt;gi|194705008|gb|ACF86588.1| unknown [Zea mays]
endosperm	Locus_156_Transcript_1/1_Confidence_0.833_Length_265	389.164	unknown [Medicago sativa]
endosperm	Locus_53764_Transcript_1/1_Confidence_0.000_Length_212	389.082	DNA-directed RNA polymerase II subunit, putative [Ricinus communis] &gt;gi|223542081|gb|EEF43625.1| DNA-directed RNA polymerase II subunit, putative [Ricinus communis]
endosperm	Locus_2370_Transcript_9/21_Confidence_0.224_Length_996	387.277	Os04g0615900 [Oryza sativa Japonica Group] &gt;gi|113565444|dbj|BAF15787.1| Os04g0615900, partial [Oryza sativa Japonica Group]
endosperm	Locus_2129_Transcript_5/8_Confidence_0.432_Length_1088	386.413	60S ribosomal protein L13E [Elaeis guineensis]
endosperm	Locus_21793_Transcript_7/10_Confidence_0.429_Length_752	384.296	fructokinase [Arachis hypogaea]
endosperm	Locus_49351_Transcript_1/1_Confidence_0.000_Length_663	384.271	hypothetical protein SORBIDRAFT_01g036830 [Sorghum bicolor] &gt;gi|241921794|gb|EER94938.1| hypothetical protein SORBIDRAFT_01g036830 [Sorghum bicolor]
endosperm	Locus_963_Transcript_3/8_Confidence_0.458_Length_912	384.236	predicted protein [Populus trichocarpa] &gt;gi|118486353|gb|ABK95017.1| unknown [Populus trichocarpa] &gt;gi|222854204|gb|EEE91751.1| predicted protein [Populus trichocarpa]
endosperm	Locus_49354_Transcript_1/1_Confidence_0.000_Length_243	383.447	hypothetical protein POPTRDRAFT_653315 [Populus trichocarpa] &gt;gi|222855204|gb|EEE92751.1| hypothetical protein POPTRDRAFT_653315 [Populus trichocarpa]
endosperm	Locus_1733_Transcript_13/35_Confidence_0.198_Length_692	383.305	60S ribosomal protein L11 [Elaeis guineensis] &gt;gi|192910758|gb|ACF06487.1| 60S ribosomal protein L11 [Elaeis guineensis]
endosperm	Locus_12240_Transcript_2/4_Confidence_0.571_Length_251	383.049	unnamed protein product [Vitis vinifera]
endosperm	Locus_42844_Transcript_1/3_Confidence_0.400_Length_365	382.491	nuclear RNA binding protein [Nicotiana tabacum]
endosperm	Locus_39503_Transcript_2/2_Confidence_0.500_Length_782	382.352	predicted protein [Populus trichocarpa] &gt;gi|118485751|gb|ABK94725.1| unknown [Populus trichocarpa] &gt;gi|222841737|gb|EEE79284.1| predicted protein [Populus trichocarpa]
endosperm	Locus_791_Transcript_6/7_Confidence_0.471_Length_776	382.266	PREDICTED: proteasome subunit alpha type-1-B [Vitis vinifera]
endosperm	Locus_60780_Transcript_1/1_Confidence_0.970_Length_467	380.759	uncharacterized protein, partial [Phleum pratense]
endosperm	Locus_59236_Transcript_1/2_Confidence_0.643_Length_473	379.856	galactomannan galactosyltransferase [Senna occidentalis]
endosperm	Locus_12513_Transcript_2/3_Confidence_0.667_Length_559	379.654	stearoyl-acyl-carrier protein desaturase [Elaeis oleifera]
endosperm	Locus_61207_Transcript_1/1_Confidence_0.750_Length_362	377.533	pyruvate orthophosphate dikinase, partial [Phragmites australis]
endosperm	Locus_19865_Transcript_7/20_Confidence_0.347_Length_1127	377.317	PREDICTED: zinc finger CCCH domain-containing protein 54 [Vitis vinifera]
endosperm	Locus_857_Transcript_2/5_Confidence_0.500_Length_598	377.133	PREDICTED: uncharacterized protein OsI_027940-like [Vitis vinifera]
endosperm	Locus_39058_Transcript_3/6_Confidence_0.545_Length_724	375.965	PREDICTED: universal stress protein A-like protein [Vitis vinifera] &gt;gi|147866185|emb|CAN81966.1| hypothetical protein VITISV_034082 [Vitis vinifera] &gt;gi|297740283|emb|CBI30465.3| unnamed protein product [Vitis vinifera]
endosperm	Locus_58297_Transcript_1/2_Confidence_0.750_Length_329	375.833	hypothetical protein SORBIDRAFT_09g006270 [Sorghum bicolor] &gt;gi|241946055|gb|EES19200.1| hypothetical protein SORBIDRAFT_09g006270 [Sorghum bicolor]
endosperm	Locus_58800_Transcript_1/1_Confidence_0.000_Length_429	375.52	predicted protein [Populus trichocarpa] &gt;gi|222857998|gb|EEE95545.1| predicted protein [Populus trichocarpa]
endosperm	Locus_43358_Transcript_3/4_Confidence_0.400_Length_1380	374.216	putative alpha subunit of F-actin capping protein [Oryza sativa Japonica Group]
endosperm	Locus_21326_Transcript_2/2_Confidence_0.400_Length_309	373.707	profilin 2 [Elaeis guineensis]
endosperm	Locus_8566_Transcript_2/5_Confidence_0.500_Length_290	373.675	conserved hypothetical protein [Ricinus communis] &gt;gi|223537403|gb|EEF39031.1| conserved hypothetical protein [Ricinus communis]
endosperm	Locus_2784_Transcript_13/19_Confidence_0.256_Length_918	372.817	26S proteasome regulatory particle non-ATPase subunit 8 [Elaeis guineensis]
endosperm	Locus_13613_Transcript_21/22_Confidence_0.179_Length_1344	371.965	unknown [Glycine max]
endosperm	Locus_61350_Transcript_1/1_Confidence_0.000_Length_610	369.927	putative nucleolar protein family a member 2 [Oryza brachyantha]
endosperm	Locus_35836_Transcript_1/1_Confidence_0.000_Length_484	368.3	gaba(A) receptor-associated protein [Cucumis melo subsp. melo]
endosperm	Locus_61343_Transcript_1/1_Confidence_0.909_Length_460	368.264	leafy cotyledon 1 [Pseudotsuga menziesii]
endosperm	Locus_9852_Transcript_2/5_Confidence_0.538_Length_405	367.44	unknown [Populus trichocarpa]
endosperm	Locus_59557_Transcript_1/1_Confidence_0.971_Length_466	367.388	uncharacterized protein, partial [Phleum pratense]
endosperm	Locus_61347_Transcript_1/2_Confidence_0.500_Length_215	365.528	predicted protein [Populus trichocarpa] &gt;gi|222874045|gb|EEF11176.1| predicted protein [Populus trichocarpa]
endosperm	Locus_22817_Transcript_3/7_Confidence_0.471_Length_813	365.326	predicted protein [Populus trichocarpa] &gt;gi|118483965|gb|ABK93870.1| unknown [Populus trichocarpa] &gt;gi|222850653|gb|EEE88200.1| predicted protein [Populus trichocarpa]
endosperm	Locus_42590_Transcript_1/2_Confidence_0.667_Length_303	364.976	ATP binding protein, putative [Ricinus communis] &gt;gi|223547531|gb|EEF49026.1| ATP binding protein, putative [Ricinus communis]
endosperm	Locus_15051_Transcript_3/7_Confidence_0.412_Length_914	364.356	ATP synthase epsilon subunit 1 [Gossypium hirsutum]
endosperm	Locus_58929_Transcript_1/1_Confidence_0.000_Length_647	364.168	Os02g0510100 [Oryza sativa Japonica Group] &gt;gi|113536461|dbj|BAF08844.1| Os02g0510100, partial [Oryza sativa Japonica Group]
endosperm	Locus_126_Transcript_32/49_Confidence_0.154_Length_1720	364.055	predicted protein [Populus trichocarpa] &gt;gi|222871881|gb|EEF09012.1| predicted protein [Populus trichocarpa]
endosperm	Locus_181_Transcript_4/7_Confidence_0.522_Length_440	363.462	unnamed protein product [Vitis vinifera]
endosperm	Locus_26104_Transcript_7/10_Confidence_0.538_Length_1138	362.876	PREDICTED: bifunctional aminoacyl-tRNA synthetase-like [Glycine max]
endosperm	Locus_299_Transcript_108/132_Confidence_0.090_Length_2467	362.048	hypothetical protein SORBIDRAFT_09g022580 [Sorghum bicolor] &gt;gi|241946504|gb|EES19649.1| hypothetical protein SORBIDRAFT_09g022580 [Sorghum bicolor]
endosperm	Locus_50537_Transcript_1/2_Confidence_0.667_Length_230	360.891	Early nodulin 55-2 precursor, putative [Ricinus communis] &gt;gi|223545365|gb|EEF46870.1| Early nodulin 55-2 precursor, putative [Ricinus communis]
endosperm	Locus_39903_Transcript_6/9_Confidence_0.444_Length_1732	359.791	putative Pyrophosphate--fructose 6-phosphate 1-phosphotransferase alpha subunit [Oryza sativa Japonica Group]
endosperm	Locus_17572_Transcript_1/1_Confidence_0.500_Length_222	359.78	predicted protein [Populus trichocarpa] &gt;gi|222865330|gb|EEF02461.1| predicted protein [Populus trichocarpa]
endosperm	Locus_18620_Transcript_5/5_Confidence_0.375_Length_751	359.716	Os03g0696000 [Oryza sativa Japonica Group] &gt;gi|108710552|gb|ABF98347.1| expressed protein [Oryza sativa Japonica Group] &gt;gi|113549449|dbj|BAF12892.1| Os03g0696000 [Oryza sativa Japonica Group] &gt;gi|215766532|dbj|BAG98840.1| unnamed protein product [Oryza sativa Japonica Group]
endosperm	Locus_60273_Transcript_1/2_Confidence_1.000_Length_754	359.186	PREDICTED: uncharacterized protein At2g40430 [Vitis vinifera] &gt;gi|297736529|emb|CBI25400.3| unnamed protein product [Vitis vinifera]
endosperm	Locus_40328_Transcript_1/3_Confidence_0.636_Length_683	358.876	PREDICTED: uncharacterized protein OsI_027940-like [Vitis vinifera]
endosperm	Locus_23464_Transcript_1/3_Confidence_0.500_Length_861	358.798	predicted protein [Populus trichocarpa] &gt;gi|222853757|gb|EEE91304.1| predicted protein [Populus trichocarpa]
endosperm	Locus_2584_Transcript_3/23_Confidence_0.254_Length_870	358.602	VIP3 protein [Zea mays] &gt;gi|242033631|ref|XP_002464210.1| hypothetical protein SORBIDRAFT_01g014170 [Sorghum bicolor] &gt;gi|13446646|emb|CAC35070.1| VIP3 protein [Zea mays] &gt;gi|238008328|gb|ACR35199.1| unknown [Zea mays] &gt;gi|241918064|gb|EER91208.1| hypothetical protein SORBIDRAFT_01g01417...
endosperm	Locus_2958_Transcript_1/1_Confidence_0.938_Length_413	358.595	unknown [Zea mays] &gt;gi|313586535|gb|ADR71278.1| 60S ribosomal protein L23C [Hevea brasiliensis]
endosperm	Locus_26225_Transcript_1/4_Confidence_0.286_Length_769	357.653	thioredoxin h [Triticum aestivum]
endosperm	Locus_596_Transcript_20/28_Confidence_0.181_Length_3877	357.045	hypothetical protein VITISV_038451 [Vitis vinifera]
endosperm	Locus_3640_Transcript_13/15_Confidence_0.452_Length_1975	355.993	PREDICTED: zinc finger A20 and AN1 domain-containing stress-associated protein 8 isoform 1 [Vitis vinifera] &gt;gi|225441722|ref|XP_002283050.1| PREDICTED: zinc finger A20 and AN1 domain-containing stress-associated protein 8 isoform 2 [Vitis vinifera] &gt;gi|147783026|emb|CAN65596.1| hypothetical p...
endosperm	Locus_845_Transcript_34/35_Confidence_0.163_Length_1541	355.092	unknown [Picea sitchensis]
endosperm	Locus_617_Transcript_6/17_Confidence_0.204_Length_1260	354.632	40S ribosomal protein S23 [Elaeis guineensis] &gt;gi|192910894|gb|ACF06555.1| 40S ribosomal protein S23 [Elaeis guineensis]
endosperm	Locus_58895_Transcript_1/1_Confidence_0.000_Length_234	354.538	SCC3 [Oryza sativa Japonica Group]
endosperm	Locus_419_Transcript_34/35_Confidence_0.298_Length_2097	353.739	predicted protein [Populus trichocarpa] &gt;gi|222846085|gb|EEE83632.1| predicted protein [Populus trichocarpa]
endosperm	Locus_54219_Transcript_1/2_Confidence_0.750_Length_298	352.682	uncharacterized protein LOC100280237 [Zea mays] &gt;gi|219888141|gb|ACL54445.1| unknown [Zea mays]
endosperm	Locus_12341_Transcript_2/13_Confidence_0.364_Length_643	352.242	PREDICTED: nucleosome assembly protein 1-like 1-like isoform 1 [Vitis vinifera] &gt;gi|297743095|emb|CBI35962.3| unnamed protein product [Vitis vinifera]
endosperm	Locus_8118_Transcript_4/10_Confidence_0.300_Length_858	352.013	annexin P35 [Elaeis guineensis]
endosperm	Locus_20912_Transcript_2/4_Confidence_0.333_Length_550	351.725	predicted protein [Populus trichocarpa] &gt;gi|222835182|gb|EEE73617.1| predicted protein [Populus trichocarpa]
endosperm	Locus_61146_Transcript_1/1_Confidence_0.970_Length_467	351.504	uncharacterized protein, partial [Phleum pratense]
endosperm	Locus_9065_Transcript_16/22_Confidence_0.389_Length_1184	350.715	Os06g0650100 [Oryza sativa Japonica Group] &gt;gi|255677281|dbj|BAF20135.2| Os06g0650100, partial [Oryza sativa Japonica Group]
endosperm	Locus_5376_Transcript_4/14_Confidence_0.371_Length_837	350.093	hypothetical protein SORBIDRAFT_09g026550 [Sorghum bicolor] &gt;gi|241945412|gb|EES18557.1| hypothetical protein SORBIDRAFT_09g026550 [Sorghum bicolor]
endosperm	Locus_1977_Transcript_1/1_Confidence_0.000_Length_531	349.922	hypothetical protein SORBIDRAFT_04g031700 [Sorghum bicolor] &gt;gi|241934302|gb|EES07447.1| hypothetical protein SORBIDRAFT_04g031700 [Sorghum bicolor]
endosperm	Locus_61162_Transcript_1/1_Confidence_0.970_Length_464	348.92	uncharacterized protein, partial [Phleum pratense]
endosperm	Locus_1396_Transcript_1/1_Confidence_0.500_Length_229	348.323	pyruvate kinase, putative [Arabidopsis thaliana]
endosperm	Locus_13454_Transcript_2/8_Confidence_0.231_Length_611	347.805	histone H3 [Arabidopsis thaliana] &gt;gi|15238916|ref|NP_196659.1| histone H3 [Arabidopsis thaliana] &gt;gi|30692585|ref|NP_849529.1| histone H3 [Arabidopsis thaliana] &gt;gi|79326608|ref|NP_001031816.1| histone H3 [Arabidopsis thaliana] &gt;gi|115453351|ref|NP_001050276.1| Os03g0390600 [Oryza sativ...
endosperm	Locus_7147_Transcript_7/9_Confidence_0.438_Length_1043	346.939	triose phosphate isomerase cytosolic isoform-like [Solanum tuberosum]
endosperm	Locus_793_Transcript_4/10_Confidence_0.588_Length_851	346.806	putative ribophorin I homologue [Hordeum vulgare subsp. vulgare]
endosperm	Locus_1861_Transcript_31/45_Confidence_0.201_Length_1662	346.307	beta-tubulin [Citrus maxima]
endosperm	Locus_5186_Transcript_2/7_Confidence_0.591_Length_1571	345.449	annexin P35 [Elaeis guineensis]
endosperm	Locus_22479_Transcript_3/7_Confidence_0.360_Length_454	345.33	PREDICTED: pre-mRNA branch site p14-like protein-like [Glycine max]
endosperm	Locus_38555_Transcript_2/3_Confidence_0.500_Length_480	345.295	predicted protein [Populus trichocarpa] &gt;gi|222863692|gb|EEF00823.1| predicted protein [Populus trichocarpa]
endosperm	Locus_61736_Transcript_1/1_Confidence_0.957_Length_329	345.211	hypothetical protein SORBIDRAFT_1514s002010 [Sorghum bicolor] &gt;gi|253759636|ref|XP_002488938.1| hypothetical protein SORBIDRAFT_1506s002010 [Sorghum bicolor] &gt;gi|253759935|ref|XP_002488954.1| hypothetical protein SORBIDRAFT_1236s002010 [Sorghum bicolor] &gt;gi|253759972|ref|XP_002488957.1| hyp...
endosperm	Locus_18900_Transcript_3/4_Confidence_0.565_Length_717	344.547	uncharacterized protein LOC100526873 [Glycine max] &gt;gi|255631034|gb|ACU15881.1| unknown [Glycine max]
endosperm	Locus_473_Transcript_5/9_Confidence_0.500_Length_924	344.521	RecName: Full=Serine carboxypeptidase 3; AltName: Full=CP-WIII; AltName: Full=Serine carboxypeptidase III; Flags: Precursor &gt;gi|170704|gb|AAA34273.1| gibberellin responsive protein [Triticum aestivum]
endosperm	Locus_52463_Transcript_1/2_Confidence_0.667_Length_203	342.842	hypothetical protein SORBIDRAFT_10g004680 [Sorghum bicolor] &gt;gi|241916131|gb|EER89275.1| hypothetical protein SORBIDRAFT_10g004680 [Sorghum bicolor]
endosperm	Locus_45044_Transcript_3/5_Confidence_0.667_Length_604	342.505	Os06g0149500 [Oryza sativa Japonica Group] &gt;gi|55297063|dbj|BAD68632.1| unknown protein [Oryza sativa Japonica Group] &gt;gi|55297256|dbj|BAD69041.1| unknown protein [Oryza sativa Japonica Group] &gt;gi|113594857|dbj|BAF18731.1| Os06g0149500 [Oryza sativa Japonica Group] &gt;gi|125596148|gb|EAZ35...
endosperm	Locus_54804_Transcript_3/3_Confidence_0.560_Length_781	342.436	unknown [Lotus japonicus]
endosperm	Locus_958_Transcript_10/22_Confidence_0.333_Length_690	342.407	predicted protein [Populus trichocarpa] &gt;gi|222867371|gb|EEF04502.1| predicted protein [Populus trichocarpa]
endosperm	Locus_23228_Transcript_2/15_Confidence_0.319_Length_480	342.105	conserved hypothetical protein [Ricinus communis] &gt;gi|223546862|gb|EEF48359.1| conserved hypothetical protein [Ricinus communis]
endosperm	Locus_61962_Transcript_1/1_Confidence_1.000_Length_267	341.622	PREDICTED: rac-like GTP-binding protein RAC1 isoform 2 [Vitis vinifera] &gt;gi|225428023|ref|XP_002278595.1| PREDICTED: rac-like GTP-binding protein RAC1 isoform 1 [Vitis vinifera] &gt;gi|147768427|emb|CAN73627.1| hypothetical protein VITISV_026639 [Vitis vinifera] &gt;gi|297744613|emb|CBI37875.3| u...
endosperm	Locus_18731_Transcript_3/7_Confidence_0.417_Length_776	341.426	hypothetical protein SORBIDRAFT_04g005590 [Sorghum bicolor] &gt;gi|241933243|gb|EES06388.1| hypothetical protein SORBIDRAFT_04g005590 [Sorghum bicolor]
endosperm	Locus_407_Transcript_9/11_Confidence_0.378_Length_632	340.265	cytosolic ascorbate peroxidase [Elaeis guineensis]
endosperm	Locus_2957_Transcript_13/28_Confidence_0.390_Length_669	340.03	ribosomal Pr 117, partial [Triticum aestivum]
endosperm	Locus_225_Transcript_13/20_Confidence_0.297_Length_1948	339.8	PREDICTED: vacuolar-processing enzyme beta-isozyme-like [Brachypodium distachyon]
endosperm	Locus_42461_Transcript_1/2_Confidence_0.333_Length_606	339.187	40S ribosomal protein S19 [Elaeis guineensis]
endosperm	Locus_53837_Transcript_1/2_Confidence_0.333_Length_285	338.389	hypothetical protein SORBIDRAFT_01g031840 [Sorghum bicolor] &gt;gi|241921517|gb|EER94661.1| hypothetical protein SORBIDRAFT_01g031840 [Sorghum bicolor]
endosperm	Locus_2571_Transcript_2/3_Confidence_0.600_Length_206	337.864	predicted protein [Populus trichocarpa] &gt;gi|222843489|gb|EEE81036.1| predicted protein [Populus trichocarpa]
endosperm	Locus_19859_Transcript_3/7_Confidence_0.400_Length_368	337.717	biotin carboxyl carrier protein 1-2 [Arachis hypogaea]
endosperm	Locus_50978_Transcript_1/1_Confidence_0.000_Length_318	336.304	uncharacterized protein, partial [Phleum pratense]
endosperm	Locus_3515_Transcript_3/24_Confidence_0.254_Length_1202	336.245	glutathione S-transferase GST 16 - like protein [Oryza sativa Japonica Group] &gt;gi|125564567|gb|EAZ09947.1| hypothetical protein OsI_32246 [Oryza sativa Indica Group] &gt;gi|125606508|gb|EAZ45544.1| hypothetical protein OsJ_30204 [Oryza sativa Japonica Group]
endosperm	Locus_514_Transcript_3/5_Confidence_0.690_Length_879	333.471	delta-9-stearoyl-acyl-carrier protein desaturase [Elaeis oleifera]
endosperm	Locus_3278_Transcript_1/11_Confidence_0.391_Length_878	333.453	unnamed protein product [Vitis vinifera]
endosperm	Locus_18590_Transcript_2/4_Confidence_0.667_Length_731	333.272	nuclear transport factor 2 [Elaeis guineensis]
endosperm	Locus_54757_Transcript_1/1_Confidence_0.000_Length_389	332.356	PREDICTED: ABC transporter F family member 1-like [Brachypodium distachyon]
endosperm	Locus_969_Transcript_62/96_Confidence_0.085_Length_872	331.377	unnamed protein product [Vitis vinifera]
endosperm	Locus_8125_Transcript_1/1_Confidence_0.500_Length_208	331.317	repressor of silencing 1 [Nicotiana tabacum]
endosperm	Locus_56750_Transcript_2/3_Confidence_0.750_Length_415	331.213	predicted protein [Populus trichocarpa] &gt;gi|222861267|gb|EEE98809.1| predicted protein [Populus trichocarpa]
endosperm	Locus_12291_Transcript_5/8_Confidence_0.556_Length_1104	330.378	PREDICTED: eukaryotic translation initiation factor 3 subunit F [Vitis vinifera] &gt;gi|296086088|emb|CBI31529.3| unnamed protein product [Vitis vinifera]
endosperm	Locus_22953_Transcript_1/5_Confidence_0.727_Length_725	330.321	unnamed protein product [Vitis vinifera]
endosperm	Locus_47120_Transcript_1/1_Confidence_0.571_Length_474	329.775	hypothetical protein SORBIDRAFT_06g029660 [Sorghum bicolor] &gt;gi|241938348|gb|EES11493.1| hypothetical protein SORBIDRAFT_06g029660 [Sorghum bicolor]
endosperm	Locus_9914_Transcript_1/10_Confidence_0.486_Length_1449	328.983	uncharacterized protein LOC100305648 [Glycine max] &gt;gi|255626189|gb|ACU13439.1| unknown [Glycine max]
endosperm	Locus_59905_Transcript_1/1_Confidence_0.857_Length_244	326.84	hypothetical protein VITISV_015452 [Vitis vinifera]
endosperm	Locus_58912_Transcript_2/3_Confidence_0.600_Length_318	326.168	USP transcription factor [Vitis pseudoreticulata]
endosperm	Locus_28648_Transcript_6/13_Confidence_0.308_Length_642	325.567	PREDICTED: transaldolase-like [Vitis vinifera] &gt;gi|298204833|emb|CBI25778.3| unnamed protein product [Vitis vinifera]
endosperm	Locus_61357_Transcript_1/1_Confidence_0.000_Length_472	325.295	unnamed protein product [Vitis vinifera]
endosperm	Locus_61374_Transcript_1/1_Confidence_0.000_Length_346	325.287	PREDICTED: DNA topoisomerase 2-like [Vitis vinifera]
endosperm	Locus_18947_Transcript_2/3_Confidence_0.600_Length_527	324.398	hypothetical protein SORBIDRAFT_02g039690 [Sorghum bicolor] &gt;gi|241926578|gb|EER99722.1| hypothetical protein SORBIDRAFT_02g039690 [Sorghum bicolor]
endosperm	Locus_40417_Transcript_4/5_Confidence_0.455_Length_826	323.738	luminal binding protein [Gossypium hirsutum]
endosperm	Locus_7520_Transcript_7/15_Confidence_0.396_Length_875	323.647	ribosomal protein S7 [Elaeis guineensis]
endosperm	Locus_53725_Transcript_2/3_Confidence_0.500_Length_286	323.361	actin [Citrus sinensis] &gt;gi|304436125|gb|ADM33828.1| actin [Brassica juncea var. tumida]
endosperm	Locus_53820_Transcript_1/1_Confidence_0.000_Length_639	323.048	PREDICTED: protein H2A.7-like [Glycine max]
endosperm	Locus_61114_Transcript_1/1_Confidence_0.971_Length_469	322.153	uncharacterized protein, partial [Phleum pratense]
endosperm	Locus_61070_Transcript_1/1_Confidence_0.971_Length_465	322.138	uncharacterized protein, partial [Phleum pratense]
endosperm	Locus_14715_Transcript_14/15_Confidence_0.359_Length_978	321.974	PREDICTED: amino acid permease 2 isoform 1 [Vitis vinifera]
endosperm	Locus_35821_Transcript_2/4_Confidence_0.444_Length_716	321.816	hypothetical protein SORBIDRAFT_02g022910 [Sorghum bicolor] &gt;gi|241923487|gb|EER96631.1| hypothetical protein SORBIDRAFT_02g022910 [Sorghum bicolor]
endosperm	Locus_16829_Transcript_18/24_Confidence_0.222_Length_912	321.339	unnamed protein product [Vitis vinifera]
endosperm	Locus_61376_Transcript_2/2_Confidence_0.500_Length_733	320.936	protein transporter [Elaeis guineensis]
endosperm	Locus_61180_Transcript_1/1_Confidence_0.971_Length_470	320.565	uncharacterized protein, partial [Phleum pratense]
endosperm	Locus_61778_Transcript_1/1_Confidence_0.500_Length_216	320.514	hypothetical protein SORBIDRAFT_01g024221 [Sorghum bicolor] &gt;gi|241921158|gb|EER94302.1| hypothetical protein SORBIDRAFT_01g024221 [Sorghum bicolor]
endosperm	Locus_22364_Transcript_4/6_Confidence_0.600_Length_959	319.822	ethylene responsive protein [Glycine max] &gt;gi|33331083|gb|AAQ10777.1| ethylene responsive protein [Glycine max]
endosperm	Locus_13082_Transcript_4/8_Confidence_0.368_Length_2490	319.428	PREDICTED: GTP-binding nuclear protein Ran-3-like [Vitis vinifera] &gt;gi|225445410|ref|XP_002285018.1| PREDICTED: GTP-binding nuclear protein Ran-3-like [Vitis vinifera]
endosperm	Locus_1273_Transcript_9/10_Confidence_0.360_Length_1080	319.361	RecName: Full=Superoxide dismutase [Cu-Zn] &gt;gi|6273423|emb|CAB60191.1| copper/zinc-superoxide dismutase [Ananas comosus]
endosperm	Locus_1452_Transcript_30/44_Confidence_0.128_Length_1142	318.841	unnamed protein product [Vitis vinifera]
endosperm	Locus_33375_Transcript_5/8_Confidence_0.429_Length_1218	318.584	hypothetical protein SORBIDRAFT_03g033140 [Sorghum bicolor] &gt;gi|241930393|gb|EES03538.1| hypothetical protein SORBIDRAFT_03g033140 [Sorghum bicolor]
endosperm	Locus_35871_Transcript_1/4_Confidence_0.500_Length_324	318.44	fiber protein Fb11 [Gossypium barbadense]
endosperm	Locus_49369_Transcript_1/2_Confidence_0.667_Length_296	318.316	acyl carrier protein [Camellia oleifera]
endosperm	Locus_47022_Transcript_1/1_Confidence_0.500_Length_313	318.297	translationally controlled tumor protein [Elaeis guineensis]
endosperm	Locus_35596_Transcript_1/1_Confidence_0.000_Length_206	316.874	predicted protein [Hordeum vulgare subsp. vulgare]
endosperm	Locus_27261_Transcript_4/7_Confidence_0.500_Length_682	316.295	hypothetical protein SORBIDRAFT_02g033190 [Sorghum bicolor] &gt;gi|241926234|gb|EER99378.1| hypothetical protein SORBIDRAFT_02g033190 [Sorghum bicolor]
endosperm	Locus_10905_Transcript_2/3_Confidence_0.429_Length_496	315.128	PREDICTED: eukaryotic translation initiation factor 3 subunit C-like [Glycine max]
endosperm	Locus_40266_Transcript_2/4_Confidence_0.500_Length_434	314.666	unnamed protein product [Vitis vinifera]
endosperm	Locus_61506_Transcript_1/1_Confidence_0.750_Length_665	314.403	PREDICTED: cyclin-dependent kinase B2-1-like [Brachypodium distachyon]
endosperm	Locus_22580_Transcript_2/4_Confidence_0.500_Length_401	313.682	PREDICTED: uncharacterized protein LOC100840704 [Brachypodium distachyon]
endosperm	Locus_2666_Transcript_3/10_Confidence_0.222_Length_1877	313.645	Os02g0138200 [Oryza sativa Japonica Group] &gt;gi|42409268|dbj|BAD10531.1| RNA recognition motif (RRM)-containing protein-like [Oryza sativa Japonica Group] &gt;gi|113535367|dbj|BAF07750.1| Os02g0138200 [Oryza sativa Japonica Group] &gt;gi|125538008|gb|EAY84403.1| hypothetical protein OsI_05779 [Ory...
endosperm	Locus_290_Transcript_6/21_Confidence_0.164_Length_947	313.586	putative 14-3-3 regulatory [Elaeis guineensis]
endosperm	Locus_56680_Transcript_1/1_Confidence_0.600_Length_265	312.975	stress-associated protein 4 [Solanum lycopersicum]
endosperm	Locus_202_Transcript_1/4_Confidence_0.643_Length_697	312.765	predicted protein [Populus trichocarpa] &gt;gi|222846085|gb|EEE83632.1| predicted protein [Populus trichocarpa]
endosperm	Locus_12021_Transcript_7/13_Confidence_0.375_Length_1892	312.365	RecName: Full=Inositol-3-phosphate synthase; Short=MIP synthase; AltName: Full=Myo-inositol 1-phosphate synthase; Short=IPS; Short=MI-1-P synthase &gt;gi|8096266|dbj|BAA95788.1| myo-inositol 1-phosphate synthase [Nicotiana tabacum]
endosperm	Locus_28776_Transcript_2/3_Confidence_0.333_Length_856	312.363	uncharacterized protein LOC100382117 [Zea mays] &gt;gi|223947691|gb|ACN27929.1| unknown [Zea mays]
endosperm	Locus_2508_Transcript_6/11_Confidence_0.353_Length_1498	312.005	PREDICTED: zinc finger CCCH domain-containing protein 37 [Vitis vinifera] &gt;gi|297736083|emb|CBI24121.3| unnamed protein product [Vitis vinifera]
endosperm	Locus_1228_Transcript_38/72_Confidence_0.120_Length_2039	311.531	PREDICTED: LOW QUALITY PROTEIN: cellulose synthase A catalytic subunit 1 [UDP-forming]-like [Vitis vinifera]
endosperm	Locus_13704_Transcript_2/3_Confidence_0.750_Length_723	311.09	putative S-adenosylmethionine decarboxylase [Prunus dulcis]
endosperm	Locus_12616_Transcript_7/7_Confidence_0.316_Length_1187	311.019	Os04g0608500 [Oryza sativa Japonica Group] &gt;gi|113565385|dbj|BAF15728.1| Os04g0608500, partial [Oryza sativa Japonica Group]
endosperm	Locus_9704_Transcript_1/4_Confidence_0.444_Length_225	310.785	Os02g0232000 [Oryza sativa Japonica Group] &gt;gi|75290254|sp|Q6EUG4.1|HFC2A_ORYSJ RecName: Full=Heat stress transcription factor C-2a; AltName: Full=Heat stress transcription factor 5; Short=OsHsf-05 &gt;gi|50251773|dbj|BAD27705.1| putative heat stress protein [Oryza sativa Japonica Group] &gt;gi|1...
endosperm	Locus_37148_Transcript_2/5_Confidence_0.300_Length_820	310.71	hypothetical protein SORBIDRAFT_09g028090 [Sorghum bicolor] &gt;gi|241946783|gb|EES19928.1| hypothetical protein SORBIDRAFT_09g028090 [Sorghum bicolor]
endosperm	Locus_19346_Transcript_11/17_Confidence_0.298_Length_1328	310.399	catalase [Gossypium hirsutum]
endosperm	Locus_61624_Transcript_1/1_Confidence_0.000_Length_519	310.325	predicted protein [Populus trichocarpa] &gt;gi|222849664|gb|EEE87211.1| predicted protein [Populus trichocarpa]
endosperm	Locus_59676_Transcript_2/2_Confidence_0.667_Length_540	310.095	PREDICTED: probable protein Pop3 [Vitis vinifera] &gt;gi|296083200|emb|CBI22836.3| unnamed protein product [Vitis vinifera]
endosperm	Locus_4183_Transcript_12/24_Confidence_0.293_Length_769	310	PREDICTED: alpha-1,4-glucan-protein synthase [UDP-forming] 2 [Vitis vinifera]
endosperm	Locus_40389_Transcript_2/4_Confidence_0.800_Length_533	308.904	Chain K, Localization Of The Large Subunit Ribosomal Proteins Into A 5.5 A Cryo-Em Map Of Triticum Aestivum Translating 80s Ribosome &gt;gi|57471706|gb|AAW50984.1| ribosomal protein L13a [Triticum aestivum] &gt;gi|326516494|dbj|BAJ92402.1| predicted protein [Hordeum vulgare subsp. vulgare]
endosperm	Locus_18507_Transcript_10/18_Confidence_0.192_Length_1187	308.622	PREDICTED: 26S protease regulatory subunit 6B homolog [Vitis vinifera]
endosperm	Locus_5154_Transcript_20/22_Confidence_0.310_Length_1656	307.941	unnamed protein product [Vitis vinifera]
endosperm	Locus_58926_Transcript_1/1_Confidence_0.333_Length_749	307.727	PREDICTED: 60S ribosomal protein L8 [Vitis vinifera]
endosperm	Locus_6867_Transcript_29/32_Confidence_0.252_Length_1753	307.629	Os09g0572400 [Oryza sativa Japonica Group] &gt;gi|52076105|dbj|BAD46618.1| putative iron inhibited ABC transporter 2 [Oryza sativa Japonica Group] &gt;gi|53793514|dbj|BAD54675.1| putative iron inhibited ABC transporter 2 [Oryza sativa Japonica Group] &gt;gi|113632230|dbj|BAF25911.1| Os09g0572400 [Or...
endosperm	Locus_59239_Transcript_1/2_Confidence_0.688_Length_712	307.303	unknown [Picea sitchensis] &gt;gi|116779815|gb|ABK21439.1| unknown [Picea sitchensis]
endosperm	Locus_11925_Transcript_1/1_Confidence_0.889_Length_299	307.135	metallothionein type 2a-FL [Elaeis guineensis]
endosperm	Locus_27599_Transcript_1/5_Confidence_0.400_Length_215	306.689	PREDICTED: protein sym-1 [Vitis vinifera] &gt;gi|297741716|emb|CBI32848.3| unnamed protein product [Vitis vinifera]
endosperm	Locus_10809_Transcript_13/19_Confidence_0.298_Length_1248	305.882	ccaat-binding transcription factor, putative [Ricinus communis] &gt;gi|223547268|gb|EEF48763.1| ccaat-binding transcription factor, putative [Ricinus communis]
endosperm	Locus_5237_Transcript_16/35_Confidence_0.287_Length_2796	305.41	predicted protein [Hordeum vulgare subsp. vulgare]
endosperm	Locus_16657_Transcript_13/28_Confidence_0.303_Length_2413	305.351	putative PHG1A protein [Oryza sativa Japonica Group] &gt;gi|53793336|dbj|BAD54557.1| putative PHG1A protein [Oryza sativa Japonica Group]
endosperm	Locus_62064_Transcript_1/1_Confidence_1.000_Length_234	304.222	unknown [Lotus japonicus]
endosperm	Locus_53835_Transcript_1/3_Confidence_0.500_Length_234	303.589	PREDICTED: histone deacetylase 6-like [Brachypodium distachyon]
endosperm	Locus_42492_Transcript_1/2_Confidence_0.333_Length_659	303.135	unknown [Musa acuminata]
endosperm	Locus_55639_Transcript_1/1_Confidence_0.750_Length_306	303.076	uncharacterized protein LOC100279917 [Zea mays] &gt;gi|219886703|gb|ACL53726.1| unknown [Zea mays]
endosperm	Locus_61012_Transcript_1/1_Confidence_0.000_Length_337	302.842	predicted protein [Populus trichocarpa] &gt;gi|118485469|gb|ABK94590.1| unknown [Populus trichocarpa] &gt;gi|222873528|gb|EEF10659.1| predicted protein [Populus trichocarpa]
endosperm	Locus_60796_Transcript_1/1_Confidence_0.500_Length_214	302.411	conserved hypothetical protein [Ricinus communis] &gt;gi|223548702|gb|EEF50192.1| conserved hypothetical protein [Ricinus communis]
endosperm	Locus_60797_Transcript_1/1_Confidence_0.750_Length_210	301.566	polyubiquitin 4 UBQ4 [Arabidopsis thaliana]
endosperm	Locus_12029_Transcript_2/6_Confidence_0.350_Length_651	301.361	Os06g0728766 [Oryza sativa Japonica Group] &gt;gi|255677420|dbj|BAH93736.1| Os06g0728766, partial [Oryza sativa Japonica Group]
endosperm	Locus_52683_Transcript_1/1_Confidence_0.889_Length_309	300.996	40S ribosomal protein S12 [Zea mays]
endosperm	Locus_12898_Transcript_6/23_Confidence_0.230_Length_1674	300.56	PREDICTED: dolichyl-diphosphooligosaccharide--protein glycosyltransferase subunit STT3 [Vitis vinifera] &gt;gi|297738771|emb|CBI28016.3| unnamed protein product [Vitis vinifera]
endosperm	Locus_42297_Transcript_2/5_Confidence_0.500_Length_1137	300.505	PREDICTED: selT-like protein-like isoform 1 [Brachypodium distachyon] &gt;gi|357133302|ref|XP_003568265.1| PREDICTED: selT-like protein-like isoform 2 [Brachypodium distachyon]
endosperm	Locus_58909_Transcript_1/2_Confidence_0.750_Length_567	300.443	conserved hypothetical protein [Ricinus communis] &gt;gi|223536260|gb|EEF37912.1| conserved hypothetical protein [Ricinus communis]
endosperm	Locus_4865_Transcript_4/12_Confidence_0.483_Length_1452	300.312	unknown [Zea mays]
endosperm	Locus_12256_Transcript_1/2_Confidence_0.444_Length_732	300.085	Os08g0278966 [Oryza sativa Japonica Group] &gt;gi|255678317|dbj|BAH94221.1| Os08g0278966 [Oryza sativa Japonica Group]
endosperm	Locus_10749_Transcript_5/6_Confidence_0.312_Length_1020	300.085	Os03g0310500 [Oryza sativa Japonica Group] &gt;gi|113548387|dbj|BAF11830.1| Os03g0310500, partial [Oryza sativa Japonica Group]
endosperm	Locus_18547_Transcript_3/5_Confidence_0.562_Length_524	300.008	5&apos;-aminoimidazole ribonucleotide synthetase [Solanum tuberosum]
endosperm	Locus_662_Transcript_17/21_Confidence_0.239_Length_1980	299.704	translation initiation factor [Elaeis guineensis]
endosperm	Locus_3009_Transcript_10/20_Confidence_0.245_Length_1069	298.18	uncharacterized protein LOC100502502 [Zea mays] &gt;gi|238015396|gb|ACR38733.1| unknown [Zea mays]
endosperm	Locus_37327_Transcript_1/2_Confidence_0.750_Length_664	298.075	predicted protein [Populus trichocarpa] &gt;gi|222856942|gb|EEE94489.1| predicted protein [Populus trichocarpa]
endosperm	Locus_60263_Transcript_1/2_Confidence_0.667_Length_615	297.925	putative T-complex protein 1 beta subunit (TCP-1-beta) (CCT-beta) [Oryza sativa Japonica Group]
endosperm	Locus_2728_Transcript_9/26_Confidence_0.188_Length_643	297.697	LOC100283674 [Zea mays] &gt;gi|194705534|gb|ACF86851.1| unknown [Zea mays] &gt;gi|195610892|gb|ACG27276.1| 40S ribosomal protein S25-1 [Zea mays] &gt;gi|195636302|gb|ACG37619.1| 40S ribosomal protein S25-1 [Zea mays] &gt;gi|195645218|gb|ACG42077.1| 40S ribosomal protein S25-1 [Zea mays]
endosperm	Locus_61492_Transcript_1/1_Confidence_0.000_Length_231	297.677	unknown [Zea mays]
endosperm	Locus_54321_Transcript_1/2_Confidence_0.857_Length_557	296.837	hypothetical protein VITISV_011831 [Vitis vinifera]
endosperm	Locus_11719_Transcript_13/15_Confidence_0.383_Length_953	296.661	predicted protein [Hordeum vulgare subsp. vulgare]
endosperm	Locus_12619_Transcript_3/6_Confidence_0.520_Length_825	296.65	PREDICTED: trans-2-enoyl-CoA reductase, mitochondrial [Vitis vinifera] &gt;gi|297733743|emb|CBI14990.3| unnamed protein product [Vitis vinifera]
endosperm	Locus_24762_Transcript_4/6_Confidence_0.688_Length_1208	296.451	LOC100283673 [Zea mays] &gt;gi|195636298|gb|ACG37617.1| MAPK activating protein [Zea mays] &gt;gi|238014484|gb|ACR38277.1| unknown [Zea mays]
endosperm	Locus_59788_Transcript_1/1_Confidence_0.000_Length_619	296.341	unnamed protein product [Vitis vinifera]
endosperm	Locus_57577_Transcript_1/1_Confidence_0.000_Length_492	296.084	PREDICTED: valyl-tRNA synthetase-like [Vitis vinifera]
endosperm	Locus_218_Transcript_21/77_Confidence_0.170_Length_3257	295.423	Os01g0276700 [Oryza sativa Japonica Group] &gt;gi|56783704|dbj|BAD81116.1| putative pyruvate kinase, cytosolic isozyme [Oryza sativa Japonica Group] &gt;gi|113532262|dbj|BAF04645.1| Os01g0276700 [Oryza sativa Japonica Group] &gt;gi|215737000|dbj|BAG95929.1| unnamed protein product [Oryza sativa Japo...
endosperm	Locus_544_Transcript_4/6_Confidence_0.600_Length_1241	295.416	PREDICTED: PRA1 family protein A3-like [Brachypodium distachyon]
endosperm	Locus_55573_Transcript_2/3_Confidence_0.750_Length_451	294.8	ubiquitin-like protein ATG12A [Arabidopsis thaliana] &gt;gi|51971248|dbj|BAD44316.1| unknown protein [Arabidopsis thaliana] &gt;gi|332194941|gb|AEE33062.1| ubiquitin-like protein ATG12A [Arabidopsis thaliana]
endosperm	Locus_59229_Transcript_1/1_Confidence_0.000_Length_513	294.557	ubiquitin-conjugating enzyme family protein [Elaeis guineensis]
endosperm	Locus_21856_Transcript_9/10_Confidence_0.385_Length_843	294.528	hypothetical protein OsI_08811 [Oryza sativa Indica Group]
endosperm	Locus_33322_Transcript_12/15_Confidence_0.404_Length_1245	294.405	aquaporin [Elaeis guineensis] &gt;gi|192910928|gb|ACF06572.1| plasma membrane intrinsic protein [Elaeis guineensis]
endosperm	Locus_27500_Transcript_2/3_Confidence_0.400_Length_658	293.727	uncharacterized protein LOC100502171 [Zea mays] &gt;gi|238013194|gb|ACR37632.1| unknown [Zea mays]
endosperm	Locus_9298_Transcript_2/4_Confidence_0.429_Length_532	293.55	PREDICTED: mitochondrial import receptor subunit TOM5 homolog [Glycine max] &gt;gi|356562628|ref|XP_003549571.1| PREDICTED: mitochondrial import receptor subunit TOM5 homolog [Glycine max]
endosperm	Locus_32551_Transcript_2/7_Confidence_0.476_Length_839	293.402	vacuolar H+-ATP synthase 16kDa proteolipid subunit [Elaeis guineensis]
endosperm	Locus_45285_Transcript_2/3_Confidence_0.500_Length_644	293.216	cytochrome b5 [Elaeis guineensis]
endosperm	Locus_884_Transcript_2/4_Confidence_0.400_Length_548	293.176	PREDICTED: RING-H2 finger protein ATL79-like, partial [Brachypodium distachyon]
endosperm	Locus_1344_Transcript_16/23_Confidence_0.317_Length_2127	293.132	hypothetical protein POPTRDRAFT_765239 [Populus trichocarpa] &gt;gi|222851808|gb|EEE89355.1| hypothetical protein POPTRDRAFT_765239 [Populus trichocarpa]
endosperm	Locus_14_Transcript_6/159_Confidence_0.043_Length_1041	291.526	superal1 [Zea mays] &gt;gi|30270581|gb|AAP15161.1| superal1 [Zea mays] &gt;gi|223943937|gb|ACN26052.1| unknown [Zea mays] &gt;gi|224035597|gb|ACN36874.1| unknown [Zea mays]
endosperm	Locus_2701_Transcript_6/22_Confidence_0.344_Length_1410	291.385	unnamed protein product [Vitis vinifera]
endosperm	Locus_49843_Transcript_1/1_Confidence_0.400_Length_256	291.24	heat shock protein 70 kDa [Zea mays]
endosperm	Locus_31664_Transcript_1/4_Confidence_0.400_Length_388	291.155	predicted protein [Populus trichocarpa] &gt;gi|222846405|gb|EEE83952.1| predicted protein [Populus trichocarpa]
endosperm	Locus_20570_Transcript_32/53_Confidence_0.227_Length_1348	291.006	hypothetical protein ARALYDRAFT_887394 [Arabidopsis lyrata subsp. lyrata] &gt;gi|297335248|gb|EFH65665.1| hypothetical protein ARALYDRAFT_887394 [Arabidopsis lyrata subsp. lyrata]
endosperm	Locus_18066_Transcript_5/8_Confidence_0.458_Length_890	290.97	PREDICTED: U2 small nuclear ribonucleoprotein B&apos;&apos; [Vitis vinifera] &gt;gi|297745807|emb|CBI15863.3| unnamed protein product [Vitis vinifera]
endosperm	Locus_891_Transcript_22/60_Confidence_0.116_Length_1637	290.962	PREDICTED: serine hydroxymethyltransferase 1 [Vitis vinifera]
endosperm	Locus_53204_Transcript_1/3_Confidence_0.769_Length_686	290.848	unknown [Picea sitchensis]
endosperm	Locus_29_Transcript_14/32_Confidence_0.240_Length_1154	290.834	ubiquitin [Guzmania wittmackii x Guzmania lingulata]
endosperm	Locus_6739_Transcript_14/19_Confidence_0.322_Length_840	290.668	60S ribosomal protein L11 [Elaeis guineensis] &gt;gi|192910758|gb|ACF06487.1| 60S ribosomal protein L11 [Elaeis guineensis]
endosperm	Locus_60521_Transcript_1/1_Confidence_0.833_Length_314	290.453	dead box ATP-dependent RNA helicase, putative [Ricinus communis] &gt;gi|223523971|gb|EEF27258.1| dead box ATP-dependent RNA helicase, putative [Ricinus communis]
endosperm	Locus_23547_Transcript_5/6_Confidence_0.417_Length_695	290.33	Protein YME1, putative [Ricinus communis] &gt;gi|223544247|gb|EEF45768.1| Protein YME1, putative [Ricinus communis]
endosperm	Locus_55596_Transcript_1/3_Confidence_0.875_Length_384	289.842	hypothetical protein OsJ_24300 [Oryza sativa Japonica Group]
endosperm	Locus_9001_Transcript_12/16_Confidence_0.343_Length_1242	289.8	PREDICTED: 26S protease regulatory subunit 6A homolog A [Vitis vinifera] &gt;gi|297736845|emb|CBI26046.3| unnamed protein product [Vitis vinifera]
endosperm	Locus_1276_Transcript_15/25_Confidence_0.202_Length_1372	289.616	ribosomal protein S7 [Oryza sativa Japonica Group] &gt;gi|218196590|gb|EEC79017.1| hypothetical protein OsI_19547 [Oryza sativa Indica Group]
endosperm	Locus_10636_Transcript_1/2_Confidence_0.750_Length_375	288.944	PREDICTED: iron-sulfur assembly protein IscA-like 1, mitochondrial-like [Brachypodium distachyon]
endosperm	Locus_18524_Transcript_19/21_Confidence_0.364_Length_2358	288.861	unnamed protein product [Vitis vinifera]
endosperm	Locus_86_Transcript_13/14_Confidence_0.439_Length_2028	288.573	unknown [Picea sitchensis]
endosperm	Locus_15594_Transcript_6/13_Confidence_0.308_Length_385	288.51	PREDICTED: uncharacterized protein LOC100829244 [Brachypodium distachyon]
endosperm	Locus_13738_Transcript_3/5_Confidence_0.333_Length_297	288.108	predicted protein [Populus trichocarpa] &gt;gi|222864908|gb|EEF02039.1| predicted protein [Populus trichocarpa]
endosperm	Locus_5074_Transcript_9/20_Confidence_0.159_Length_948	287.502	PREDICTED: 26S protease regulatory subunit 8 homolog A-like [Brachypodium distachyon]
endosperm	Locus_35900_Transcript_5/12_Confidence_0.500_Length_1447	286.99	Os10g0545200 [Oryza sativa Japonica Group] &gt;gi|13357250|gb|AAK20047.1|AC025783_7 putative C-4 sterol methyl oxidase [Oryza sativa Japonica Group] &gt;gi|31433360|gb|AAP54879.1| Sterol desaturase family protein, expressed [Oryza sativa Japonica Group] &gt;gi|113639815|dbj|BAF27120.1| Os10g0545200 ...
endosperm	Locus_18289_Transcript_2/5_Confidence_0.500_Length_918	286.017	PREDICTED: transmembrane emp24 domain-containing protein A [Vitis vinifera] &gt;gi|297737114|emb|CBI26315.3| unnamed protein product [Vitis vinifera]
endosperm	Locus_55723_Transcript_1/2_Confidence_0.200_Length_297	285.153	unnamed protein product [Oryza sativa Japonica Group]
endosperm	Locus_23276_Transcript_9/10_Confidence_0.400_Length_1789	284.787	zinc finger family protein [Arabidopsis lyrata subsp. lyrata] &gt;gi|297322578|gb|EFH52999.1| zinc finger family protein [Arabidopsis lyrata subsp. lyrata]
endosperm	Locus_110_Transcript_12/21_Confidence_0.235_Length_1944	284.681	eukaryotic initiation factor iso4E [Cucumis melo]
endosperm	Locus_61349_Transcript_1/1_Confidence_0.500_Length_241	284.331	eukaryotic translation initiation factor 5A isoform IV [Elaeis guineensis]
endosperm	Locus_18518_Transcript_1/12_Confidence_0.286_Length_1176	283.946	uncharacterized protein LOC100820387 [Glycine max] &gt;gi|255641143|gb|ACU20849.1| unknown [Glycine max]
endosperm	Locus_8868_Transcript_1/7_Confidence_0.619_Length_479	283.786	PREDICTED: uncharacterized protein LOC100801458 [Glycine max]
endosperm	Locus_37029_Transcript_5/8_Confidence_0.476_Length_1079	283.611	RecName: Full=Small heat shock protein, chloroplastic; Flags: Precursor &gt;gi|14158|emb|CAA38037.1| heat shock protein [Petunia x hybrida]
endosperm	Locus_18211_Transcript_3/6_Confidence_0.467_Length_1550	283.313	Os02g0234800 [Oryza sativa Japonica Group] &gt;gi|50251223|dbj|BAD27667.1| putative U2 snRNP protein A&apos; [Oryza sativa Japonica Group] &gt;gi|113535914|dbj|BAF08297.1| Os02g0234800 [Oryza sativa Japonica Group] &gt;gi|215697898|dbj|BAG92091.1| unnamed protein product [Oryza sativa Japonica Group...
endosperm	Locus_13593_Transcript_4/9_Confidence_0.364_Length_523	283.276	putative plasma membrane intrinsic protein PIP family member 3 aquaporin [Cedrela odorata]
endosperm	Locus_1994_Transcript_46/75_Confidence_0.111_Length_1170	282.326	ubiquitin-conjugating enzyme [Elaeis guineensis]
endosperm	Locus_2216_Transcript_31/40_Confidence_0.223_Length_1520	282.198	Os03g0268400 [Oryza sativa Japonica Group] &gt;gi|75146657|sp|Q84JH5.1|GMPP1_ORYSJ RecName: Full=Probable mannose-1-phosphate guanylyltransferase 1 &gt;gi|29893646|gb|AAP06900.1| COG1208, GCD1, Nucleoside-diphosphate-sugar pyrophosphorylase involved in lipopolysaccharide biosynthesis/translation ini...
endosperm	Locus_695_Transcript_136/184_Confidence_0.052_Length_1212	281.881	Putative 2-3 biphosphoglycerate independant phosphoglycerate mutase [Vitis vinifera]
endosperm	Locus_16387_Transcript_3/8_Confidence_0.462_Length_461	281.878	hypothetical protein [Zea mays] &gt;gi|195652289|gb|ACG45612.1| hypothetical protein [Zea mays]
endosperm	Locus_21342_Transcript_3/11_Confidence_0.406_Length_1079	281.843	RecName: Full=Fructose-1,6-bisphosphatase, cytosolic; Short=FBPase; AltName: Full=D-fructose-1,6-bisphosphate 1-phosphohydrolase &gt;gi|4741918|gb|AAD28755.1|AF130251_1 cytosolic fructose-1,6-bisphosphatase [Musa acuminata]
endosperm	Locus_61270_Transcript_1/1_Confidence_0.941_Length_292	281.634	alpha-tubulin 3 [Gossypium hirsutum]
endosperm	Locus_12133_Transcript_4/6_Confidence_0.455_Length_711	280.872	predicted protein [Populus trichocarpa] &gt;gi|222843211|gb|EEE80758.1| predicted protein [Populus trichocarpa]
endosperm	Locus_13569_Transcript_3/5_Confidence_0.421_Length_594	280.818	unnamed protein product [Vitis vinifera]
endosperm	Locus_45338_Transcript_1/2_Confidence_0.500_Length_337	280.788	Novel plant SNARE 13 [Arabidopsis thaliana] &gt;gi|27805646|sp|Q9LRP1.1|NPS13_ARATH RecName: Full=Novel plant SNARE 13; Short=AtNPSN13 &gt;gi|11994682|dbj|BAB02920.1| unnamed protein product [Arabidopsis thaliana] &gt;gi|20466312|gb|AAM20473.1| unknown protein [Arabidopsis thaliana] &gt;gi|24899843|...
endosperm	Locus_21252_Transcript_1/2_Confidence_0.667_Length_257	280.692	PREDICTED: uncharacterized protein LOC100840651 [Brachypodium distachyon]
endosperm	Locus_52458_Transcript_1/2_Confidence_0.333_Length_441	280.499	predicted protein [Hordeum vulgare subsp. vulgare]
endosperm	Locus_348_Transcript_18/39_Confidence_0.160_Length_1143	280.35	cysteine proteinase inhibitor [Elaeis guineensis]
endosperm	Locus_13332_Transcript_2/3_Confidence_0.667_Length_511	279.946	PREDICTED: autophagy-related protein 8i [Vitis vinifera]
endosperm	Locus_57599_Transcript_1/1_Confidence_0.000_Length_212	279.872	unknown [Zea mays]
endosperm	Locus_2476_Transcript_2/7_Confidence_0.526_Length_1228	278.709	ATP synthase subunit d, putative [Ricinus communis] &gt;gi|223527572|gb|EEF29689.1| ATP synthase subunit d, putative [Ricinus communis]
endosperm	Locus_786_Transcript_5/13_Confidence_0.353_Length_894	278.191	hypothetical protein POPTRDRAFT_832983 [Populus trichocarpa] &gt;gi|222850090|gb|EEE87637.1| hypothetical protein POPTRDRAFT_832983 [Populus trichocarpa]
endosperm	Locus_27374_Transcript_1/2_Confidence_0.714_Length_658	278.176	PREDICTED: serine/threonine-protein phosphatase 2A regulatory subunit B&apos;&apos; subunit gamma [Vitis vinifera] &gt;gi|297736895|emb|CBI26096.3| unnamed protein product [Vitis vinifera]
endosperm	Locus_309_Transcript_4/11_Confidence_0.324_Length_868	277.881	hypothetical protein SORBIDRAFT_05g000520 [Sorghum bicolor] &gt;gi|241935945|gb|EES09090.1| hypothetical protein SORBIDRAFT_05g000520 [Sorghum bicolor]
endosperm	Locus_34685_Transcript_1/2_Confidence_0.333_Length_1327	276.56	Low molecular weight protein-tyrosine-phosphatase slr0328 [Medicago truncatula] &gt;gi|355507287|gb|AES88429.1| Low molecular weight protein-tyrosine-phosphatase slr0328 [Medicago truncatula]
endosperm	Locus_7975_Transcript_33/40_Confidence_0.168_Length_1733	276.457	PREDICTED: NADP-dependent malic enzyme-like isoform 1 [Brachypodium distachyon]
endosperm	Locus_7328_Transcript_15/17_Confidence_0.366_Length_807	276.35	PREDICTED: uncharacterized protein LOC100262887 isoform 2 [Vitis vinifera]
endosperm	Locus_60783_Transcript_1/1_Confidence_0.970_Length_458	276.144	enolase [Oryza sativa Indica Group]
endosperm	Locus_11979_Transcript_8/12_Confidence_0.333_Length_1041	275.427	putative aspartate aminotransferase 2 [Gossypium hirsutum]
endosperm	Locus_59395_Transcript_1/1_Confidence_0.714_Length_330	275.243	Translation protein SH3-like [Medicago truncatula]
endosperm	Locus_56251_Transcript_2/3_Confidence_0.600_Length_358	273.484	replication factor A 1, rfa1, putative [Ricinus communis] &gt;gi|223540930|gb|EEF42488.1| replication factor A 1, rfa1, putative [Ricinus communis]
endosperm	Locus_61785_Transcript_1/1_Confidence_0.857_Length_261	273.386	14-3-3 protein, putative [Ricinus communis] &gt;gi|223549273|gb|EEF50762.1| 14-3-3 protein, putative [Ricinus communis]
endosperm	Locus_492_Transcript_3/6_Confidence_0.667_Length_1372	273.292	mitochondrial ATP synthase gamma chain [Elaeis guineensis]
endosperm	Locus_19306_Transcript_5/9_Confidence_0.458_Length_1096	272.471	hypothetical protein OsI_14647 [Oryza sativa Indica Group]
endosperm	Locus_22704_Transcript_2/7_Confidence_0.500_Length_1039	272.425	PREDICTED: RNA-binding protein 8A [Vitis vinifera] &gt;gi|296088561|emb|CBI37552.3| unnamed protein product [Vitis vinifera]
endosperm	Locus_31462_Transcript_1/2_Confidence_0.333_Length_415	272.359	PREDICTED: uncharacterized transporter lpg1691 isoform 1 [Vitis vinifera]
endosperm	Locus_420_Transcript_36/77_Confidence_0.201_Length_5592	272.267	PREDICTED: clathrin heavy chain 1 [Vitis vinifera] &gt;gi|147866332|emb|CAN79917.1| hypothetical protein VITISV_005429 [Vitis vinifera] &gt;gi|297736586|emb|CBI25457.3| unnamed protein product [Vitis vinifera]
endosperm	Locus_2809_Transcript_32/35_Confidence_0.162_Length_1344	271.985	PREDICTED: heat shock 70 kDa protein, mitochondrial-like [Vitis vinifera]
endosperm	Locus_58315_Transcript_2/3_Confidence_0.333_Length_757	271.352	predicted protein [Populus trichocarpa] &gt;gi|222852155|gb|EEE89702.1| predicted protein [Populus trichocarpa]
endosperm	Locus_2338_Transcript_13/14_Confidence_0.250_Length_757	271.302	unnamed protein product [Vitis vinifera]
endosperm	Locus_15274_Transcript_12/22_Confidence_0.246_Length_1624	271.09	Os01g0313300 [Oryza sativa Japonica Group] &gt;gi|20805105|dbj|BAB92777.1| putative ethylene response factor 2 [Oryza sativa Japonica Group] &gt;gi|113532399|dbj|BAF04782.1| Os01g0313300 [Oryza sativa Japonica Group] &gt;gi|215767184|dbj|BAG99412.1| unnamed protein product [Oryza sativa Japonica Gro...
endosperm	Locus_4987_Transcript_26/35_Confidence_0.270_Length_1547	270.782	PREDICTED: cyclin-dependent kinase B2-1-like [Brachypodium distachyon]
endosperm	Locus_61178_Transcript_1/1_Confidence_0.000_Length_202	270.673	predicted protein [Populus trichocarpa] &gt;gi|222866638|gb|EEF03769.1| predicted protein [Populus trichocarpa]
endosperm	Locus_12836_Transcript_7/21_Confidence_0.202_Length_1434	270.48	Os06g0711900 [Oryza sativa Japonica Group] &gt;gi|113596594|dbj|BAF20468.1| Os06g0711900 [Oryza sativa Japonica Group] &gt;gi|215740735|dbj|BAG97391.1| unnamed protein product [Oryza sativa Japonica Group]
endosperm	Locus_153_Transcript_1/1_Confidence_0.571_Length_499	270.406	unknown [Zea mays]
endosperm	Locus_2372_Transcript_1/8_Confidence_0.394_Length_1247	269.835	Os05g0208000 [Oryza sativa Japonica Group] &gt;gi|53749331|gb|AAU90190.1| putative 2-oxoglutarate/malate translocator [Oryza sativa Japonica Group] &gt;gi|113578455|dbj|BAF16818.1| Os05g0208000 [Oryza sativa Japonica Group] &gt;gi|125551229|gb|EAY96938.1| hypothetical protein OsI_18855 [Oryza sativa...
endosperm	Locus_351_Transcript_4/12_Confidence_0.267_Length_1121	269.704	uncharacterized protein LOC100191351 precursor [Zea mays] &gt;gi|194688682|gb|ACF78425.1| unknown [Zea mays] &gt;gi|195629736|gb|ACG36509.1| hypothetical protein [Zea mays] &gt;gi|219888105|gb|ACL54427.1| unknown [Zea mays]
endosperm	Locus_23311_Transcript_5/15_Confidence_0.360_Length_1893	269.448	PREDICTED: 26S protease regulatory subunit S10B homolog B-like isoform 1 [Glycine max] &gt;gi|356518571|ref|XP_003527952.1| PREDICTED: 26S protease regulatory subunit S10B homolog B-like isoform 1 [Glycine max]
endosperm	Locus_1772_Transcript_46/50_Confidence_0.148_Length_2210	268.514	PREDICTED: monosaccharide-sensing protein 2 [Vitis vinifera] &gt;gi|310877836|gb|ADP37149.1| putative tonoplastic monosaccharide transporter [Vitis vinifera]
endosperm	Locus_58945_Transcript_1/1_Confidence_0.000_Length_220	268.403	uncharacterized protein LOC100381760 [Zea mays] &gt;gi|223945613|gb|ACN26890.1| unknown [Zea mays]
endosperm	Locus_24301_Transcript_2/3_Confidence_0.800_Length_951	268.209	unknown [Populus trichocarpa x Populus deltoides]
endosperm	Locus_31656_Transcript_5/9_Confidence_0.421_Length_1628	268.125	hypothetical protein SORBIDRAFT_01g016170 [Sorghum bicolor] &gt;gi|241918178|gb|EER91322.1| hypothetical protein SORBIDRAFT_01g016170 [Sorghum bicolor]
endosperm	Locus_27486_Transcript_3/5_Confidence_0.600_Length_1391	268.102	PREDICTED: uncharacterized protein LOC100260666 [Vitis vinifera]
endosperm	Locus_51833_Transcript_3/5_Confidence_0.667_Length_775	267.859	PREDICTED: uncharacterized protein LOC100254082 [Vitis vinifera] &gt;gi|147804669|emb|CAN73522.1| hypothetical protein VITISV_004987 [Vitis vinifera]
endosperm	Locus_53032_Transcript_4/7_Confidence_0.455_Length_952	267.64	Os11g0620000 [Oryza sativa Japonica Group] &gt;gi|108864587|gb|ABG22553.1| signal peptidase I family protein, expressed [Oryza sativa Japonica Group] &gt;gi|113645513|dbj|BAF28654.1| Os11g0620000 [Oryza sativa Japonica Group] &gt;gi|215741297|dbj|BAG97792.1| unnamed protein product [Oryza sativa Jap...
endosperm	Locus_53503_Transcript_1/1_Confidence_0.000_Length_202	267.559	immunophilin [Elaeis guineensis]
endosperm	Locus_55624_Transcript_1/1_Confidence_0.000_Length_231	267.348	putative mitochondrial uncoupling protein [Actinidia deliciosa]
endosperm	Locus_11866_Transcript_13/29_Confidence_0.160_Length_1974	266.694	ATP/GTP/Ca++ binding protein [Cucumis melo subsp. melo]
endosperm	Locus_30020_Transcript_1/4_Confidence_0.429_Length_536	266.513	PREDICTED: V-type proton ATPase 16 kDa proteolipid subunit c1/c3/c5 [Vitis vinifera] &gt;gi|147765496|emb|CAN78114.1| hypothetical protein VITISV_027417 [Vitis vinifera] &gt;gi|302142600|emb|CBI19803.3| unnamed protein product [Vitis vinifera]
endosperm	Locus_58905_Transcript_1/1_Confidence_0.500_Length_309	266.414	PREDICTED: uncharacterized protein LOC100853570 [Vitis vinifera]
endosperm	Locus_12102_Transcript_1/2_Confidence_0.455_Length_509	266.045	ERF3 [Musa acuminata AAA Group]
endosperm	Locus_17148_Transcript_1/4_Confidence_0.429_Length_355	265.238	PREDICTED: subtilisin-like protease-like [Brachypodium distachyon]
endosperm	Locus_60700_Transcript_1/1_Confidence_0.667_Length_247	265.176	actin bundling protein ABP135 [Lilium longiflorum]
endosperm	Locus_166_Transcript_2/4_Confidence_0.571_Length_1102	265.145	PREDICTED: V-type proton ATPase subunit E [Vitis vinifera] &gt;gi|297742293|emb|CBI34442.3| unnamed protein product [Vitis vinifera]
endosperm	Locus_59059_Transcript_1/1_Confidence_0.000_Length_584	264.973	60S ribosomal protein L36 [Wolffia australiana]
endosperm	Locus_6363_Transcript_4/11_Confidence_0.379_Length_939	264.768	PREDICTED: probable mitochondrial saccharopine dehydrogenase At5g39410-like [Vitis vinifera]
endosperm	Locus_28902_Transcript_1/2_Confidence_0.571_Length_333	264.585	hypothetical protein VITISV_027893 [Vitis vinifera]
endosperm	Locus_27142_Transcript_4/6_Confidence_0.615_Length_997	263.548	PREDICTED: 40S ribosomal protein S27-2 [Vitis vinifera] &gt;gi|147771740|emb|CAN78160.1| hypothetical protein VITISV_040920 [Vitis vinifera]
endosperm	Locus_981_Transcript_14/15_Confidence_0.328_Length_1300	263.036	PREDICTED: beta-adaptin-like protein C-like [Brachypodium distachyon]
endosperm	Locus_61356_Transcript_1/1_Confidence_0.000_Length_542	262.542	hypothetical protein SORBIDRAFT_03g043260 [Sorghum bicolor] &gt;gi|241930925|gb|EES04070.1| hypothetical protein SORBIDRAFT_03g043260 [Sorghum bicolor]
endosperm	Locus_28052_Transcript_2/6_Confidence_0.545_Length_555	262.286	unknown protein [Oryza sativa Japonica Group] &gt;gi|31433700|gb|AAP55179.1| ribosomal protein L35 containing protein, expressed [Oryza sativa Japonica Group] &gt;gi|125533087|gb|EAY79652.1| hypothetical protein OsI_34796 [Oryza sativa Indica Group] &gt;gi|125575818|gb|EAZ17102.1| hypothetical prote...
endosperm	Locus_48639_Transcript_1/1_Confidence_0.000_Length_209	262.234	unknown [Zea mays]
endosperm	Locus_13184_Transcript_14/22_Confidence_0.470_Length_2332	262.231	unnamed protein product [Vitis vinifera]
endosperm	Locus_12796_Transcript_5/7_Confidence_0.632_Length_892	262.016	glutathione peroxidase [Nelumbo nucifera]
endosperm	Locus_23152_Transcript_2/6_Confidence_0.588_Length_806	261.838	unknown [Picea sitchensis]
endosperm	Locus_51585_Transcript_4/5_Confidence_0.375_Length_336	261.399	Os08g0278966 [Oryza sativa Japonica Group] &gt;gi|255678317|dbj|BAH94221.1| Os08g0278966 [Oryza sativa Japonica Group]
endosperm	Locus_38807_Transcript_3/6_Confidence_0.450_Length_766	260.815	predicted protein [Populus trichocarpa] &gt;gi|222843649|gb|EEE81196.1| predicted protein [Populus trichocarpa]
endosperm	Locus_12768_Transcript_3/4_Confidence_0.462_Length_966	260.677	hypothetical protein SORBIDRAFT_01g048370 [Sorghum bicolor] &gt;gi|241919781|gb|EER92925.1| hypothetical protein SORBIDRAFT_01g048370 [Sorghum bicolor]
endosperm	Locus_29870_Transcript_1/1_Confidence_0.000_Length_401	260.188	hypothetical protein VITISV_014565 [Vitis vinifera]
endosperm	Locus_25640_Transcript_1/1_Confidence_0.000_Length_549	259.991	predicted protein [Populus trichocarpa] &gt;gi|118485217|gb|ABK94469.1| unknown [Populus trichocarpa] &gt;gi|222844860|gb|EEE82407.1| predicted protein [Populus trichocarpa]
endosperm	Locus_55680_Transcript_1/1_Confidence_0.500_Length_312	259.603	unknown [Populus trichocarpa]
endosperm	Locus_12652_Transcript_2/3_Confidence_0.333_Length_494	259.602	hypothetical protein SORBIDRAFT_06g031820 [Sorghum bicolor] &gt;gi|241938459|gb|EES11604.1| hypothetical protein SORBIDRAFT_06g031820 [Sorghum bicolor]
endosperm	Locus_29087_Transcript_7/11_Confidence_0.364_Length_889	259.097	ubiquitin-conjugating enzyme E2, putative [Ricinus communis] &gt;gi|223527613|gb|EEF29726.1| ubiquitin-conjugating enzyme E2, putative [Ricinus communis]
endosperm	Locus_18152_Transcript_5/14_Confidence_0.191_Length_966	258.775	unnamed protein product [Vitis vinifera]
endosperm	Locus_56206_Transcript_1/2_Confidence_0.667_Length_480	258.659	PREDICTED: U4/U6 small nuclear ribonucleoprotein Prp3-like [Brachypodium distachyon]
endosperm	Locus_12064_Transcript_11/12_Confidence_0.275_Length_1058	258.64	PREDICTED: transmembrane and coiled-coil domains protein 1 [Vitis vinifera] &gt;gi|297739810|emb|CBI29992.3| unnamed protein product [Vitis vinifera]
endosperm	Locus_18241_Transcript_3/4_Confidence_0.609_Length_1073	258.523	hypothetical protein SORBIDRAFT_01g031950 [Sorghum bicolor] &gt;gi|241918946|gb|EER92090.1| hypothetical protein SORBIDRAFT_01g031950 [Sorghum bicolor]
endosperm	Locus_36655_Transcript_6/10_Confidence_0.345_Length_1445	258.515	acyl-ACP thioesterase FatB3 [Cocos nucifera]
endosperm	Locus_30247_Transcript_7/9_Confidence_0.538_Length_834	258.173	predicted protein [Populus trichocarpa] &gt;gi|31747517|gb|AAP57304.1| ring box protein [Populus tomentosa] &gt;gi|222840670|gb|EEE78217.1| predicted protein [Populus trichocarpa]
endosperm	Locus_455_Transcript_45/53_Confidence_0.151_Length_1854	257.057	Os07g0148800 [Oryza sativa Japonica Group] &gt;gi|113610430|dbj|BAF20808.1| Os07g0148800, partial [Oryza sativa Japonica Group]
endosperm	Locus_7900_Transcript_7/10_Confidence_0.360_Length_971	257.036	PREDICTED: protein RER1A [Vitis vinifera] &gt;gi|296082366|emb|CBI21371.3| unnamed protein product [Vitis vinifera]
endosperm	Locus_48673_Transcript_1/4_Confidence_0.600_Length_559	256.944	unnamed protein product [Vitis vinifera]
endosperm	Locus_12323_Transcript_14/18_Confidence_0.442_Length_1972	256.445	PREDICTED: T-complex protein 1 subunit theta [Vitis vinifera] &gt;gi|297739754|emb|CBI29936.3| unnamed protein product [Vitis vinifera]
endosperm	Locus_133_Transcript_32/66_Confidence_0.184_Length_3174	256.146	importin alpha, putative [Ricinus communis] &gt;gi|223548446|gb|EEF49937.1| importin alpha, putative [Ricinus communis]
endosperm	Locus_3621_Transcript_8/9_Confidence_0.480_Length_1316	255.734	structural constituent of ribosome [Elaeis guineensis]
endosperm	Locus_9155_Transcript_1/12_Confidence_0.457_Length_1453	255.714	PREDICTED: tubulin alpha-1 chain [Vitis vinifera]
endosperm	Locus_50719_Transcript_1/2_Confidence_0.818_Length_687	255.251	PREDICTED: uncharacterized protein LOC100244627 isoform 1 [Vitis vinifera] &gt;gi|225462007|ref|XP_002272826.1| PREDICTED: uncharacterized protein LOC100244627 isoform 2 [Vitis vinifera]
endosperm	Locus_56225_Transcript_1/2_Confidence_0.667_Length_256	254.839	thiosulfate sulfurtransferase, putative, expressed [Oryza sativa Japonica Group]
endosperm	Locus_9947_Transcript_24/36_Confidence_0.198_Length_1100	254.366	predicted protein [Populus trichocarpa] &gt;gi|222848760|gb|EEE86307.1| predicted protein [Populus trichocarpa]
endosperm	Locus_8248_Transcript_14/20_Confidence_0.378_Length_1689	253.52	PREDICTED: dihydrolipoyl dehydrogenase 1, mitochondrial-like [Brachypodium distachyon]
endosperm	Locus_1758_Transcript_9/16_Confidence_0.261_Length_1453	253.236	PREDICTED: uncharacterized protein LOC100253495 [Vitis vinifera]
endosperm	Locus_2811_Transcript_27/68_Confidence_0.179_Length_3474	253.166	helicase, putative [Ricinus communis] &gt;gi|223543967|gb|EEF45493.1| helicase, putative [Ricinus communis]
endosperm	Locus_18294_Transcript_9/20_Confidence_0.253_Length_890	252.92	PREDICTED: uncharacterized protein LOC100250124 [Vitis vinifera] &gt;gi|297733975|emb|CBI15222.3| unnamed protein product [Vitis vinifera]
endosperm	Locus_52953_Transcript_2/3_Confidence_0.667_Length_893	252.615	PREDICTED: uncharacterized protein LOC100791101 [Glycine max]
endosperm	Locus_58897_Transcript_1/1_Confidence_0.500_Length_213	252.406	ARF-L1 protein [Ginkgo biloba]
endosperm	Locus_449_Transcript_14/62_Confidence_0.190_Length_2911	252.335	PREDICTED: eukaryotic translation initiation factor 3 subunit A-like [Brachypodium distachyon]
endosperm	Locus_38811_Transcript_1/3_Confidence_0.750_Length_530	252.145	conserved hypothetical protein [Ricinus communis] &gt;gi|223535264|gb|EEF36941.1| conserved hypothetical protein [Ricinus communis]
endosperm	Locus_915_Transcript_5/9_Confidence_0.333_Length_565	252.068	unknown [Medicago truncatula]
endosperm	Locus_32103_Transcript_1/6_Confidence_0.632_Length_768	251.94	predicted protein [Populus trichocarpa] &gt;gi|222862955|gb|EEF00462.1| predicted protein [Populus trichocarpa]
endosperm	Locus_17784_Transcript_8/13_Confidence_0.353_Length_923	251.927	PREDICTED: ras-related protein RABA1f [Vitis vinifera]
endosperm	Locus_7758_Transcript_1/6_Confidence_0.455_Length_708	251.251	predicted protein [Populus trichocarpa] &gt;gi|222871810|gb|EEF08941.1| predicted protein [Populus trichocarpa]
endosperm	Locus_11071_Transcript_2/5_Confidence_0.500_Length_458	251.241	predicted protein [Physcomitrella patens subsp. patens] &gt;gi|168031661|ref|XP_001768339.1| predicted protein [Physcomitrella patens subsp. patens] &gt;gi|168033776|ref|XP_001769390.1| predicted protein [Physcomitrella patens subsp. patens] &gt;gi|168033896|ref|XP_001769450.1| predicted protein [Ph...
endosperm	Locus_31340_Transcript_3/5_Confidence_0.500_Length_358	251.183	PREDICTED: uncharacterized protein LOC100790539 [Glycine max]
endosperm	Locus_48188_Transcript_4/5_Confidence_0.429_Length_856	250.813	conserved hypothetical protein [Ricinus communis] &gt;gi|223536280|gb|EEF37932.1| conserved hypothetical protein [Ricinus communis]
endosperm	Locus_30117_Transcript_2/3_Confidence_0.714_Length_548	250.018	PREDICTED: uncharacterized protein LOC100820864 [Brachypodium distachyon]
endosperm	Locus_44006_Transcript_4/4_Confidence_0.455_Length_992	249.804	hypothetical protein UP-5 [Dimocarpus longan]
endosperm	Locus_1934_Transcript_2/6_Confidence_0.562_Length_563	249.07	PREDICTED: uncharacterized protein LOC100841793 [Brachypodium distachyon]
endosperm	Locus_34094_Transcript_2/3_Confidence_0.500_Length_609	249.039	Os09g0483500 [Oryza sativa Japonica Group] &gt;gi|113631743|dbj|BAF25424.1| Os09g0483500 [Oryza sativa Japonica Group] &gt;gi|125564164|gb|EAZ09544.1| hypothetical protein OsI_31821 [Oryza sativa Indica Group] &gt;gi|125606132|gb|EAZ45168.1| hypothetical protein OsJ_29807 [Oryza sativa Japonica Grou...
endosperm	Locus_27190_Transcript_7/11_Confidence_0.292_Length_2121	248.793	FtsJ-like methyltransferase family protein [Musa acuminata]
endosperm	Locus_7317_Transcript_6/13_Confidence_0.367_Length_1418	247.873	hypothetical protein SORBIDRAFT_03g000920 [Sorghum bicolor] &gt;gi|241926868|gb|EES00013.1| hypothetical protein SORBIDRAFT_03g000920 [Sorghum bicolor]
endosperm	Locus_15921_Transcript_1/2_Confidence_0.400_Length_923	247.844	PREDICTED: uncharacterized protein LOC100242686 [Vitis vinifera] &gt;gi|296083968|emb|CBI24356.3| unnamed protein product [Vitis vinifera]
endosperm	Locus_40308_Transcript_5/7_Confidence_0.333_Length_720	247.623	unnamed protein product [Vitis vinifera]
endosperm	Locus_1471_Transcript_3/5_Confidence_0.500_Length_410	247.406	PREDICTED: RING-H2 finger protein ATL48-like [Vitis vinifera]
endosperm	Locus_17065_Transcript_2/5_Confidence_0.429_Length_573	246.591	type II peroxiredoxin [Tamarix hispida]
endosperm	Locus_17001_Transcript_5/8_Confidence_0.609_Length_999	246.568	metal ion binding protein, putative [Ricinus communis] &gt;gi|223531571|gb|EEF33400.1| metal ion binding protein, putative [Ricinus communis]
endosperm	Locus_505_Transcript_5/8_Confidence_0.500_Length_1169	246.539	unknown [Lotus japonicus]
endosperm	Locus_8639_Transcript_3/6_Confidence_0.538_Length_908	246.527	unknown [Picea sitchensis]
endosperm	Locus_22987_Transcript_2/5_Confidence_0.562_Length_453	246.357	predicted protein [Populus trichocarpa] &gt;gi|222850273|gb|EEE87820.1| predicted protein [Populus trichocarpa]
endosperm	Locus_4781_Transcript_1/7_Confidence_0.556_Length_802	246.295	PREDICTED: mediator of RNA polymerase II transcription subunit 10 [Vitis vinifera]
endosperm	Locus_3103_Transcript_13/25_Confidence_0.269_Length_2309	245.877	PREDICTED: pyruvate kinase, cytosolic isozyme [Vitis vinifera] &gt;gi|239056172|emb|CAQ58605.1| pyruvate kinase [Vitis vinifera]
endosperm	Locus_51663_Transcript_2/3_Confidence_0.600_Length_272	245.851	Os01g0531500 [Oryza sativa Japonica Group] &gt;gi|20521349|dbj|BAB91862.1| carboxymethylenebutenolidase-like protein [Oryza sativa Japonica Group] &gt;gi|113532775|dbj|BAF05158.1| Os01g0531500 [Oryza sativa Japonica Group] &gt;gi|215741146|dbj|BAG97641.1| unnamed protein product [Oryza sativa Japoni...
endosperm	Locus_477_Transcript_17/19_Confidence_0.250_Length_920	245.642	ubiquitin conjugating enzyme E2 [Volvox carteri f. nagariensis] &gt;gi|300261045|gb|EFJ45260.1| ubiquitin conjugating enzyme E2 [Volvox carteri f. nagariensis]
endosperm	Locus_965_Transcript_3/5_Confidence_0.545_Length_745	245.338	PREDICTED: translocon-associated protein subunit beta isoform 2 [Vitis vinifera]
endosperm	Locus_59868_Transcript_1/2_Confidence_0.667_Length_204	245.143	PREDICTED: uncharacterized protein LOC100247103 isoform 1 [Vitis vinifera] &gt;gi|302142443|emb|CBI19646.3| unnamed protein product [Vitis vinifera]
endosperm	Locus_12043_Transcript_2/12_Confidence_0.311_Length_942	244.941	conserved hypothetical protein [Ricinus communis] &gt;gi|223529566|gb|EEF31517.1| conserved hypothetical protein [Ricinus communis]
endosperm	Locus_55646_Transcript_1/1_Confidence_0.000_Length_510	244.881	Os07g0498300 [Oryza sativa Japonica Group] &gt;gi|33146542|dbj|BAC79719.1| unknown protein [Oryza sativa Japonica Group] &gt;gi|50509990|dbj|BAD30453.1| unknown protein [Oryza sativa Japonica Group] &gt;gi|113611245|dbj|BAF21623.1| Os07g0498300 [Oryza sativa Japonica Group] &gt;gi|218199665|gb|EEC82...
endosperm	Locus_18861_Transcript_3/12_Confidence_0.536_Length_2321	244.83	hypothetical protein OsJ_23104 [Oryza sativa Japonica Group]
endosperm	Locus_12371_Transcript_5/6_Confidence_0.444_Length_987	244.609	PREDICTED: probable esterase At1g33990-like [Vitis vinifera] &gt;gi|296082212|emb|CBI21217.3| unnamed protein product [Vitis vinifera]
endosperm	Locus_461_Transcript_22/43_Confidence_0.143_Length_1210	244.211	eukaryotic initiation factor 4A [Lolium temulentum]
endosperm	Locus_4949_Transcript_10/17_Confidence_0.306_Length_1041	244.012	hypothetical protein SORBIDRAFT_04g005040 [Sorghum bicolor] &gt;gi|241931470|gb|EES04615.1| hypothetical protein SORBIDRAFT_04g005040 [Sorghum bicolor]
endosperm	Locus_6861_Transcript_3/4_Confidence_0.400_Length_1412	243.88	Os02g0435000 [Oryza sativa Japonica Group] &gt;gi|51535658|dbj|BAD37630.1| translocation protein-related-like [Oryza sativa Japonica Group] &gt;gi|51536186|dbj|BAD38358.1| translocation protein-related-like [Oryza sativa Japonica Group] &gt;gi|113536263|dbj|BAF08646.1| Os02g0435000 [Oryza sativa Jap...
endosperm	Locus_53021_Transcript_1/2_Confidence_0.857_Length_335	243.812	hypothetical protein VITISV_017075 [Vitis vinifera]
endosperm	Locus_215_Transcript_27/33_Confidence_0.309_Length_3437	243.706	cullin 1-like protein B [Prunus avium]
endosperm	Locus_11296_Transcript_11/24_Confidence_0.205_Length_2279	243.366	hypothetical protein OsI_04877 [Oryza sativa Indica Group]
endosperm	Locus_12529_Transcript_1/4_Confidence_0.571_Length_364	243.239	uncharacterized protein LOC100502367 [Zea mays] &gt;gi|195638270|gb|ACG38603.1| ankyrin repeat domain-containing protein 2 [Zea mays] &gt;gi|238014458|gb|ACR38264.1| unknown [Zea mays]
endosperm	Locus_178_Transcript_14/20_Confidence_0.235_Length_1738	242.658	uncharacterized protein LOC100501513 [Zea mays] &gt;gi|238009620|gb|ACR35845.1| unknown [Zea mays]
endosperm	Locus_17311_Transcript_4/23_Confidence_0.220_Length_977	242.565	AP-2 domain containing protein [Narcissus pseudonarcissus]
endosperm	Locus_17050_Transcript_2/5_Confidence_0.333_Length_481	242.512	FK506-binding protein [Nicotiana tabacum]
endosperm	Locus_1603_Transcript_10/14_Confidence_0.364_Length_955	242.26	hypothetical protein SORBIDRAFT_03g001570 [Sorghum bicolor] &gt;gi|241929091|gb|EES02236.1| hypothetical protein SORBIDRAFT_03g001570 [Sorghum bicolor]
endosperm	Locus_47264_Transcript_1/4_Confidence_0.364_Length_1593	241.972	paired amphipathic helix repeat-containing protein / transcription regulator-related [Musa acuminata]
endosperm	Locus_45417_Transcript_1/2_Confidence_0.667_Length_328	241.625	PREDICTED: multisite-specific tRNA:(cytosine-C(5))-methyltransferase-like [Brachypodium distachyon]
endosperm	Locus_31627_Transcript_1/2_Confidence_0.667_Length_228	241.489	expressed protein [Oryza sativa Japonica Group]
endosperm	Locus_7061_Transcript_13/18_Confidence_0.216_Length_2240	241.199	hypothetical protein OsJ_32728 [Oryza sativa Japonica Group]
endosperm	Locus_58947_Transcript_1/1_Confidence_0.000_Length_524	241.164	uncharacterized protein LOC100216812 [Zea mays] &gt;gi|194696616|gb|ACF82392.1| unknown [Zea mays]
endosperm	Locus_53079_Transcript_2/2_Confidence_0.250_Length_373	240.865	unnamed protein product [Vitis vinifera]
endosperm	Locus_17447_Transcript_15/21_Confidence_0.159_Length_1990	240.76	PREDICTED: uncharacterized protein LOC100249908 [Vitis vinifera]
endosperm	Locus_42059_Transcript_1/6_Confidence_0.500_Length_434	240.705	hypothetical protein OsI_26510 [Oryza sativa Indica Group]
endosperm	Locus_57104_Transcript_1/2_Confidence_0.714_Length_240	240.683	unknown [Glycine max]
endosperm	Locus_38866_Transcript_1/2_Confidence_0.500_Length_351	240.643	PREDICTED: mRNA turnover protein 4 homolog [Vitis vinifera] &gt;gi|298204604|emb|CBI23879.3| unnamed protein product [Vitis vinifera]
endosperm	Locus_58891_Transcript_1/1_Confidence_0.833_Length_276	240.47	enolase [Elaeis guineensis]
endosperm	Locus_49072_Transcript_1/4_Confidence_0.500_Length_431	240.048	Os01g0865100 [Oryza sativa Japonica Group] &gt;gi|15290127|dbj|BAB63819.1| putative uricase [Oryza sativa Japonica Group] &gt;gi|21644641|dbj|BAC01199.1| putative uricase [Oryza sativa Japonica Group] &gt;gi|86558934|gb|ABD03950.1| urate oxidase [Oryza sativa Japonica Group] &gt;gi|86558936|gb|ABD03...
endosperm	Locus_55629_Transcript_1/1_Confidence_0.500_Length_206	239.747	hypothetical protein OsI_06085 [Oryza sativa Indica Group]
endosperm	Locus_6100_Transcript_6/15_Confidence_0.415_Length_1081	239.372	Os05g0113900 [Oryza sativa Japonica Group] &gt;gi|108936004|sp|Q75L11.2|H2A6_ORYSJ RecName: Full=Probable histone H2A.6 &gt;gi|158513178|sp|A2XZN0.2|H2A6_ORYSI RecName: Full=Probable histone H2A.6 &gt;gi|113578009|dbj|BAF16372.1| Os05g0113900 [Oryza sativa Japonica Group] &gt;gi|215704330|dbj|BAG937...
endosperm	Locus_50989_Transcript_2/3_Confidence_0.714_Length_818	238.904	asparagine synthetase, putative [Ricinus communis] &gt;gi|223529143|gb|EEF31122.1| asparagine synthetase, putative [Ricinus communis]
endosperm	Locus_2398_Transcript_22/86_Confidence_0.126_Length_1411	238.892	Os03g0292800 [Oryza sativa Japonica Group] &gt;gi|108707611|gb|ABF95406.1| Ran-binding protein 1, putative, expressed [Oryza sativa Japonica Group] &gt;gi|113548277|dbj|BAF11720.1| Os03g0292800 [Oryza sativa Japonica Group] &gt;gi|215697710|dbj|BAG91704.1| unnamed protein product [Oryza sativa Japon...
endosperm	Locus_45688_Transcript_3/5_Confidence_0.667_Length_683	238.748	PREDICTED: translation machinery-associated protein 22 isoform 1 [Vitis vinifera] &gt;gi|296081652|emb|CBI20657.3| unnamed protein product [Vitis vinifera]
endosperm	Locus_566_Transcript_1/2_Confidence_0.667_Length_1497	238.639	novel plant snare, putative [Ricinus communis] &gt;gi|223541634|gb|EEF43183.1| novel plant snare, putative [Ricinus communis]
endosperm	Locus_40531_Transcript_3/4_Confidence_0.684_Length_835	238.575	uncharacterized protein LOC100279631 [Zea mays] &gt;gi|195611732|gb|ACG27696.1| nucleic acid binding protein [Zea mays] &gt;gi|219885469|gb|ACL53109.1| unknown [Zea mays] &gt;gi|219885701|gb|ACL53225.1| unknown [Zea mays]
endosperm	Locus_47094_Transcript_1/1_Confidence_0.000_Length_262	238.459	PREDICTED: 40S ribosomal protein S29-like [Vitis vinifera] &gt;gi|225444692|ref|XP_002277856.1| PREDICTED: 40S ribosomal protein S29-like isoform 1 [Vitis vinifera] &gt;gi|255538096|ref|XP_002510113.1| 40S ribosomal protein S29, putative [Ricinus communis] &gt;gi|356497504|ref|XP_003517600.1| PREDIC...
endosperm	Locus_58449_Transcript_1/2_Confidence_0.667_Length_211	238.378	PREDICTED: uncharacterized protein LOC100267408 [Vitis vinifera] &gt;gi|297741803|emb|CBI33108.3| unnamed protein product [Vitis vinifera]
endosperm	Locus_53758_Transcript_3/3_Confidence_0.286_Length_566	238.189	uncharacterized protein LOC100383446 [Zea mays] &gt;gi|224030129|gb|ACN34140.1| unknown [Zea mays]
endosperm	Locus_8475_Transcript_10/16_Confidence_0.485_Length_3240	238.078	PREDICTED: alpha,alpha-trehalose-phosphate synthase [UDP-forming] 5-like [Vitis vinifera]
endosperm	Locus_18318_Transcript_1/1_Confidence_0.500_Length_250	237.886	conserved hypothetical protein [Ricinus communis] &gt;gi|223540846|gb|EEF42406.1| conserved hypothetical protein [Ricinus communis]
endosperm	Locus_56771_Transcript_1/1_Confidence_0.667_Length_219	237.647	unknown [Picea sitchensis]
endosperm	Locus_56291_Transcript_1/1_Confidence_0.000_Length_322	237.626	unknown [Picea sitchensis]
endosperm	Locus_40511_Transcript_2/3_Confidence_0.667_Length_430	237.543	hypothetical protein SORBIDRAFT_05g021970 [Sorghum bicolor] &gt;gi|241936820|gb|EES09965.1| hypothetical protein SORBIDRAFT_05g021970 [Sorghum bicolor]
endosperm	Locus_8101_Transcript_3/4_Confidence_0.556_Length_941	237.187	putative RAN2 small Ras GTP-binding nuclear protein [Allium sativum]
endosperm	Locus_25494_Transcript_2/3_Confidence_0.333_Length_616	237.164	PREDICTED: transcription factor BTF3 [Vitis vinifera] &gt;gi|296088008|emb|CBI35291.3| unnamed protein product [Vitis vinifera]
endosperm	Locus_11813_Transcript_5/17_Confidence_0.479_Length_1298	237.042	5-AMP-activated protein kinase, putative [Ricinus communis] &gt;gi|223530497|gb|EEF32380.1| 5-AMP-activated protein kinase, putative [Ricinus communis]
endosperm	Locus_352_Transcript_3/5_Confidence_0.500_Length_697	236.993	uncharacterized protein LOC100276696 [Zea mays] &gt;gi|195629272|gb|ACG36277.1| hypothetical protein [Zea mays]
endosperm	Locus_337_Transcript_15/28_Confidence_0.248_Length_1390	236.91	PREDICTED: coatomer subunit alpha-3-like [Brachypodium distachyon]
endosperm	Locus_39113_Transcript_3/4_Confidence_0.571_Length_522	236.558	hypothetical protein SORBIDRAFT_04g035710 [Sorghum bicolor] &gt;gi|241932799|gb|EES05944.1| hypothetical protein SORBIDRAFT_04g035710 [Sorghum bicolor]
endosperm	Locus_26195_Transcript_1/7_Confidence_0.611_Length_793	236.414	predicted protein [Populus trichocarpa] &gt;gi|222865475|gb|EEF02606.1| predicted protein [Populus trichocarpa]
endosperm	Locus_14012_Transcript_11/17_Confidence_0.475_Length_1843	236.363	PREDICTED: developmentally regulated G-protein 2 [Vitis vinifera] &gt;gi|297743023|emb|CBI35890.3| unnamed protein product [Vitis vinifera]
endosperm	Locus_9902_Transcript_4/6_Confidence_0.500_Length_1176	236.327	PREDICTED: uncharacterized protein LOC100852441 [Vitis vinifera] &gt;gi|297737405|emb|CBI26606.3| unnamed protein product [Vitis vinifera]
endosperm	Locus_701_Transcript_22/29_Confidence_0.359_Length_2851	236.067	PREDICTED: eukaryotic translation initiation factor 3 subunit C-like [Vitis vinifera]
endosperm	Locus_30203_Transcript_2/6_Confidence_0.353_Length_552	235.548	Os02g0505400 [Oryza sativa Japonica Group] &gt;gi|48716193|dbj|BAD23233.1| putative leucine zipper-containing protein [Oryza sativa Japonica Group] &gt;gi|113536446|dbj|BAF08829.1| Os02g0505400 [Oryza sativa Japonica Group] &gt;gi|215735006|dbj|BAG95728.1| unnamed protein product [Oryza sativa Japon...
endosperm	Locus_10069_Transcript_6/9_Confidence_0.484_Length_822	235.491	cp protein [Zea mays] &gt;gi|195619318|gb|ACG31489.1| cp protein [Zea mays] &gt;gi|223943617|gb|ACN25892.1| unknown [Zea mays]
endosperm	Locus_59776_Transcript_1/1_Confidence_0.000_Length_330	235.377	PREDICTED: uncharacterized membrane protein At1g16860 [Vitis vinifera] &gt;gi|147844463|emb|CAN82086.1| hypothetical protein VITISV_031055 [Vitis vinifera]
endosperm	Locus_27339_Transcript_2/6_Confidence_0.545_Length_513	235.355	hypothetical protein VITISV_009846 [Vitis vinifera]
endosperm	Locus_846_Transcript_13/17_Confidence_0.364_Length_1768	235.059	hypothetical protein OsI_01744 [Oryza sativa Indica Group]
endosperm	Locus_61255_Transcript_1/1_Confidence_0.600_Length_762	234.971	uncharacterized protein LOC100500000 [Glycine max] &gt;gi|255628423|gb|ACU14556.1| unknown [Glycine max]
endosperm	Locus_41699_Transcript_3/5_Confidence_0.625_Length_984	234.251	PREDICTED: probable sugar phosphate/phosphate translocator At5g25400-like [Brachypodium distachyon]
endosperm	Locus_23102_Transcript_3/6_Confidence_0.417_Length_567	234.052	ATP binding protein, putative [Ricinus communis] &gt;gi|223543285|gb|EEF44817.1| ATP binding protein, putative [Ricinus communis]
endosperm	Locus_53894_Transcript_1/1_Confidence_0.000_Length_376	233.943	hypothetical protein SORBIDRAFT_10g029660 [Sorghum bicolor] &gt;gi|241917219|gb|EER90363.1| hypothetical protein SORBIDRAFT_10g029660 [Sorghum bicolor]
endosperm	Locus_30213_Transcript_1/3_Confidence_0.600_Length_223	233.892	PREDICTED: UPF0420 protein C16orf58 homolog [Glycine max]
endosperm	Locus_6596_Transcript_6/14_Confidence_0.216_Length_688	233.763	unknown [Glycine max]
endosperm	Locus_29192_Transcript_2/5_Confidence_0.500_Length_638	233.602	erwinia induced protein 2 [Zea mays]
endosperm	Locus_53875_Transcript_1/1_Confidence_0.000_Length_204	233.537	unknown [Picea sitchensis]
endosperm	Locus_165_Transcript_2/5_Confidence_0.538_Length_495	233.46	PREDICTED: subtilisin-like protease-like [Brachypodium distachyon]
endosperm	Locus_12042_Transcript_5/7_Confidence_0.400_Length_1027	233.442	20S proteasome beta subunit [Dimocarpus longan]
endosperm	Locus_1531_Transcript_14/23_Confidence_0.298_Length_1448	233.306	protein-tyrosine phosphatase mitochondrial 1 [Zea mays]
endosperm	Locus_61468_Transcript_1/1_Confidence_0.667_Length_292	233.243	phytochrome and flowering time protein 1 [Triticum aestivum]
endosperm	Locus_45606_Transcript_1/2_Confidence_0.333_Length_295	232.94	PREDICTED: imidazole glycerol phosphate synthase hisHF, chloroplastic [Vitis vinifera] &gt;gi|297737461|emb|CBI26662.3| unnamed protein product [Vitis vinifera]
endosperm	Locus_18442_Transcript_1/1_Confidence_0.500_Length_467	232.769	translation elongation factor 1 [Jatropha curcas]
endosperm	Locus_13559_Transcript_1/2_Confidence_0.750_Length_213	232.713	PREDICTED: 40S ribosomal protein S27-2-like [Vitis vinifera]
endosperm	Locus_31485_Transcript_2/6_Confidence_0.364_Length_507	232.523	PREDICTED: uncharacterized protein LOC100815535 [Glycine max]
endosperm	Locus_18403_Transcript_1/3_Confidence_0.800_Length_406	232.47	unnamed protein product [Vitis vinifera]
endosperm	Locus_18433_Transcript_5/6_Confidence_0.375_Length_1130	232.359	unnamed protein product [Vitis vinifera]
endosperm	Locus_15780_Transcript_4/7_Confidence_0.414_Length_1164	232.19	PREDICTED: uncharacterized protein LOC100266068 [Vitis vinifera]
endosperm	Locus_263_Transcript_40/60_Confidence_0.136_Length_2282	232.151	hypothetical protein SORBIDRAFT_03g032560 [Sorghum bicolor] &gt;gi|241928209|gb|EES01354.1| hypothetical protein SORBIDRAFT_03g032560 [Sorghum bicolor]
endosperm	Locus_18280_Transcript_5/8_Confidence_0.438_Length_595	231.83	hypothetical protein SORBIDRAFT_04g025950 [Sorghum bicolor] &gt;gi|241934003|gb|EES07148.1| hypothetical protein SORBIDRAFT_04g025950 [Sorghum bicolor]
endosperm	Locus_25127_Transcript_1/3_Confidence_0.727_Length_592	231.673	PREDICTED: transmembrane protein 87B [Vitis vinifera] &gt;gi|298204596|emb|CBI23871.3| unnamed protein product [Vitis vinifera]
endosperm	Locus_39192_Transcript_2/4_Confidence_0.571_Length_682	231.567	PREDICTED: proteasome subunit beta type-5-like [Glycine max]
endosperm	Locus_23187_Transcript_4/9_Confidence_0.543_Length_1371	231.486	PREDICTED: uncharacterized protein LOC100263294 [Vitis vinifera]
endosperm	Locus_6028_Transcript_11/23_Confidence_0.250_Length_1139	231.33	unknown [Zea mays]
endosperm	Locus_39294_Transcript_11/28_Confidence_0.429_Length_2365	231.304	cytosolic phosphoglucose isomerase [Dioscorea tokoro] &gt;gi|2588820|dbj|BAA23183.1| cytosolic phosphoglucose isomerase [Dioscorea tokoro]
endosperm	Locus_8258_Transcript_2/7_Confidence_0.615_Length_972	231.292	uncharacterized protein LOC100499788 precursor [Glycine max] &gt;gi|255626609|gb|ACU13649.1| unknown [Glycine max]
endosperm	Locus_829_Transcript_15/26_Confidence_0.229_Length_1239	231.055	uncharacterized protein LOC100217166 [Zea mays] &gt;gi|242052555|ref|XP_002455423.1| hypothetical protein SORBIDRAFT_03g010550 [Sorghum bicolor] &gt;gi|194697934|gb|ACF83051.1| unknown [Zea mays] &gt;gi|194707910|gb|ACF88039.1| unknown [Zea mays] &gt;gi|195606190|gb|ACG24925.1| 26S proteasome non-AT...
endosperm	Locus_3731_Transcript_12/15_Confidence_0.439_Length_1262	230.868	D8-sphingolipid desaturase [Jatropha curcas]
endosperm	Locus_22926_Transcript_1/2_Confidence_0.500_Length_886	230.847	TGF-beta-inducible nuclear protein, putative [Ricinus communis] &gt;gi|223526141|gb|EEF28481.1| TGF-beta-inducible nuclear protein, putative [Ricinus communis]
endosperm	Locus_1671_Transcript_3/4_Confidence_0.667_Length_1076	230.455	predicted protein [Populus trichocarpa] &gt;gi|222844224|gb|EEE81771.1| predicted protein [Populus trichocarpa]
endosperm	Locus_13933_Transcript_6/14_Confidence_0.205_Length_1429	230.359	AP-2 complex subunit beta [Medicago truncatula] &gt;gi|355508363|gb|AES89505.1| AP-2 complex subunit beta [Medicago truncatula]
endosperm	Locus_12271_Transcript_6/8_Confidence_0.409_Length_1944	230.127	unnamed protein product [Vitis vinifera]
endosperm	Locus_56263_Transcript_1/1_Confidence_0.000_Length_314	230.114	conserved hypothetical protein [Ricinus communis] &gt;gi|223531080|gb|EEF32930.1| conserved hypothetical protein [Ricinus communis]
endosperm	Locus_53661_Transcript_2/3_Confidence_0.737_Length_690	230.077	Histone H2A [Medicago truncatula] &gt;gi|357512107|ref|XP_003626342.1| Histone H2A [Medicago truncatula] &gt;gi|124360158|gb|ABN08174.1| Histone H2A; Histone-fold [Medicago truncatula] &gt;gi|124360160|gb|ABN08176.1| Histone H2A; Histone-fold [Medicago truncatula] &gt;gi|355501355|gb|AES82558.1| His...
endosperm	Locus_3901_Transcript_1/4_Confidence_0.636_Length_366	229.711	predicted protein [Populus trichocarpa] &gt;gi|222836993|gb|EEE75386.1| predicted protein [Populus trichocarpa]
endosperm	Locus_18592_Transcript_3/5_Confidence_0.562_Length_838	229.056	PREDICTED: uncharacterized protein LOC100827503 [Brachypodium distachyon]
endosperm	Locus_7427_Transcript_9/12_Confidence_0.500_Length_857	228.452	PREDICTED: phosducin-like protein 3 [Vitis vinifera] &gt;gi|296090246|emb|CBI40065.3| unnamed protein product [Vitis vinifera]
endosperm	Locus_466_Transcript_17/22_Confidence_0.200_Length_1433	228.413	adenosine 5&apos;-phosphosulfate reductase-like8 precursor [Zea mays] &gt;gi|58014114|gb|AAW63058.1| adenosine 5&apos;-phosphosulfate reductase 8 [Zea mays]
endosperm	Locus_745_Transcript_3/6_Confidence_0.612_Length_1634	228.046	hypothetical protein SORBIDRAFT_04g028990 [Sorghum bicolor] &gt;gi|241932440|gb|EES05585.1| hypothetical protein SORBIDRAFT_04g028990 [Sorghum bicolor]
endosperm	Locus_61209_Transcript_1/3_Confidence_0.667_Length_272	227.755	hypothetical protein OsJ_12319 [Oryza sativa Japonica Group] &gt;gi|218193626|gb|EEC76053.1| hypothetical protein OsI_13248 [Oryza sativa Indica Group]
endosperm	Locus_51305_Transcript_1/1_Confidence_0.000_Length_256	227.619	hypothetical protein SORBIDRAFT_04g037100 [Sorghum bicolor] &gt;gi|241932865|gb|EES06010.1| hypothetical protein SORBIDRAFT_04g037100 [Sorghum bicolor]
endosperm	Locus_12170_Transcript_2/16_Confidence_0.370_Length_1295	227.422	PREDICTED: proteasome subunit beta type-6 [Vitis vinifera] &gt;gi|297736018|emb|CBI24056.3| unnamed protein product [Vitis vinifera]
endosperm	Locus_52343_Transcript_1/2_Confidence_0.333_Length_409	227.358	predicted protein [Hordeum vulgare subsp. vulgare]
endosperm	Locus_5333_Transcript_6/10_Confidence_0.447_Length_1836	227.186	mannan synthase [Coffea arabica]
endosperm	Locus_37317_Transcript_3/5_Confidence_0.647_Length_854	226.984	PREDICTED: uncharacterized protein At5g64816-like [Brachypodium distachyon]
endosperm	Locus_11343_Transcript_1/2_Confidence_0.750_Length_334	226.58	PREDICTED: transmembrane protein 93-like [Vitis vinifera]
endosperm	Locus_8866_Transcript_6/11_Confidence_0.368_Length_972	226.264	PREDICTED: actin-depolymerizing factor [Vitis vinifera] &gt;gi|296083652|emb|CBI23641.3| unnamed protein product [Vitis vinifera]
endosperm	Locus_38013_Transcript_4/8_Confidence_0.333_Length_261	226.021	Os01g0708900 [Oryza sativa Japonica Group] &gt;gi|56784132|dbj|BAD81517.1| Graves disease mitochondrial solute carrier protein-like [Oryza sativa Japonica Group] &gt;gi|125527443|gb|EAY75557.1| hypothetical protein OsI_03461 [Oryza sativa Indica Group] &gt;gi|125571765|gb|EAZ13280.1| hypothetical pr...
endosperm	Locus_30107_Transcript_3/7_Confidence_0.524_Length_1095	225.866	putative hAT family dimerisation domain containing protein [Oryza sativa Japonica Group]
endosperm	Locus_50586_Transcript_1/2_Confidence_0.750_Length_652	225.73	Os11g0602900 [Oryza sativa Japonica Group] &gt;gi|77551808|gb|ABA94605.1| peptidyl-prolyl cis-trans isomerase, cyclophilin-type family protein, expressed [Oryza sativa Japonica Group] &gt;gi|77551809|gb|ABA94606.1| peptidyl-prolyl cis-trans isomerase, cyclophilin-type family protein, expressed [Oryz...
endosperm	Locus_903_Transcript_30/47_Confidence_0.229_Length_2782	225.226	EIN3-binding F-box protein 1 [Musa acuminata AAA Group]
endosperm	Locus_12800_Transcript_4/4_Confidence_0.333_Length_616	225.112	PREDICTED: uncharacterized protein LOC100825445 [Brachypodium distachyon]
endosperm	Locus_15624_Transcript_4/9_Confidence_0.278_Length_739	224.967	PREDICTED: uncharacterized protein LOC100810630 [Glycine max]
endosperm	Locus_620_Transcript_3/18_Confidence_0.389_Length_2089	224.436	PREDICTED: nucleolar protein 56-like [Vitis vinifera]
endosperm	Locus_36688_Transcript_1/1_Confidence_0.000_Length_1058	224.183	hypothetical protein SORBIDRAFT_01g000810 [Sorghum bicolor] &gt;gi|241919934|gb|EER93078.1| hypothetical protein SORBIDRAFT_01g000810 [Sorghum bicolor]
endosperm	Locus_54024_Transcript_1/2_Confidence_1.000_Length_496	223.847	PREDICTED: 28 kDa heat- and acid-stable phosphoprotein isoform 2 [Vitis vinifera]
endosperm	Locus_45410_Transcript_1/3_Confidence_0.600_Length_346	223.762	catalytic/ oxidoreductase, acting on NADH or NADPH [Zea mays] &gt;gi|195610474|gb|ACG27067.1| catalytic/ oxidoreductase, acting on NADH or NADPH [Zea mays] &gt;gi|195610698|gb|ACG27179.1| catalytic/ oxidoreductase, acting on NADH or NADPH [Zea mays] &gt;gi|195619658|gb|ACG31659.1| catalytic/ oxidore...
endosperm	Locus_13386_Transcript_6/9_Confidence_0.600_Length_2258	223.244	hypothetical protein OsI_01481 [Oryza sativa Indica Group]
endosperm	Locus_40028_Transcript_3/4_Confidence_0.625_Length_427	223.226	uncharacterized protein LOC100193728 [Zea mays] &gt;gi|195624280|gb|ACG33970.1| protein RCC2 [Zea mays]
endosperm	Locus_13512_Transcript_8/12_Confidence_0.275_Length_1164	223.034	acyl carrier protein precursor [Elaeis guineensis]
endosperm	Locus_61377_Transcript_1/1_Confidence_0.000_Length_597	222.198	PREDICTED: uncharacterized protein LOC100527671 [Glycine max]
endosperm	Locus_29883_Transcript_7/13_Confidence_0.441_Length_2581	222.073	Os08g0538000 [Oryza sativa Japonica Group] &gt;gi|38175549|dbj|BAD01242.1| putative glycyl-tRNA synthetase [Oryza sativa Japonica Group] &gt;gi|113624338|dbj|BAF24283.1| Os08g0538000 [Oryza sativa Japonica Group] &gt;gi|125562356|gb|EAZ07804.1| hypothetical protein OsI_30061 [Oryza sativa Indica Gro...
endosperm	Locus_53803_Transcript_1/2_Confidence_0.333_Length_415	221.897	hypothetical protein VITISV_006434 [Vitis vinifera]
endosperm	Locus_994_Transcript_8/9_Confidence_0.321_Length_3081	221.848	B0402A04.3 [Oryza sativa Indica Group]
endosperm	Locus_4765_Transcript_2/8_Confidence_0.457_Length_972	221.505	histone H1 [Populus trichocarpa] &gt;gi|222857459|gb|EEE95006.1| histone H1 [Populus trichocarpa]
endosperm	Locus_588_Transcript_17/69_Confidence_0.183_Length_2139	221.263	PREDICTED: DNA-directed RNA polymerase D subunit 1-like [Brachypodium distachyon]
endosperm	Locus_1455_Transcript_37/57_Confidence_0.174_Length_1795	221.21	Ubiquitin carboxyl-terminal hydrolase, putative [Ricinus communis] &gt;gi|223536688|gb|EEF38330.1| Ubiquitin carboxyl-terminal hydrolase, putative [Ricinus communis]
endosperm	Locus_56197_Transcript_1/1_Confidence_0.000_Length_293	221.029	PREDICTED: monocopper oxidase-like protein SKU5-like [Brachypodium distachyon]
endosperm	Locus_31114_Transcript_1/1_Confidence_0.000_Length_286	220.881	PREDICTED: prolyl 4-hydroxylase subunit alpha-1 isoform 2 [Vitis vinifera] &gt;gi|297736941|emb|CBI26142.3| unnamed protein product [Vitis vinifera]
endosperm	Locus_12424_Transcript_10/13_Confidence_0.333_Length_962	220.637	ribosomal protein L15 [Elaeis guineensis]
endosperm	Locus_13045_Transcript_2/5_Confidence_0.444_Length_684	220.626	Os07g0618800 [Oryza sativa Japonica Group] &gt;gi|75326667|sp|Q7F0J0.1|CML13_ORYSJ RecName: Full=Probable calcium-binding protein CML13; AltName: Full=Calmodulin-like protein 13 &gt;gi|33146874|dbj|BAC79872.1| putative caltractin [Oryza sativa Japonica Group] &gt;gi|33146878|dbj|BAC79876.1| putative...
endosperm	Locus_2023_Transcript_5/10_Confidence_0.571_Length_630	220.227	60S ribosomal protein L24 [Elaeis guineensis]
endosperm	Locus_17193_Transcript_1/16_Confidence_0.395_Length_1107	219.987	PREDICTED: protein TIC 20-I, chloroplastic [Vitis vinifera] &gt;gi|302142547|emb|CBI19750.3| unnamed protein product [Vitis vinifera]
endosperm	Locus_11401_Transcript_4/6_Confidence_0.455_Length_950	219.59	PREDICTED: proteasome subunit beta type-4 isoform 1 [Vitis vinifera] &gt;gi|297746225|emb|CBI16281.3| unnamed protein product [Vitis vinifera]
endosperm	Locus_56276_Transcript_1/3_Confidence_0.500_Length_361	219.435	PREDICTED: 60S ribosomal protein L38 [Glycine max]
endosperm	Locus_3690_Transcript_30/37_Confidence_0.248_Length_3946	219.417	hypothetical protein SORBIDRAFT_08g023070 [Sorghum bicolor] &gt;gi|241943311|gb|EES16456.1| hypothetical protein SORBIDRAFT_08g023070 [Sorghum bicolor]
endosperm	Locus_3030_Transcript_6/40_Confidence_0.198_Length_2590	219.281	hypothetical protein OsJ_00089 [Oryza sativa Japonica Group]
endosperm	Locus_1098_Transcript_13/19_Confidence_0.286_Length_973	219.223	serine/threonine protein phosphatase, putative [Ricinus communis] &gt;gi|223538772|gb|EEF40372.1| serine/threonine protein phosphatase, putative [Ricinus communis]
endosperm	Locus_61759_Transcript_1/1_Confidence_0.957_Length_326	219.211	PREDICTED: uncharacterized protein LOC100808633 [Glycine max]
endosperm	Locus_45032_Transcript_2/4_Confidence_0.714_Length_725	219.173	PREDICTED: serine/threonine-protein phosphatase 2A regulatory subunit B&apos;&apos; subunit gamma [Vitis vinifera] &gt;gi|297736895|emb|CBI26096.3| unnamed protein product [Vitis vinifera]
endosperm	Locus_12638_Transcript_1/14_Confidence_0.444_Length_563	218.934	hypothetical protein SORBIDRAFT_02g039000 [Sorghum bicolor] &gt;gi|241926546|gb|EER99690.1| hypothetical protein SORBIDRAFT_02g039000 [Sorghum bicolor]
endosperm	Locus_49841_Transcript_1/2_Confidence_0.750_Length_272	218.874	ATP synthase delta subunit 2 [Gossypium hirsutum]
endosperm	Locus_581_Transcript_13/66_Confidence_0.105_Length_1918	218.865	transcriptional co-repressor -like [Oryza sativa Japonica Group]
endosperm	Locus_1919_Transcript_2/8_Confidence_0.565_Length_580	218.756	LOC100282286 precursor [Zea mays] &gt;gi|194702234|gb|ACF85201.1| unknown [Zea mays] &gt;gi|195621250|gb|ACG32455.1| oligosaccharide transporter [Zea mays]
endosperm	Locus_173_Transcript_3/7_Confidence_0.519_Length_809	218.679	conserved hypothetical protein [Ricinus communis] &gt;gi|223545560|gb|EEF47064.1| conserved hypothetical protein [Ricinus communis]
endosperm	Locus_330_Transcript_2/8_Confidence_0.542_Length_763	218.519	Late embryogenesis abundant protein Lea14-A, putative [Ricinus communis] &gt;gi|223526810|gb|EEF29030.1| Late embryogenesis abundant protein Lea14-A, putative [Ricinus communis]
endosperm	Locus_490_Transcript_21/24_Confidence_0.196_Length_754	218.065	predicted protein [Populus trichocarpa] &gt;gi|222852451|gb|EEE89998.1| predicted protein [Populus trichocarpa]
endosperm	Locus_8889_Transcript_4/5_Confidence_0.500_Length_1445	217.995	PREDICTED: protein pleiotropic regulatory locus 1-like [Brachypodium distachyon]
endosperm	Locus_13259_Transcript_29/46_Confidence_0.160_Length_2187	217.834	PREDICTED: ABC transporter F family member 3 [Vitis vinifera] &gt;gi|297742399|emb|CBI34548.3| unnamed protein product [Vitis vinifera]
endosperm	Locus_899_Transcript_10/20_Confidence_0.295_Length_1522	217.68	PREDICTED: uncharacterized protein DDB_G0288155 isoform 1 [Vitis vinifera] &gt;gi|147856360|emb|CAN79636.1| hypothetical protein VITISV_014473 [Vitis vinifera] &gt;gi|302142516|emb|CBI19719.3| unnamed protein product [Vitis vinifera]
endosperm	Locus_1355_Transcript_29/33_Confidence_0.192_Length_847	217.528	Os03g0709000 [Oryza sativa Japonica Group] &gt;gi|108710695|gb|ABF98490.1| MAPEG family protein, expressed [Oryza sativa Japonica Group] &gt;gi|113549513|dbj|BAF12956.1| Os03g0709000 [Oryza sativa Japonica Group] &gt;gi|215692882|dbj|BAG88302.1| unnamed protein product [Oryza sativa Japonica Group] ...
endosperm	Locus_27164_Transcript_1/9_Confidence_0.316_Length_267	217.506	hypothetical protein SELMODRAFT_441263 [Selaginella moellendorffii] &gt;gi|300161558|gb|EFJ28173.1| hypothetical protein SELMODRAFT_441263 [Selaginella moellendorffii]
endosperm	Locus_36660_Transcript_1/3_Confidence_0.571_Length_286	217.418	Cell division control protein, putative [Ricinus communis] &gt;gi|223534070|gb|EEF35788.1| Cell division control protein, putative [Ricinus communis]
endosperm	Locus_5617_Transcript_1/2_Confidence_0.333_Length_662	217.31	putative reversibly glycosylatable polypeptide [Elaeis guineensis]
endosperm	Locus_55824_Transcript_1/1_Confidence_0.000_Length_520	217.017	PREDICTED: cytochrome b-c1 complex subunit 9-like [Glycine max]
endosperm	Locus_3425_Transcript_2/17_Confidence_0.400_Length_1589	216.965	IAA9 [Musa acuminata AAA Group]
endosperm	Locus_54086_Transcript_1/2_Confidence_1.000_Length_329	216.514	hypothetical protein OsI_16537 [Oryza sativa Indica Group]
endosperm	Locus_47053_Transcript_1/1_Confidence_0.667_Length_217	216.498	RecName: Full=Luminal-binding protein 3; Short=BiP 3; AltName: Full=78 kDa glucose-regulated protein homolog 3; Short=GRP-78-3 &gt;gi|19809|emb|CAA42663.1| luminal binding protein (BiP) [Nicotiana tabacum]
endosperm	Locus_55216_Transcript_2/3_Confidence_0.667_Length_994	216.31	uncharacterized protein LOC100304361 [Zea mays] &gt;gi|223943117|gb|ACN25642.1| unknown [Zea mays]
endosperm	Locus_20047_Transcript_1/6_Confidence_0.600_Length_355	215.644	PREDICTED: histone H2A variant 1 [Vitis vinifera] &gt;gi|296084502|emb|CBI25061.3| unnamed protein product [Vitis vinifera]
endosperm	Locus_31046_Transcript_6/10_Confidence_0.467_Length_1558	215.624	hypothetical protein VITISV_028464 [Vitis vinifera]
endosperm	Locus_58874_Transcript_1/1_Confidence_0.929_Length_257	215.206	Grx_C2.1 - glutaredoxin subgroup I [Zea mays] &gt;gi|195608928|gb|ACG26294.1| Grx_C2.1 - glutaredoxin subgroup I [Zea mays]
endosperm	Locus_39628_Transcript_7/8_Confidence_0.565_Length_1328	215.11	predicted protein [Populus trichocarpa] &gt;gi|222835427|gb|EEE73862.1| predicted protein [Populus trichocarpa]
endosperm	Locus_41662_Transcript_1/2_Confidence_0.667_Length_866	215.026	hypothetical protein OsI_27689 [Oryza sativa Indica Group]
endosperm	Locus_45011_Transcript_1/2_Confidence_0.750_Length_475	214.976	PREDICTED: reticulon-like protein B8 isoform 3 [Vitis vinifera] &gt;gi|225446771|ref|XP_002283019.1| PREDICTED: reticulon-like protein B8 isoform 2 [Vitis vinifera] &gt;gi|225446773|ref|XP_002283015.1| PREDICTED: reticulon-like protein B8 isoform 1 [Vitis vinifera] &gt;gi|302143506|emb|CBI22067.3| u...
endosperm	Locus_15550_Transcript_7/9_Confidence_0.435_Length_1118	214.854	PREDICTED: programmed cell death protein 5-like [Vitis vinifera]
endosperm	Locus_647_Transcript_23/37_Confidence_0.317_Length_3583	214.717	SET domain-containing protein [Oryza sativa]
endosperm	Locus_24061_Transcript_1/5_Confidence_0.556_Length_745	214.435	hypothetical protein VITISV_010830 [Vitis vinifera]
endosperm	Locus_2873_Transcript_2/8_Confidence_0.409_Length_549	214.175	disulfide-isomerase precursor-like protein [Elaeis guineensis]
endosperm	Locus_53845_Transcript_2/3_Confidence_0.778_Length_260	214.091	polyubiquitin, partial [Solanum tuberosum]
endosperm	Locus_19072_Transcript_4/9_Confidence_0.467_Length_535	213.944	ubiquitin conjugating enzyme 2 [Zea mays] &gt;gi|99866716|gb|ABF67930.1| ubiquitin conjugating enzyme 2 [Zea mays] &gt;gi|99866728|gb|ABF67941.1| ubiquitin conjugating enzyme 2 [Zea mays] &gt;gi|99866739|gb|ABF67951.1| ubiquitin conjugating enzyme 2 [Zea mays]
endosperm	Locus_61751_Transcript_1/1_Confidence_0.000_Length_279	213.674	BES1 [Triticum aestivum]
endosperm	Locus_34524_Transcript_4/5_Confidence_0.529_Length_1510	213.555	unnamed protein product [Vitis vinifera]
endosperm	Locus_48970_Transcript_3/9_Confidence_0.438_Length_2489	213.265	PREDICTED: E3 ubiquitin-protein ligase RNF167-like [Vitis vinifera]
endosperm	Locus_13009_Transcript_3/8_Confidence_0.364_Length_1021	213.229	PREDICTED: macro domain-containing protein VPA0103-like [Brachypodium distachyon]
endosperm	Locus_16122_Transcript_8/10_Confidence_0.393_Length_891	213.208	uncharacterized protein LOC100502214 [Zea mays] &gt;gi|238013492|gb|ACR37781.1| unknown [Zea mays]
endosperm	Locus_1768_Transcript_6/40_Confidence_0.231_Length_2085	212.813	Os07g0134800 [Oryza sativa Japonica Group] &gt;gi|75135397|sp|Q6ZDY8.1|DHSA_ORYSJ RecName: Full=Succinate dehydrogenase [ubiquinone] flavoprotein subunit, mitochondrial; AltName: Full=Flavoprotein subunit of complex II; Short=FP; Flags: Precursor &gt;gi|34394418|dbj|BAC83515.1| putative succinate de...
endosperm	Locus_34759_Transcript_1/3_Confidence_0.333_Length_798	212.471	GTPase SAR1 [Triticum aestivum]
endosperm	Locus_12788_Transcript_5/9_Confidence_0.526_Length_2032	212.235	hypothetical protein SORBIDRAFT_01g006320 [Sorghum bicolor] &gt;gi|241920211|gb|EER93355.1| hypothetical protein SORBIDRAFT_01g006320 [Sorghum bicolor]
endosperm	Locus_61637_Transcript_1/1_Confidence_0.952_Length_323	212.204	PREDICTED: uncharacterized protein LOC100808633 [Glycine max]
endosperm	Locus_1267_Transcript_2/6_Confidence_0.375_Length_599	212.2	DNA-directed RNA polymerases II 24 kDa polypeptide [Elaeis guineensis]
endosperm	Locus_60439_Transcript_1/1_Confidence_0.000_Length_221	212.157	conserved hypothetical protein [Ricinus communis] &gt;gi|223537411|gb|EEF39039.1| conserved hypothetical protein [Ricinus communis]
endosperm	Locus_11997_Transcript_6/8_Confidence_0.500_Length_1211	212.014	hypothetical protein SORBIDRAFT_03g006630 [Sorghum bicolor] &gt;gi|241929369|gb|EES02514.1| hypothetical protein SORBIDRAFT_03g006630 [Sorghum bicolor]
endosperm	Locus_1469_Transcript_11/45_Confidence_0.246_Length_3270	211.893	PREDICTED: ATP-dependent Clp protease ATP-binding subunit clpA homolog CD4A, chloroplastic-like [Vitis vinifera]
endosperm	Locus_61668_Transcript_1/1_Confidence_0.500_Length_375	211.889	ribosomal protein L15 [Elaeis guineensis]
endosperm	Locus_4026_Transcript_5/7_Confidence_0.333_Length_543	211.838	Os03g0360500 [Oryza sativa Japonica Group] &gt;gi|108708280|gb|ABF96075.1| expressed protein [Oryza sativa Japonica Group] &gt;gi|113548625|dbj|BAF12068.1| Os03g0360500 [Oryza sativa Japonica Group] &gt;gi|125586332|gb|EAZ26996.1| hypothetical protein OsJ_10921 [Oryza sativa Japonica Group] &gt;gi|2...
endosperm	Locus_2285_Transcript_2/3_Confidence_0.571_Length_617	211.798	PREDICTED: mortality factor 4-like protein 1 [Vitis vinifera] &gt;gi|296087392|emb|CBI33766.3| unnamed protein product [Vitis vinifera]
endosperm	Locus_14475_Transcript_10/13_Confidence_0.342_Length_656	211.788	RecName: Full=60S ribosomal protein L23A &gt;gi|2641201|gb|AAB86852.1| ribosomal protein L23a [Fritillaria agrestis]
endosperm	Locus_11668_Transcript_2/5_Confidence_0.667_Length_371	211.688	hypothetical protein VITISV_021856 [Vitis vinifera]
endosperm	Locus_26495_Transcript_2/4_Confidence_0.667_Length_537	211.636	structural constituent of ribosome [Elaeis guineensis]
endosperm	Locus_3346_Transcript_2/7_Confidence_0.649_Length_828	211.532	glutaredoxin-1, grx1, putative [Ricinus communis] &gt;gi|1707981|sp|P55143.1|GLRX_RICCO RecName: Full=Glutaredoxin &gt;gi|223536034|gb|EEF37692.1| glutaredoxin-1, grx1, putative [Ricinus communis]
endosperm	Locus_7083_Transcript_13/33_Confidence_0.278_Length_1753	211.282	PREDICTED: serine/threonine-protein phosphatase PP2A catalytic subunit [Vitis vinifera] &gt;gi|147805851|emb|CAN78260.1| hypothetical protein VITISV_016121 [Vitis vinifera] &gt;gi|297746443|emb|CBI16499.3| unnamed protein product [Vitis vinifera]
endosperm	Locus_13785_Transcript_6/11_Confidence_0.469_Length_1591	211.248	PREDICTED: aspartic proteinase nepenthesin-2 [Vitis vinifera]
endosperm	Locus_53757_Transcript_2/3_Confidence_0.333_Length_828	211.181	unnamed protein product [Vitis vinifera]
endosperm	Locus_374_Transcript_24/70_Confidence_0.145_Length_3084	210.777	26S proteasome regulatory subunit rpn1, putative [Ricinus communis] &gt;gi|223542840|gb|EEF44376.1| 26S proteasome regulatory subunit rpn1, putative [Ricinus communis]
endosperm	Locus_53085_Transcript_1/1_Confidence_0.000_Length_206	210.601	Upstream activation factor subunit UAF30, putative [Ricinus communis] &gt;gi|223538407|gb|EEF40013.1| Upstream activation factor subunit UAF30, putative [Ricinus communis]
endosperm	Locus_3481_Transcript_2/3_Confidence_0.286_Length_1620	210.531	predicted protein [Populus trichocarpa] &gt;gi|308154366|sp|B9IJ21.1|PURA_POPTR RecName: Full=Adenylosuccinate synthetase, chloroplastic; Short=AMPSase; Short=AdSS; AltName: Full=IMP--aspartate ligase; Flags: Precursor &gt;gi|222868091|gb|EEF05222.1| predicted protein [Populus trichocarpa]
endosperm	Locus_55266_Transcript_2/2_Confidence_0.412_Length_744	210.366	predicted protein [Hordeum vulgare subsp. vulgare]
endosperm	Locus_18130_Transcript_2/5_Confidence_0.333_Length_665	210.22	hypothetical protein OsI_10034 [Oryza sativa Indica Group] &gt;gi|254679805|gb|ACT78555.1| HRL protein [Oryza sativa Japonica Group]
endosperm	Locus_55181_Transcript_1/3_Confidence_0.750_Length_619	210.092	unknown [Glycine max]
endosperm	Locus_60781_Transcript_1/1_Confidence_0.000_Length_201	209.996	hypothetical protein OsJ_10295 [Oryza sativa Japonica Group]
endosperm	Locus_60313_Transcript_1/3_Confidence_0.667_Length_406	209.924	hypothetical protein SORBIDRAFT_03g043995 [Sorghum bicolor] &gt;gi|241930970|gb|EES04115.1| hypothetical protein SORBIDRAFT_03g043995 [Sorghum bicolor]
endosperm	Locus_1265_Transcript_3/41_Confidence_0.116_Length_1999	209.872	PREDICTED: GDP-L-galactose phosphorylase 1-like [Brachypodium distachyon]
endosperm	Locus_60279_Transcript_1/1_Confidence_0.500_Length_204	209.652	DCN1-like protein 4 [Zea mays]
endosperm	Locus_58295_Transcript_1/2_Confidence_0.500_Length_429	209.554	uncharacterized protein LOC100793233 [Glycine max] &gt;gi|255633912|gb|ACU17317.1| unknown [Glycine max]
endosperm	Locus_265_Transcript_1/1_Confidence_0.000_Length_608	209.28	40S ribosomal protein S24, putative [Ricinus communis] &gt;gi|223542604|gb|EEF44143.1| 40S ribosomal protein S24, putative [Ricinus communis]
endosperm	Locus_2426_Transcript_1/2_Confidence_0.500_Length_674	209.128	PREDICTED: ubiquitin-conjugating enzyme E2 variant 1D isoform 1 [Vitis vinifera] &gt;gi|147839204|emb|CAN76921.1| hypothetical protein VITISV_015623 [Vitis vinifera] &gt;gi|296084863|emb|CBI28272.3| unnamed protein product [Vitis vinifera]
endosperm	Locus_59774_Transcript_1/1_Confidence_0.000_Length_402	208.837	PREDICTED: KH domain-containing protein At4g18375-like [Brachypodium distachyon]
endosperm	Locus_9442_Transcript_5/11_Confidence_0.440_Length_1935	208.777	unknown [Picea sitchensis]
endosperm	Locus_1421_Transcript_7/9_Confidence_0.467_Length_1413	208.673	unknown [Medicago truncatula]
endosperm	Locus_17290_Transcript_10/19_Confidence_0.167_Length_631	208.63	TPA_inf: alpha-amylase [Glycine max]
endosperm	Locus_46267_Transcript_1/3_Confidence_0.667_Length_471	208.538	At2g04520/T1O3.7 [Arabidopsis thaliana] &gt;gi|15450561|gb|AAK96458.1| At2g04520/T1O3.7 [Arabidopsis thaliana]
endosperm	Locus_3026_Transcript_3/6_Confidence_0.333_Length_1071	208.496	PREDICTED: DEAD-box ATP-dependent RNA helicase 38-like [Vitis vinifera] &gt;gi|297740016|emb|CBI30198.3| unnamed protein product [Vitis vinifera]
endosperm	Locus_23663_Transcript_1/6_Confidence_0.650_Length_894	208.052	hypothetical protein [Oryza minuta]
endosperm	Locus_25363_Transcript_6/12_Confidence_0.360_Length_1438	207.098	unknown [Zea mays]
endosperm	Locus_15358_Transcript_6/13_Confidence_0.500_Length_3250	207.091	predicted protein [Hordeum vulgare subsp. vulgare]
endosperm	Locus_2788_Transcript_4/7_Confidence_0.588_Length_759	206.826	PREDICTED: 14-3-3-like protein D-like [Vitis vinifera]
endosperm	Locus_49410_Transcript_2/3_Confidence_0.600_Length_809	206.555	cleft lip and palate transmembrane protein CLPTM1 [Beta vulgaris subsp. vulgaris]
endosperm	Locus_8530_Transcript_6/8_Confidence_0.381_Length_1939	206.426	PREDICTED: serine hydroxymethyltransferase, mitochondrial-like [Vitis vinifera] &gt;gi|297736687|emb|CBI25704.3| unnamed protein product [Vitis vinifera]
endosperm	Locus_27198_Transcript_3/9_Confidence_0.350_Length_769	206.42	PREDICTED: uncharacterized protein LOC100248442 [Vitis vinifera] &gt;gi|296088754|emb|CBI38204.3| unnamed protein product [Vitis vinifera]
endosperm	Locus_14552_Transcript_13/27_Confidence_0.306_Length_3485	206.184	hypothetical protein VITISV_042276 [Vitis vinifera]
endosperm	Locus_34606_Transcript_1/1_Confidence_0.250_Length_226	206.148	hydroxyproline rich glycoprotein PsHRGP1, partial [Pisum sativum]
endosperm	Locus_4218_Transcript_13/16_Confidence_0.375_Length_963	205.984	DNA binding protein, putative [Ricinus communis] &gt;gi|223546532|gb|EEF48030.1| DNA binding protein, putative [Ricinus communis]
endosperm	Locus_59745_Transcript_1/1_Confidence_0.500_Length_417	205.962	predicted protein [Populus trichocarpa] &gt;gi|222859875|gb|EEE97422.1| predicted protein [Populus trichocarpa]
endosperm	Locus_433_Transcript_3/28_Confidence_0.253_Length_2131	205.742	PREDICTED: staphylococcal nuclease domain-containing protein 1 [Vitis vinifera] &gt;gi|296088151|emb|CBI35621.3| unnamed protein product [Vitis vinifera]
endosperm	Locus_38380_Transcript_1/1_Confidence_0.500_Length_205	205.522	phosphatidylinositol-specific phospholipase C 1 [Lilium davidii]
endosperm	Locus_53877_Transcript_2/4_Confidence_0.571_Length_571	205.245	unknown [Populus trichocarpa]
endosperm	Locus_61766_Transcript_1/1_Confidence_0.957_Length_337	205.201	PREDICTED: uncharacterized protein LOC100808633 [Glycine max]
endosperm	Locus_2601_Transcript_2/23_Confidence_0.318_Length_1174	205.166	hypothetical protein SORBIDRAFT_09g000350 [Sorghum bicolor] &gt;gi|241944377|gb|EES17522.1| hypothetical protein SORBIDRAFT_09g000350 [Sorghum bicolor]
endosperm	Locus_58924_Transcript_1/1_Confidence_0.000_Length_1000	205.143	hypothetical protein OsJ_08707 [Oryza sativa Japonica Group]
endosperm	Locus_3702_Transcript_6/12_Confidence_0.333_Length_1199	204.853	Protein yrdA, putative [Ricinus communis] &gt;gi|223550276|gb|EEF51763.1| Protein yrdA, putative [Ricinus communis]
endosperm	Locus_9103_Transcript_2/5_Confidence_0.300_Length_1063	204.783	ribosomal protein L30 [Elaeis guineensis]
endosperm	Locus_23398_Transcript_4/5_Confidence_0.556_Length_442	204.713	predicted protein [Populus trichocarpa] &gt;gi|118485279|gb|ABK94499.1| unknown [Populus trichocarpa] &gt;gi|222833830|gb|EEE72307.1| predicted protein [Populus trichocarpa]
endosperm	Locus_56201_Transcript_2/3_Confidence_0.733_Length_1181	204.119	unknown [Zea mays] &gt;gi|224030399|gb|ACN34275.1| unknown [Zea mays]
endosperm	Locus_39194_Transcript_1/2_Confidence_0.417_Length_400	203.817	predicted protein [Hordeum vulgare subsp. vulgare]
endosperm	Locus_5095_Transcript_16/19_Confidence_0.277_Length_1432	203.701	cellulose synthase 3B [Salix sachalinensis]
endosperm	Locus_19067_Transcript_12/18_Confidence_0.375_Length_925	203.591	secretory carrier membrane protein [Elaeis guineensis]
endosperm	Locus_45253_Transcript_2/6_Confidence_0.391_Length_422	203.511	metallothionein type 2a-FL [Elaeis guineensis]
endosperm	Locus_18589_Transcript_13/16_Confidence_0.471_Length_2732	202.962	PREDICTED: long chain acyl-CoA synthetase 4 [Vitis vinifera] &gt;gi|297742330|emb|CBI34479.3| unnamed protein product [Vitis vinifera]
endosperm	Locus_58748_Transcript_1/1_Confidence_0.333_Length_231	202.902	Src homology 3 domain containing protein [Elaeis guineensis]
endosperm	Locus_13068_Transcript_19/23_Confidence_0.378_Length_4310	202.783	PREDICTED: uncharacterized protein LOC100254675 [Vitis vinifera]
endosperm	Locus_18917_Transcript_2/5_Confidence_0.667_Length_625	202.777	PREDICTED: uncharacterized protein LOC100241815 [Vitis vinifera] &gt;gi|296090460|emb|CBI40279.3| unnamed protein product [Vitis vinifera]
endosperm	Locus_12342_Transcript_9/14_Confidence_0.262_Length_2162	202.735	PREDICTED: probable phosphatidylinositol 4-kinase type 2-beta At1g26270 isoform 1 [Vitis vinifera] &gt;gi|147838249|emb|CAN76598.1| hypothetical protein VITISV_005885 [Vitis vinifera]
endosperm	Locus_57755_Transcript_1/1_Confidence_0.000_Length_523	202.722	RecName: Full=Histone H2A.1; AltName: Full=LeH2A-1 &gt;gi|355477218|gb|AES12482.1| putative histone 2A protein [Solanum lycopersicum]
endosperm	Locus_17582_Transcript_21/25_Confidence_0.413_Length_2828	202.588	PREDICTED: kinesin-like protein KIF2A-like [Vitis vinifera] &gt;gi|297743274|emb|CBI36141.3| unnamed protein product [Vitis vinifera]
endosperm	Locus_60551_Transcript_1/1_Confidence_0.000_Length_445	202.373	PREDICTED: uncharacterized protein LOC100242076 [Vitis vinifera] &gt;gi|298205129|emb|CBI40650.3| unnamed protein product [Vitis vinifera]
endosperm	Locus_15227_Transcript_2/6_Confidence_0.500_Length_1679	202.111	predicted protein [Populus trichocarpa] &gt;gi|222860662|gb|EEE98209.1| predicted protein [Populus trichocarpa]
endosperm	Locus_47256_Transcript_2/4_Confidence_0.714_Length_783	201.834	PREDICTED: T-complex protein 1 subunit beta [Vitis vinifera] &gt;gi|302141688|emb|CBI18891.3| unnamed protein product [Vitis vinifera]
endosperm	Locus_11783_Transcript_9/12_Confidence_0.304_Length_943	201.672	PREDICTED: probable calcium-binding protein CML13 [Vitis vinifera] &gt;gi|28629126|gb|AAO49473.1| putative serine/threonine kinase [Vitis vinifera] &gt;gi|296082851|emb|CBI22152.3| unnamed protein product [Vitis vinifera]
endosperm	Locus_61353_Transcript_1/1_Confidence_0.000_Length_322	201.618	Os06g0196900 [Oryza sativa Japonica Group] &gt;gi|113595095|dbj|BAF18969.1| Os06g0196900 [Oryza sativa Japonica Group]
endosperm	Locus_11244_Transcript_9/16_Confidence_0.300_Length_732	201.16	predicted protein [Populus trichocarpa] &gt;gi|48474193|dbj|BAD22677.1| flowering locus T like protein [Populus nigra] &gt;gi|83628280|gb|ABC26020.1| MFT-like protein [Populus trichocarpa] &gt;gi|169990898|dbj|BAG12898.1| FLOWERING LOCUS T/ TERMINAL FLOWER 1-like protein [Populus nigra] &gt;gi|22286...
endosperm	Locus_13413_Transcript_3/9_Confidence_0.429_Length_677	200.87	Os09g0420600 [Oryza sativa Japonica Group] &gt;gi|50725969|dbj|BAD33496.1| 26S proteasome regulatory subunit-like protein [Oryza sativa Japonica Group] &gt;gi|113631430|dbj|BAF25111.1| Os09g0420600 [Oryza sativa Japonica Group]
endosperm	Locus_15741_Transcript_16/19_Confidence_0.400_Length_1259	200.809	GA 2-oxidase 2 [Elaeis guineensis]
endosperm	Locus_29277_Transcript_1/2_Confidence_0.600_Length_325	200.643	unknown [Picea sitchensis]
endosperm	Locus_50726_Transcript_1/2_Confidence_0.333_Length_234	200.552	eukaryotic translation initiation factor 3 subunit like protein [Arabidopsis thaliana]
endosperm	Locus_15692_Transcript_12/28_Confidence_0.250_Length_1718	200.111	PREDICTED: phosphoinositide phospholipase C 4-like isoform 4 [Vitis vinifera]
endosperm	Locus_53019_Transcript_2/3_Confidence_0.750_Length_380	199.993	putative alpha-tubulin, partial [Olea europaea]
endosperm	Locus_27185_Transcript_6/7_Confidence_0.467_Length_699	199.978	hypothetical protein SORBIDRAFT_06g019110 [Sorghum bicolor] &gt;gi|241939156|gb|EES12301.1| hypothetical protein SORBIDRAFT_06g019110 [Sorghum bicolor]
endosperm	Locus_59198_Transcript_3/4_Confidence_0.562_Length_1001	199.976	40S ribosomal protein s2 [Cucumis melo subsp. melo]
endosperm	Locus_57762_Transcript_1/1_Confidence_0.750_Length_225	199.956	predicted protein [Hordeum vulgare subsp. vulgare]
endosperm	Locus_12613_Transcript_2/3_Confidence_0.556_Length_460	199.926	unnamed protein product [Vitis vinifera]
endosperm	Locus_15094_Transcript_2/10_Confidence_0.308_Length_906	199.916	protein transporter, putative [Ricinus communis] &gt;gi|223540489|gb|EEF42056.1| protein transporter, putative [Ricinus communis]
endosperm	Locus_4187_Transcript_16/19_Confidence_0.236_Length_2388	199.811	PREDICTED: 1,4-alpha-glucan-branching enzyme 2, chloroplastic/amyloplastic-like [Glycine max]
endosperm	Locus_57756_Transcript_1/1_Confidence_0.000_Length_290	199.684	unnamed protein product [Vitis vinifera]
endosperm	Locus_59759_Transcript_1/1_Confidence_0.000_Length_462	199.621	PREDICTED: uncharacterized protein LOC100800807 [Glycine max]
endosperm	Locus_23933_Transcript_2/4_Confidence_0.600_Length_407	199.603	acyl carrier protein [Camellia oleifera]
endosperm	Locus_224_Transcript_11/24_Confidence_0.231_Length_833	199.553	Chain A, Structure-Based Design Of Pyrazolo[1,5-A][1,3,5]triazine Derivatives As Potent Inhibitors Of Protein Kinase Ck2 &gt;gi|188036038|pdb|2PVJ|A Chain A, Structure-Based Design Of Pyrazolo[1,5-A][1,3,5]triazine Derivatives As Potent Inhibitors Of Protein Kinase Ck2 &gt;gi|188036039|pdb|2PVK|A Ch...
endosperm	Locus_22777_Transcript_6/8_Confidence_0.500_Length_833	199.504	predicted protein [Hordeum vulgare subsp. vulgare]
endosperm	Locus_12329_Transcript_3/9_Confidence_0.393_Length_872	199.454	Os06g0219800 [Oryza sativa Japonica Group] &gt;gi|51535369|dbj|BAD37240.1| putative phosphotyrosyl phosphatase activator [Oryza sativa Japonica Group] &gt;gi|113595205|dbj|BAF19079.1| Os06g0219800 [Oryza sativa Japonica Group]
endosperm	Locus_56764_Transcript_2/3_Confidence_0.556_Length_247	199.269	LOC100283457 [Zea mays] &gt;gi|195634915|gb|ACG36926.1| thioredoxin [Zea mays]
endosperm	Locus_17455_Transcript_4/11_Confidence_0.320_Length_677	198.909	Os05g0171900 [Oryza sativa Japonica Group] &gt;gi|52353771|gb|AAU44337.1| unknown protein [Oryza sativa Japonica Group] &gt;gi|113578327|dbj|BAF16690.1| Os05g0171900 [Oryza sativa Japonica Group] &gt;gi|125551008|gb|EAY96717.1| hypothetical protein OsI_18636 [Oryza sativa Indica Group] &gt;gi|215697...
endosperm	Locus_4417_Transcript_8/43_Confidence_0.130_Length_1190	198.752	PREDICTED: LOW QUALITY PROTEIN: polyadenylate-binding protein 3 [Vitis vinifera]
endosperm	Locus_12515_Transcript_4/5_Confidence_0.562_Length_443	198.74	unknown [Glycine max]
endosperm	Locus_21524_Transcript_16/19_Confidence_0.368_Length_1326	198.663	unknown [Zea mays]
endosperm	Locus_783_Transcript_2/9_Confidence_0.345_Length_698	198.598	PREDICTED: staphylococcal nuclease domain-containing protein 1 [Vitis vinifera] &gt;gi|296082235|emb|CBI21240.3| unnamed protein product [Vitis vinifera]
endosperm	Locus_14416_Transcript_2/5_Confidence_0.385_Length_1133	198.538	PREDICTED: proteasome subunit alpha type-7 [Vitis vinifera] &gt;gi|297734987|emb|CBI17349.3| unnamed protein product [Vitis vinifera]
endosperm	Locus_1106_Transcript_13/14_Confidence_0.239_Length_1360	198.3	patellin-5 [Zea mays] &gt;gi|195618644|gb|ACG31152.1| patellin-5 [Zea mays] &gt;gi|195619122|gb|ACG31391.1| patellin-5 [Zea mays]
endosperm	Locus_56902_Transcript_1/1_Confidence_0.857_Length_276	198.146	enolase [Elaeis guineensis]
endosperm	Locus_19233_Transcript_3/4_Confidence_0.667_Length_400	197.725	signal recognition particle 14 kDa family protein [Arabidopsis lyrata subsp. lyrata] &gt;gi|297327761|gb|EFH58181.1| signal recognition particle 14 kDa family protein [Arabidopsis lyrata subsp. lyrata]
endosperm	Locus_47657_Transcript_1/1_Confidence_0.000_Length_405	197.695	alcohol dehydrogenase [Elaeis guineensis]
endosperm	Locus_53767_Transcript_1/1_Confidence_0.000_Length_770	197.499	PREDICTED: histone-lysine N-methyltransferase, H3 lysine-9 specific SUVH4-like [Vitis vinifera]
endosperm	Locus_61869_Transcript_1/1_Confidence_1.000_Length_292	197.391	hypothetical protein VITISV_039922 [Vitis vinifera]
endosperm	Locus_454_Transcript_24/35_Confidence_0.212_Length_3154	197.225	PREDICTED: uncharacterized protein LOC100253161 [Vitis vinifera] &gt;gi|297740810|emb|CBI30992.3| unnamed protein product [Vitis vinifera]
endosperm	Locus_14814_Transcript_8/22_Confidence_0.203_Length_1294	196.627	PREDICTED: endoplasmin homolog [Vitis vinifera]
endosperm	Locus_53774_Transcript_1/3_Confidence_0.667_Length_565	196.502	hypothetical protein OsI_13244 [Oryza sativa Indica Group]
endosperm	Locus_59795_Transcript_1/1_Confidence_0.000_Length_336	196.419	conserved hypothetical protein [Ricinus communis] &gt;gi|223546045|gb|EEF47548.1| conserved hypothetical protein [Ricinus communis]
endosperm	Locus_10569_Transcript_2/4_Confidence_0.667_Length_689	196.143	PREDICTED: nucleoside-triphosphatase-like [Brachypodium distachyon]
endosperm	Locus_970_Transcript_16/42_Confidence_0.294_Length_1139	196.118	PREDICTED: uncharacterized protein LOC100791911 [Glycine max]
endosperm	Locus_16498_Transcript_22/28_Confidence_0.235_Length_1321	195.999	PREDICTED: proteasome subunit beta type-2-A-like [Vitis vinifera] &gt;gi|147843860|emb|CAN79443.1| hypothetical protein VITISV_006154 [Vitis vinifera]
endosperm	Locus_22281_Transcript_10/11_Confidence_0.281_Length_1420	195.957	Os03g0815900 [Oryza sativa Japonica Group] &gt;gi|28876018|gb|AAO60027.1| putative transcription elongation factor [Oryza sativa Japonica Group] &gt;gi|108711747|gb|ABF99542.1| transcription elongation factor S-II family protein, expressed [Oryza sativa Japonica Group] &gt;gi|113550158|dbj|BAF13601....
endosperm	Locus_6069_Transcript_30/38_Confidence_0.200_Length_4039	195.843	Os02g0167700 [Oryza sativa Japonica Group] &gt;gi|49387757|dbj|BAD26245.1| putative TIP120 protein [Oryza sativa Japonica Group] &gt;gi|113535539|dbj|BAF07922.1| Os02g0167700 [Oryza sativa Japonica Group] &gt;gi|215697277|dbj|BAG91271.1| unnamed protein product [Oryza sativa Japonica Group] &gt;gi|2...
endosperm	Locus_14160_Transcript_1/5_Confidence_0.385_Length_500	195.808	PREDICTED: uncharacterized protein LOC100854478 [Vitis vinifera]
endosperm	Locus_53065_Transcript_1/1_Confidence_0.000_Length_285	195.512	chloroplast outer envelope protein 37 [Arabidopsis thaliana] &gt;gi|75099806|sp|O80565.2|OEP37_ARATH RecName: Full=Outer envelope pore protein 37, chloroplastic; AltName: Full=Chloroplastic outer envelope pore protein of 37 kDa; Short=AtOEP37; Flags: Precursor &gt;gi|15028229|gb|AAK76611.1| unknown ...
endosperm	Locus_61372_Transcript_1/1_Confidence_0.952_Length_324	195.407	hypothetical protein SORBIDRAFT_1180s002020 [Sorghum bicolor] &gt;gi|241947001|gb|EES20146.1| hypothetical protein SORBIDRAFT_1180s002020 [Sorghum bicolor]
endosperm	Locus_27829_Transcript_1/2_Confidence_0.500_Length_289	195.382	3-hydroxy-3-methylglutaryl coenzyme A reductase [Paris fargesii]
endosperm	Locus_61797_Transcript_1/1_Confidence_1.000_Length_285	195.267	senescence-associated protein 4 [Hemerocallis hybrid cultivar]
endosperm	Locus_53773_Transcript_2/3_Confidence_0.500_Length_637	195.158	predicted protein [Populus trichocarpa] &gt;gi|222865946|gb|EEF03077.1| predicted protein [Populus trichocarpa]
endosperm	Locus_549_Transcript_13/15_Confidence_0.395_Length_1634	195.07	uncharacterized protein LOC100193988 [Zea mays] &gt;gi|194694634|gb|ACF81401.1| unknown [Zea mays]
endosperm	Locus_55584_Transcript_1/1_Confidence_0.000_Length_220	194.988	predicted protein [Hordeum vulgare subsp. vulgare]
endosperm	Locus_12993_Transcript_2/4_Confidence_0.667_Length_1074	194.947	putative protein [Oryza sativa]
endosperm	Locus_459_Transcript_10/14_Confidence_0.395_Length_2499	194.881	PREDICTED: puromycin-sensitive aminopeptidase [Vitis vinifera] &gt;gi|296081675|emb|CBI20680.3| unnamed protein product [Vitis vinifera]
endosperm	Locus_3296_Transcript_5/8_Confidence_0.267_Length_2298	194.722	PREDICTED: vacuolar protein sorting-associated protein 52 homolog [Vitis vinifera] &gt;gi|297737982|emb|CBI27183.3| unnamed protein product [Vitis vinifera]
endosperm	Locus_93_Transcript_25/69_Confidence_0.135_Length_1265	194.644	unknown [Lotus japonicus]
endosperm	Locus_56744_Transcript_1/1_Confidence_0.000_Length_335	194.502	hypothetical protein OsI_34367 [Oryza sativa Indica Group]
endosperm	Locus_42712_Transcript_1/1_Confidence_0.000_Length_572	194.461	Os03g0725200 [Oryza sativa Japonica Group] &gt;gi|50428723|gb|AAT77074.1| expressed protein [Oryza sativa Japonica Group] &gt;gi|108710837|gb|ABF98632.1| expressed protein [Oryza sativa Japonica Group] &gt;gi|113549599|dbj|BAF13042.1| Os03g0725200 [Oryza sativa Japonica Group] &gt;gi|215741244|dbj|B...
endosperm	Locus_38064_Transcript_2/4_Confidence_0.500_Length_1151	194.171	PREDICTED: vesicle-associated membrane protein 727-like [Glycine max]
endosperm	Locus_27188_Transcript_2/4_Confidence_0.545_Length_868	193.865	hypothetical protein MTR_4g093770 [Medicago truncatula] &gt;gi|355509462|gb|AES90604.1| hypothetical protein MTR_4g093770 [Medicago truncatula]
endosperm	Locus_42737_Transcript_1/2_Confidence_0.667_Length_621	193.862	unknown [Allium sativum]
endosperm	Locus_57718_Transcript_1/2_Confidence_0.333_Length_209	193.693	putative low density lipoprotein B-like protein [Corchorus olitorius]
endosperm	Locus_1166_Transcript_4/6_Confidence_0.375_Length_1783	193.472	PREDICTED: trafficking protein particle complex subunit 8-like [Brachypodium distachyon]
endosperm	Locus_10816_Transcript_2/25_Confidence_0.229_Length_1579	193.455	unnamed protein product [Vitis vinifera]
endosperm	Locus_42267_Transcript_2/2_Confidence_0.667_Length_202	193.449	serine/threonine protein phosphatase 2a regulatory subunit A, partial [Lolium perenne]
endosperm	Locus_40319_Transcript_2/2_Confidence_0.200_Length_758	193.432	RecName: Full=Phosphoribosylamine--glycine ligase; AltName: Full=Glycinamide ribonucleotide synthetase; Short=GARS; AltName: Full=Phosphoribosylglycinamide synthetase &gt;gi|945062|gb|AAA74447.1| glycinamide ribonucleotide (GAR) synthetase, partial [Vigna unguiculata]
endosperm	Locus_29862_Transcript_2/6_Confidence_0.545_Length_975	193.275	prolyl 4-hydroxylase alpha subunit, putative [Ricinus communis] &gt;gi|223543448|gb|EEF44979.1| prolyl 4-hydroxylase alpha subunit, putative [Ricinus communis]
endosperm	Locus_53755_Transcript_1/2_Confidence_0.750_Length_228	193.121	predicted protein [Populus trichocarpa] &gt;gi|222862069|gb|EEE99611.1| predicted protein [Populus trichocarpa]
endosperm	Locus_18437_Transcript_15/17_Confidence_0.292_Length_1850	192.763	predicted protein [Populus trichocarpa] &gt;gi|222857854|gb|EEE95401.1| predicted protein [Populus trichocarpa]
endosperm	Locus_6603_Transcript_13/27_Confidence_0.188_Length_2067	192.735	pre-mRNA-splicing factor 19 [Zea mays] &gt;gi|195640644|gb|ACG39790.1| pre-mRNA-splicing factor 19 [Zea mays] &gt;gi|224030373|gb|ACN34262.1| unknown [Zea mays]
endosperm	Locus_9691_Transcript_3/11_Confidence_0.200_Length_1110	192.732	eukaryotic translation initiation factor 2 beta subunit [Elaeis guineensis]
endosperm	Locus_673_Transcript_23/36_Confidence_0.386_Length_3410	192.722	PREDICTED: protein argonaute 1-like [Vitis vinifera]
endosperm	Locus_1218_Transcript_6/23_Confidence_0.247_Length_1561	192.268	Os03g0326300 [Oryza sativa Japonica Group] &gt;gi|108707923|gb|ABF95718.1| expressed protein [Oryza sativa Japonica Group] &gt;gi|113548462|dbj|BAF11905.1| Os03g0326300 [Oryza sativa Japonica Group] &gt;gi|215694607|dbj|BAG89798.1| unnamed protein product [Oryza sativa Japonica Group]
endosperm	Locus_25351_Transcript_3/9_Confidence_0.458_Length_1157	192.178	annexin [Elaeis guineensis]
endosperm	Locus_30540_Transcript_4/6_Confidence_0.733_Length_622	192.029	unnamed protein product [Vitis vinifera]
endosperm	Locus_354_Transcript_9/14_Confidence_0.607_Length_2046	191.883	hypothetical protein SORBIDRAFT_03g035970 [Sorghum bicolor] &gt;gi|241928395|gb|EES01540.1| hypothetical protein SORBIDRAFT_03g035970 [Sorghum bicolor]
endosperm	Locus_61261_Transcript_1/1_Confidence_0.947_Length_323	191.866	PREDICTED: uncharacterized protein LOC100808633 [Glycine max]
endosperm	Locus_54814_Transcript_1/3_Confidence_0.500_Length_459	191.852	Os10g0475900 [Oryza sativa Japonica Group] &gt;gi|16905182|gb|AAL31052.1|AC078893_15 putative polyubiquitin [Oryza sativa Japonica Group] &gt;gi|31432659|gb|AAP54264.1| Ubiquitin family protein, expressed [Oryza sativa Japonica Group] &gt;gi|113639452|dbj|BAF26757.1| Os10g0475900 [Oryza sativa Japon...
endosperm	Locus_26941_Transcript_4/7_Confidence_0.400_Length_880	191.709	Sialin, putative [Ricinus communis] &gt;gi|223549054|gb|EEF50543.1| Sialin, putative [Ricinus communis]
endosperm	Locus_15997_Transcript_2/5_Confidence_0.615_Length_1470	191.571	PREDICTED: uncharacterized protein LOC100249171 [Vitis vinifera] &gt;gi|297738855|emb|CBI28100.3| unnamed protein product [Vitis vinifera]
endosperm	Locus_53608_Transcript_1/1_Confidence_0.000_Length_205	191.545	hypothetical protein SORBIDRAFT_03g030782 [Sorghum bicolor] &gt;gi|241928091|gb|EES01236.1| hypothetical protein SORBIDRAFT_03g030782 [Sorghum bicolor]
endosperm	Locus_27328_Transcript_6/7_Confidence_0.615_Length_1537	191.412	cyclin dependent kinase regulator [Musa acuminata AAA Group]
endosperm	Locus_61259_Transcript_1/1_Confidence_0.000_Length_329	191.311	hypothetical protein SELMODRAFT_118063 [Selaginella moellendorffii] &gt;gi|302811856|ref|XP_002987616.1| hypothetical protein SELMODRAFT_426414 [Selaginella moellendorffii] &gt;gi|300144508|gb|EFJ11191.1| hypothetical protein SELMODRAFT_426414 [Selaginella moellendorffii] &gt;gi|300149018|gb|EFJ1567...
endosperm	Locus_42676_Transcript_1/1_Confidence_0.000_Length_522	191.127	predicted protein [Populus trichocarpa] &gt;gi|222844548|gb|EEE82095.1| predicted protein [Populus trichocarpa]
endosperm	Locus_37411_Transcript_1/1_Confidence_0.000_Length_494	191.097	PREDICTED: RING-H2 finger protein ATL48-like [Vitis vinifera]
endosperm	Locus_571_Transcript_3/9_Confidence_0.478_Length_537	190.991	unknown [Glycine max]
endosperm	Locus_42354_Transcript_3/5_Confidence_0.667_Length_1200	190.856	mitochondrial F0 ATP synthase D chain [Elaeis guineensis]
endosperm	Locus_5581_Transcript_3/6_Confidence_0.375_Length_1276	190.75	predicted protein [Populus trichocarpa] &gt;gi|222833893|gb|EEE72370.1| predicted protein [Populus trichocarpa]
endosperm	Locus_57145_Transcript_2/3_Confidence_0.500_Length_511	190.603	PREDICTED: uncharacterized protein C24H6.02c [Vitis vinifera]
endosperm	Locus_2912_Transcript_11/17_Confidence_0.290_Length_1320	190.386	putative expp1 protein [Elaeis guineensis]
endosperm	Locus_4502_Transcript_13/35_Confidence_0.222_Length_1864	190.311	hypothetical protein SORBIDRAFT_09g019370 [Sorghum bicolor] &gt;gi|241946334|gb|EES19479.1| hypothetical protein SORBIDRAFT_09g019370 [Sorghum bicolor]
endosperm	Locus_13252_Transcript_2/11_Confidence_0.375_Length_806	190.255	predicted protein [Populus trichocarpa] &gt;gi|222865707|gb|EEF02838.1| predicted protein [Populus trichocarpa]
endosperm	Locus_55614_Transcript_1/2_Confidence_0.333_Length_580	190.192	predicted protein [Hordeum vulgare subsp. vulgare]
endosperm	Locus_23355_Transcript_1/1_Confidence_0.000_Length_463	190.075	PREDICTED: UPF0414 transmembrane protein C20orf30 homolog [Vitis vinifera] &gt;gi|147825386|emb|CAN75495.1| hypothetical protein VITISV_030526 [Vitis vinifera] &gt;gi|297735425|emb|CBI17865.3| unnamed protein product [Vitis vinifera]
endosperm	Locus_7934_Transcript_6/9_Confidence_0.500_Length_1103	189.862	PREDICTED: eukaryotic translation initiation factor 3 subunit J [Vitis vinifera] &gt;gi|296088327|emb|CBI36772.3| unnamed protein product [Vitis vinifera]
endosperm	Locus_53377_Transcript_2/3_Confidence_0.333_Length_921	189.391	PREDICTED: uncharacterized protein LOC100842977 [Brachypodium distachyon]
endosperm	Locus_8706_Transcript_13/27_Confidence_0.435_Length_1371	189.215	pre-mRNA splicing factor [Oryza sativa Japonica Group]
endosperm	Locus_6314_Transcript_4/9_Confidence_0.367_Length_1174	189.147	unnamed protein product [Vitis vinifera]
endosperm	Locus_6826_Transcript_21/41_Confidence_0.262_Length_1005	189.048	PREDICTED: zinc finger CCCH domain-containing protein 14-like [Vitis vinifera]
endosperm	Locus_49549_Transcript_1/1_Confidence_0.000_Length_203	189.001	PREDICTED: probable ATP-dependent RNA helicase YTHDC2 [Brachypodium distachyon]
endosperm	Locus_59141_Transcript_1/1_Confidence_0.000_Length_242	188.982	conserved hypothetical protein [Ricinus communis] &gt;gi|223551446|gb|EEF52932.1| conserved hypothetical protein [Ricinus communis]
endosperm	Locus_5687_Transcript_1/1_Confidence_0.000_Length_208	188.94	PREDICTED: uncharacterized protein LOC100252571 [Vitis vinifera]
endosperm	Locus_61140_Transcript_1/1_Confidence_0.875_Length_254	188.781	hypothetical protein VITISV_015452 [Vitis vinifera]
endosperm	Locus_27774_Transcript_11/21_Confidence_0.281_Length_673	188.681	predicted protein [Populus trichocarpa] &gt;gi|222867688|gb|EEF04819.1| predicted protein [Populus trichocarpa]
endosperm	Locus_15026_Transcript_14/18_Confidence_0.507_Length_2234	188.67	Os06g0688100 [Oryza sativa Japonica Group] &gt;gi|52076695|dbj|BAD45608.1| putative RNA polymerase I transcription factor RRN3 [Oryza sativa Japonica Group] &gt;gi|52077031|dbj|BAD46064.1| putative RNA polymerase I transcription factor RRN3 [Oryza sativa Japonica Group] &gt;gi|215704896|dbj|BAG94924...
endosperm	Locus_55585_Transcript_1/2_Confidence_0.667_Length_224	188.665	uncharacterized protein LOC100306406 precursor [Glycine max] &gt;gi|255628433|gb|ACU14561.1| unknown [Glycine max]
endosperm	Locus_12818_Transcript_6/9_Confidence_0.400_Length_711	188.659	Cu/Zn superoxide dismutase [Tetradium ruticarpum]
endosperm	Locus_47529_Transcript_3/3_Confidence_0.250_Length_890	188.642	PREDICTED: probable aminotransferase ACS12-like [Vitis vinifera]
endosperm	Locus_22467_Transcript_5/12_Confidence_0.467_Length_595	188.629	PREDICTED: nucleosome assembly protein 1-like 1-like isoform 1 [Vitis vinifera] &gt;gi|297743095|emb|CBI35962.3| unnamed protein product [Vitis vinifera]
endosperm	Locus_16908_Transcript_4/6_Confidence_0.375_Length_1477	188.513	Heat shock cognate 70 kDa protein, putative, expressed [Oryza sativa Japonica Group]
endosperm	Locus_577_Transcript_14/27_Confidence_0.297_Length_1534	188.429	PREDICTED: GTPase-activating protein gyp7-like isoform 1 [Vitis vinifera]
endosperm	Locus_10356_Transcript_2/3_Confidence_0.667_Length_858	188.219	GASA-like protein [Gymnadenia conopsea]
endosperm	Locus_51999_Transcript_1/1_Confidence_0.000_Length_226	187.988	hypothetical protein OsI_20456 [Oryza sativa Indica Group]
endosperm	Locus_45264_Transcript_1/2_Confidence_0.941_Length_366	187.864	unnamed protein product [Vitis vinifera]
endosperm	Locus_10931_Transcript_19/21_Confidence_0.327_Length_1459	187.76	PREDICTED: KH domain-containing protein At4g18375-like [Brachypodium distachyon]
endosperm	Locus_34950_Transcript_2/5_Confidence_0.583_Length_252	187.653	unnamed protein product [Vitis vinifera]
endosperm	Locus_45266_Transcript_2/3_Confidence_0.800_Length_402	187.648	uncharacterized protein LOC100306111 [Glycine max] &gt;gi|356555750|ref|XP_003546193.1| PREDICTED: uncharacterized protein LOC100819728 [Glycine max] &gt;gi|255627585|gb|ACU14137.1| unknown [Glycine max]
endosperm	Locus_15783_Transcript_3/7_Confidence_0.545_Length_1218	187.638	uncharacterized protein LOC100192580 [Zea mays] &gt;gi|194691034|gb|ACF79601.1| unknown [Zea mays] &gt;gi|195655121|gb|ACG47028.1| eukaryotic translation initiation factor 3 subunit 4 [Zea mays]
endosperm	Locus_17481_Transcript_2/10_Confidence_0.375_Length_687	187.581	PREDICTED: probable signal peptidase complex subunit 3-like isoform 1 [Brachypodium distachyon]
endosperm	Locus_47607_Transcript_1/4_Confidence_0.533_Length_651	187.542	seed maturation protein [Zea mays] &gt;gi|195643082|gb|ACG41009.1| seed maturation protein [Zea mays]
endosperm	Locus_8104_Transcript_2/3_Confidence_0.667_Length_693	187.287	3-ketoacyl-CoA thiolase-like protein [Triticum aestivum]
endosperm	Locus_5446_Transcript_22/37_Confidence_0.259_Length_1911	187.252	PREDICTED: 3-ketoacyl-CoA synthase 11 [Vitis vinifera] &gt;gi|147838768|emb|CAN67313.1| hypothetical protein VITISV_014119 [Vitis vinifera]
endosperm	Locus_59005_Transcript_1/1_Confidence_0.000_Length_301	187.08	predicted protein [Hordeum vulgare subsp. vulgare]
endosperm	Locus_2550_Transcript_3/5_Confidence_0.545_Length_947	187.015	unknown [Medicago truncatula]
endosperm	Locus_58207_Transcript_1/2_Confidence_0.500_Length_434	186.787	integrase [Gossypium hirsutum]
endosperm	Locus_19094_Transcript_1/2_Confidence_0.667_Length_231	186.746	COR413-PM2, putative [Ricinus communis] &gt;gi|223538463|gb|EEF40069.1| COR413-PM2, putative [Ricinus communis]
endosperm	Locus_53030_Transcript_1/3_Confidence_0.667_Length_913	186.677	unnamed protein product [Vitis vinifera]
endosperm	Locus_12518_Transcript_4/7_Confidence_0.652_Length_815	186.563	predicted protein [Populus trichocarpa] &gt;gi|222857267|gb|EEE94814.1| predicted protein [Populus trichocarpa]
endosperm	Locus_7257_Transcript_5/7_Confidence_0.579_Length_1037	186.552	PREDICTED: dolichol-phosphate mannosyltransferase-like [Glycine max]
endosperm	Locus_40232_Transcript_1/3_Confidence_0.692_Length_333	186.524	histone H2B [Malus x domestica]
endosperm	Locus_42557_Transcript_3/5_Confidence_0.400_Length_683	186.497	unnamed protein product [Vitis vinifera]
endosperm	Locus_13228_Transcript_4/6_Confidence_0.429_Length_663	186.47	translational initiation factor eIF1 [Elaeis guineensis]
endosperm	Locus_8446_Transcript_22/24_Confidence_0.250_Length_1204	186.386	predicted protein [Populus trichocarpa] &gt;gi|222862069|gb|EEE99611.1| predicted protein [Populus trichocarpa]
endosperm	Locus_23332_Transcript_1/2_Confidence_0.750_Length_452	186.259	PREDICTED: uncharacterized protein LOC100265804 [Vitis vinifera]
endosperm	Locus_30905_Transcript_3/6_Confidence_0.500_Length_1200	186.118	PREDICTED: uncharacterized protein LOC100836790 [Brachypodium distachyon]
endosperm	Locus_28008_Transcript_1/3_Confidence_0.800_Length_739	185.825	hypothetical protein SORBIDRAFT_03g001570 [Sorghum bicolor] &gt;gi|241929091|gb|EES02236.1| hypothetical protein SORBIDRAFT_03g001570 [Sorghum bicolor]
endosperm	Locus_50579_Transcript_2/2_Confidence_0.600_Length_279	185.558	hypothetical protein 2_8019_01, partial [Pinus taeda]
endosperm	Locus_19124_Transcript_2/3_Confidence_0.200_Length_703	185.482	predicted protein [Populus trichocarpa] &gt;gi|118482343|gb|ABK93095.1| unknown [Populus trichocarpa] &gt;gi|222849073|gb|EEE86620.1| predicted protein [Populus trichocarpa]
endosperm	Locus_47743_Transcript_1/1_Confidence_0.750_Length_272	185.475	uncharacterized protein LOC100194057 [Zea mays] &gt;gi|194694824|gb|ACF81496.1| unknown [Zea mays] &gt;gi|195627294|gb|ACG35477.1| hypothetical protein [Zea mays]
endosperm	Locus_62236_Transcript_1/1_Confidence_1.000_Length_232	185.463	hypothetical protein OsI_01992 [Oryza sativa Indica Group]
endosperm	Locus_925_Transcript_2/5_Confidence_0.556_Length_280	185.432	60S ribosomal protein L13 [Quercus ilex]
endosperm	Locus_2968_Transcript_11/14_Confidence_0.267_Length_1029	185.406	transposon protein, putative, Mutator sub-class, expressed [Oryza sativa Japonica Group]
endosperm	Locus_60928_Transcript_1/1_Confidence_0.000_Length_222	185.269	predicted protein [Populus trichocarpa] &gt;gi|222866825|gb|EEF03956.1| predicted protein [Populus trichocarpa]
endosperm	Locus_439_Transcript_26/29_Confidence_0.238_Length_2300	185.046	hypothetical protein OsI_09434 [Oryza sativa Indica Group]
endosperm	Locus_21299_Transcript_1/1_Confidence_0.000_Length_321	184.878	PREDICTED: uncharacterized protein LOC100256155 [Vitis vinifera]
endosperm	Locus_55093_Transcript_1/1_Confidence_0.000_Length_218	184.846	Os10g0475900 [Oryza sativa Japonica Group] &gt;gi|16905182|gb|AAL31052.1|AC078893_15 putative polyubiquitin [Oryza sativa Japonica Group] &gt;gi|31432659|gb|AAP54264.1| Ubiquitin family protein, expressed [Oryza sativa Japonica Group] &gt;gi|113639452|dbj|BAF26757.1| Os10g0475900 [Oryza sativa Japon...
endosperm	Locus_41000_Transcript_2/5_Confidence_0.500_Length_1947	184.785	PREDICTED: lysophospholipid acyltransferase [Vitis vinifera]
endosperm	Locus_18926_Transcript_2/3_Confidence_0.750_Length_753	184.743	PREDICTED: delta(7)-sterol-C5(6)-desaturase [Vitis vinifera] &gt;gi|296087259|emb|CBI33633.3| unnamed protein product [Vitis vinifera]
endosperm	Locus_11926_Transcript_1/1_Confidence_0.833_Length_325	184.365	metallothionein type 2a-FL [Elaeis guineensis]
endosperm	Locus_14169_Transcript_3/6_Confidence_0.643_Length_618	184.345	predicted protein [Populus trichocarpa] &gt;gi|222841880|gb|EEE79427.1| predicted protein [Populus trichocarpa]
endosperm	Locus_56745_Transcript_1/1_Confidence_0.500_Length_217	184.325	predicted protein [Physcomitrella patens subsp. patens] &gt;gi|162684016|gb|EDQ70421.1| predicted protein [Physcomitrella patens subsp. patens]
endosperm	Locus_40435_Transcript_4/7_Confidence_0.417_Length_1568	183.824	PREDICTED: uncharacterized protein LOC100245328 [Vitis vinifera] &gt;gi|302142876|emb|CBI20171.3| unnamed protein product [Vitis vinifera]
endosperm	Locus_36108_Transcript_2/5_Confidence_0.500_Length_470	183.743	PREDICTED: disease resistance response protein 206 [Vitis vinifera] &gt;gi|297739799|emb|CBI29981.3| unnamed protein product [Vitis vinifera]
endosperm	Locus_13577_Transcript_6/8_Confidence_0.471_Length_835	183.629	anaphase-promoting complex subunit 10 [Elaeis guineensis]
endosperm	Locus_50561_Transcript_1/2_Confidence_0.333_Length_367	183.532	unknown [Lotus japonicus]
endosperm	Locus_54835_Transcript_1/1_Confidence_0.000_Length_346	183.522	unnamed protein product [Vitis vinifera]
endosperm	Locus_40281_Transcript_1/1_Confidence_0.000_Length_206	183.444	vacuolar H+-ATPase catalytic subunit [Allium cepa]
endosperm	Locus_262_Transcript_3/7_Confidence_0.579_Length_582	183.291	uncharacterized protein LOC100499804 [Glycine max] &gt;gi|255626769|gb|ACU13729.1| unknown [Glycine max]
endosperm	Locus_61623_Transcript_1/1_Confidence_0.667_Length_217	183.218	RecName: Full=Luminal-binding protein 3; Short=BiP 3; AltName: Full=78 kDa glucose-regulated protein homolog 3; Short=GRP-78-3 &gt;gi|19809|emb|CAA42663.1| luminal binding protein (BiP) [Nicotiana tabacum]
endosperm	Locus_61755_Transcript_1/1_Confidence_0.933_Length_293	182.96	alpha-tubulin 3 [Gossypium hirsutum]
endosperm	Locus_51248_Transcript_1/2_Confidence_0.667_Length_268	182.945	PREDICTED: ATP synthase mitochondrial F1 complex assembly factor 1 [Vitis vinifera] &gt;gi|297740461|emb|CBI30643.3| unnamed protein product [Vitis vinifera]
endosperm	Locus_62144_Transcript_1/1_Confidence_1.000_Length_301	182.584	unnamed protein product [Vitis vinifera]
endosperm	Locus_40285_Transcript_3/4_Confidence_0.571_Length_515	182.553	hypothetical protein ARALYDRAFT_909128 [Arabidopsis lyrata subsp. lyrata] &gt;gi|297317319|gb|EFH47741.1| hypothetical protein ARALYDRAFT_909128 [Arabidopsis lyrata subsp. lyrata]
endosperm	Locus_20509_Transcript_2/3_Confidence_0.714_Length_1393	182.298	RmlC-like cupin [Arabidopsis thaliana] &gt;gi|4580389|gb|AAD24367.1| legumin-like protein [Arabidopsis thaliana] &gt;gi|67633554|gb|AAY78701.1| cupin family protein [Arabidopsis thaliana] &gt;gi|330253065|gb|AEC08159.1| RmlC-like cupin [Arabidopsis thaliana]
endosperm	Locus_23437_Transcript_1/1_Confidence_0.500_Length_216	182.244	PREDICTED: uncharacterized protein LOC100245686 [Vitis vinifera] &gt;gi|297743445|emb|CBI36312.3| unnamed protein product [Vitis vinifera]
endosperm	Locus_42990_Transcript_1/1_Confidence_0.000_Length_1119	181.802	predicted protein [Populus trichocarpa] &gt;gi|222842060|gb|EEE79607.1| predicted protein [Populus trichocarpa]
endosperm	Locus_18559_Transcript_9/11_Confidence_0.400_Length_915	181.71	predicted protein [Populus trichocarpa] &gt;gi|222842488|gb|EEE80035.1| predicted protein [Populus trichocarpa]
endosperm	Locus_34474_Transcript_1/1_Confidence_0.000_Length_316	181.332	PREDICTED: uncharacterized protein LOC100832963 [Brachypodium distachyon]
endosperm	Locus_51872_Transcript_1/1_Confidence_0.000_Length_209	181.329	hypothetical protein VITISV_002889 [Vitis vinifera]
endosperm	Locus_7772_Transcript_6/6_Confidence_0.316_Length_353	181.202	cold induced plasma membrane protein [Jatropha curcas]
endosperm	Locus_2585_Transcript_4/11_Confidence_0.423_Length_874	180.983	unnamed protein product [Vitis vinifera]
endosperm	Locus_19265_Transcript_3/17_Confidence_0.429_Length_1284	180.771	unknown [Populus trichocarpa]
endosperm	Locus_53058_Transcript_4/6_Confidence_0.400_Length_1436	180.625	unknown [Picea sitchensis]
endosperm	Locus_160_Transcript_4/6_Confidence_0.667_Length_953	180.58	histone H2B [Malus x domestica]
endosperm	Locus_8179_Transcript_16/22_Confidence_0.260_Length_678	180.556	PREDICTED: PHD finger protein ALFIN-LIKE 1 isoform 1 [Vitis vinifera]
endosperm	Locus_36663_Transcript_2/5_Confidence_0.421_Length_1062	180.363	hypothetical protein OsJ_02814 [Oryza sativa Japonica Group]
endosperm	Locus_14087_Transcript_1/4_Confidence_0.667_Length_597	180.357	LOC100283043 [Zea mays] &gt;gi|195627086|gb|ACG35373.1| 60S ribosomal protein L22-2 [Zea mays]
endosperm	Locus_29913_Transcript_2/5_Confidence_0.667_Length_852	180.301	putative PDF1-interacting protein 1, partial [Gossypium barbadense]
endosperm	Locus_53414_Transcript_1/1_Confidence_0.000_Length_215	180.288	unnamed protein product [Vitis vinifera]
endosperm	Locus_12187_Transcript_7/14_Confidence_0.354_Length_995	180.174	phosphatidylinositol synthase [Oryza sativa]
endosperm	Locus_27321_Transcript_4/5_Confidence_0.625_Length_637	180.157	trytophan synthase alpha subunit, putative [Ricinus communis] &gt;gi|223539812|gb|EEF41392.1| trytophan synthase alpha subunit, putative [Ricinus communis]
endosperm	Locus_10086_Transcript_6/9_Confidence_0.556_Length_959	180.083	GAGA-binding transcriptional activator [Aquilegia viridiflora]
endosperm	Locus_4818_Transcript_20/33_Confidence_0.208_Length_895	180.038	hypothetical protein OsJ_08808 [Oryza sativa Japonica Group]
endosperm	Locus_53071_Transcript_1/1_Confidence_0.000_Length_769	179.866	predicted protein [Populus trichocarpa] &gt;gi|222850406|gb|EEE87953.1| predicted protein [Populus trichocarpa]
endosperm	Locus_12723_Transcript_3/7_Confidence_0.348_Length_663	179.836	cyclin B1 [Allium cepa]
endosperm	Locus_945_Transcript_21/26_Confidence_0.261_Length_2445	179.795	PREDICTED: uncharacterized protein LOC100245904 [Vitis vinifera]
endosperm	Locus_27505_Transcript_1/1_Confidence_0.000_Length_517	179.704	hypothetical protein OsI_13062 [Oryza sativa Indica Group]
endosperm	Locus_22269_Transcript_13/22_Confidence_0.262_Length_1867	179.682	Toc34-2 protein [Elaeis guineensis]
endosperm	Locus_49848_Transcript_2/7_Confidence_0.783_Length_792	179.518	Trafficking protein particle complex subunit [Medicago truncatula] &gt;gi|217075312|gb|ACJ86016.1| unknown [Medicago truncatula] &gt;gi|355508738|gb|AES89880.1| Trafficking protein particle complex subunit [Medicago truncatula] &gt;gi|388499948|gb|AFK38040.1| unknown [Medicago truncatula]
endosperm	Locus_34557_Transcript_9/12_Confidence_0.326_Length_1725	179.507	conserved hypothetical protein [Ricinus communis] &gt;gi|223544567|gb|EEF46084.1| conserved hypothetical protein [Ricinus communis]
endosperm	Locus_37358_Transcript_1/2_Confidence_0.667_Length_644	179.364	hypothetical protein SORBIDRAFT_04g031700 [Sorghum bicolor] &gt;gi|241934302|gb|EES07447.1| hypothetical protein SORBIDRAFT_04g031700 [Sorghum bicolor]
endosperm	Locus_4177_Transcript_6/8_Confidence_0.333_Length_562	179.334	CENH3 [Oryza minuta] &gt;gi|260072763|gb|ACX30897.1| CENH3 [Oryza minuta]
endosperm	Locus_2278_Transcript_1/5_Confidence_0.429_Length_550	179.306	actin depolymerizing factor [Elaeis guineensis]
endosperm	Locus_7715_Transcript_16/36_Confidence_0.235_Length_3200	179.238	PREDICTED: DNA damage-binding protein 1 isoform 1 [Vitis vinifera]
endosperm	Locus_18501_Transcript_1/2_Confidence_0.333_Length_201	179.141	predicted protein [Populus trichocarpa] &gt;gi|118483965|gb|ABK93870.1| unknown [Populus trichocarpa] &gt;gi|222850653|gb|EEE88200.1| predicted protein [Populus trichocarpa]
endosperm	Locus_46986_Transcript_1/2_Confidence_0.667_Length_259	179.137	predicted protein [Populus trichocarpa] &gt;gi|222846008|gb|EEE83555.1| predicted protein [Populus trichocarpa]
endosperm	Locus_3999_Transcript_26/28_Confidence_0.200_Length_774	178.845	Os03g0729900 [Oryza sativa Japonica Group] &gt;gi|113549630|dbj|BAF13073.1| Os03g0729900, partial [Oryza sativa Japonica Group]
endosperm	Locus_24588_Transcript_2/4_Confidence_0.615_Length_1119	178.721	PREDICTED: cysteine proteinase inhibitor 2 [Glycine max]
endosperm	Locus_7037_Transcript_1/4_Confidence_0.583_Length_707	178.709	3-ketoacyl-CoA reductase 1 [Gossypium hirsutum]
endosperm	Locus_8537_Transcript_16/19_Confidence_0.267_Length_1403	178.212	PREDICTED: spermidine synthase 1-like [Brachypodium distachyon]
endosperm	Locus_19603_Transcript_4/5_Confidence_0.650_Length_934	178.195	PREDICTED: IAA-amino acid hydrolase ILR1-like 3-like [Vitis vinifera]
endosperm	Locus_7986_Transcript_6/7_Confidence_0.581_Length_1453	178.11	hypothetical protein SORBIDRAFT_03g002180 [Sorghum bicolor] &gt;gi|241926938|gb|EES00083.1| hypothetical protein SORBIDRAFT_03g002180 [Sorghum bicolor]
endosperm	Locus_23984_Transcript_2/4_Confidence_0.429_Length_276	177.893	uncharacterized protein LOC100381912 [Zea mays] &gt;gi|223946377|gb|ACN27272.1| unknown [Zea mays]
endosperm	Locus_5933_Transcript_7/12_Confidence_0.429_Length_1250	177.831	unknown [Zea mays]
endosperm	Locus_19249_Transcript_2/5_Confidence_0.250_Length_556	177.751	putative phosphoglucomutase [Amorphophallus konjac]
endosperm	Locus_40371_Transcript_2/3_Confidence_0.286_Length_748	177.681	PREDICTED: DCN1-like protein 4 isoform 1 [Vitis vinifera] &gt;gi|297743605|emb|CBI36472.3| unnamed protein product [Vitis vinifera]
endosperm	Locus_19097_Transcript_1/2_Confidence_0.556_Length_739	177.376	uncharacterized protein LOC100216924 [Zea mays] &gt;gi|194697072|gb|ACF82620.1| unknown [Zea mays] &gt;gi|195621176|gb|ACG32418.1| cytochrome b5 [Zea mays]
endosperm	Locus_19020_Transcript_1/2_Confidence_0.800_Length_233	177.256	predicted protein [Populus trichocarpa] &gt;gi|222867457|gb|EEF04588.1| predicted protein [Populus trichocarpa]
endosperm	Locus_8781_Transcript_1/4_Confidence_0.571_Length_441	176.959	predicted protein [Populus trichocarpa] &gt;gi|222837472|gb|EEE75851.1| predicted protein [Populus trichocarpa]
endosperm	Locus_4892_Transcript_11/14_Confidence_0.412_Length_2474	176.925	Cyclic nucleotide-gated ion channel, putative [Ricinus communis] &gt;gi|223531133|gb|EEF32981.1| Cyclic nucleotide-gated ion channel, putative [Ricinus communis]
endosperm	Locus_34658_Transcript_1/1_Confidence_0.000_Length_1040	176.851	hypothetical protein SORBIDRAFT_07g024130 [Sorghum bicolor] &gt;gi|241940940|gb|EES14085.1| hypothetical protein SORBIDRAFT_07g024130 [Sorghum bicolor]
endosperm	Locus_61448_Transcript_1/1_Confidence_0.929_Length_307	176.435	alpha-tubulin 3 [Gossypium hirsutum]
endosperm	Locus_56267_Transcript_1/1_Confidence_0.889_Length_481	176.362	MA3 domain-containing protein, partial [Silene latifolia]
endosperm	Locus_12995_Transcript_7/15_Confidence_0.304_Length_1418	176.245	predicted protein [Populus trichocarpa] &gt;gi|222848629|gb|EEE86176.1| predicted protein [Populus trichocarpa]
endosperm	Locus_50593_Transcript_2/3_Confidence_0.400_Length_250	176.222	hypothetical protein OsJ_34325 [Oryza sativa Japonica Group]
endosperm	Locus_12046_Transcript_2/3_Confidence_0.667_Length_452	176.201	RNA helicase [Vigna radiata]
endosperm	Locus_51952_Transcript_1/1_Confidence_0.500_Length_201	176.048	starch branching enzyme 1 [Metroxylon sagu]
endosperm	Locus_42583_Transcript_2/6_Confidence_0.667_Length_1091	175.897	uncharacterized protein LOC100217063 [Zea mays] &gt;gi|194697554|gb|ACF82861.1| unknown [Zea mays] &gt;gi|195626314|gb|ACG34987.1| tetratricopeptide repeat protein 1 [Zea mays]
endosperm	Locus_13716_Transcript_6/15_Confidence_0.362_Length_1810	175.868	predicted protein [Populus trichocarpa] &gt;gi|222843535|gb|EEE81082.1| predicted protein [Populus trichocarpa]
endosperm	Locus_18376_Transcript_7/9_Confidence_0.381_Length_1612	175.79	protein with unknown function [Ricinus communis] &gt;gi|223544050|gb|EEF45576.1| protein with unknown function [Ricinus communis]
endosperm	Locus_28596_Transcript_4/8_Confidence_0.444_Length_754	175.672	predicted protein [Populus trichocarpa] &gt;gi|222836764|gb|EEE75157.1| predicted protein [Populus trichocarpa]
endosperm	Locus_45781_Transcript_1/3_Confidence_0.667_Length_695	175.654	RNA recognition motif-containing protein [Zea mays]
endosperm	Locus_75_Transcript_155/423_Confidence_0.034_Length_3178	175.566	hypothetical protein OsJ_25593 [Oryza sativa Japonica Group]
endosperm	Locus_39709_Transcript_2/4_Confidence_0.571_Length_276	175.471	histone H4 [Allium cepa]
endosperm	Locus_22428_Transcript_1/2_Confidence_0.719_Length_437	175.45	CBL-interacting serine/threonine-protein kinase, putative [Ricinus communis] &gt;gi|223543107|gb|EEF44641.1| CBL-interacting serine/threonine-protein kinase, putative [Ricinus communis]
endosperm	Locus_6109_Transcript_17/21_Confidence_0.229_Length_1530	175.415	RBP42 [Elaeis guineensis]
endosperm	Locus_37856_Transcript_6/9_Confidence_0.333_Length_806	175.379	methionine aminopeptidase 2 [Ananas comosus]
endosperm	Locus_5300_Transcript_6/10_Confidence_0.531_Length_1189	175.37	ethylene-responsive transcription factor ERF118 [Arabidopsis thaliana] &gt;gi|42572031|ref|NP_974106.1| ethylene-responsive transcription factor ERF118 [Arabidopsis thaliana] &gt;gi|75262264|sp|Q9CA27.1|EF118_ARATH RecName: Full=Ethylene-responsive transcription factor ERF118 &gt;gi|12324883|gb|AAG5...
endosperm	Locus_61499_Transcript_1/1_Confidence_0.955_Length_355	175.217	hypothetical protein SORBIDRAFT_1180s002020 [Sorghum bicolor] &gt;gi|241947001|gb|EES20146.1| hypothetical protein SORBIDRAFT_1180s002020 [Sorghum bicolor]
endosperm	Locus_277_Transcript_47/52_Confidence_0.131_Length_1229	175.185	PREDICTED: uncharacterized protein LOC100799118 [Glycine max]
endosperm	Locus_34767_Transcript_3/4_Confidence_0.438_Length_1255	175.097	PREDICTED: syntaxin-related protein KNOLLE [Vitis vinifera]
endosperm	Locus_4205_Transcript_2/20_Confidence_0.325_Length_1254	175.047	hypothetical protein OsI_05843 [Oryza sativa Indica Group]
endosperm	Locus_16636_Transcript_2/5_Confidence_0.455_Length_285	175.035	hypothetical protein OsI_38307 [Oryza sativa Indica Group]
endosperm	Locus_13988_Transcript_2/3_Confidence_0.333_Length_770	175.003	PREDICTED: PP2A regulatory subunit TAP46 [Vitis vinifera] &gt;gi|302143911|emb|CBI23016.3| unnamed protein product [Vitis vinifera]
endosperm	Locus_60537_Transcript_1/1_Confidence_0.000_Length_281	175	hypothetical protein SORBIDRAFT_02g036400 [Sorghum bicolor] &gt;gi|241924234|gb|EER97378.1| hypothetical protein SORBIDRAFT_02g036400 [Sorghum bicolor]
endosperm	Locus_12321_Transcript_8/33_Confidence_0.206_Length_1594	174.925	PREDICTED: formate dehydrogenase, mitochondrial [Vitis vinifera] &gt;gi|296087673|emb|CBI34929.3| unnamed protein product [Vitis vinifera]
endosperm	Locus_10263_Transcript_7/14_Confidence_0.217_Length_632	174.924	unknown protein [Oryza sativa Japonica Group] &gt;gi|37806160|dbj|BAC99665.1| unknown protein [Oryza sativa Japonica Group] &gt;gi|125560225|gb|EAZ05673.1| hypothetical protein OsI_27902 [Oryza sativa Indica Group] &gt;gi|125602268|gb|EAZ41593.1| hypothetical protein OsJ_26126 [Oryza sativa Japonica...
endosperm	Locus_25138_Transcript_12/21_Confidence_0.216_Length_1150	174.809	hypothetical protein OsJ_27955 [Oryza sativa Japonica Group]
endosperm	Locus_3685_Transcript_11/18_Confidence_0.312_Length_1092	174.595	PREDICTED: V-type proton ATPase subunit C [Vitis vinifera] &gt;gi|297734491|emb|CBI15738.3| unnamed protein product [Vitis vinifera]
endosperm	Locus_59027_Transcript_1/1_Confidence_0.000_Length_288	174.562	PREDICTED: uncharacterized protein LOC100821666 [Brachypodium distachyon]
endosperm	Locus_11136_Transcript_3/9_Confidence_0.528_Length_929	174.555	translation elongation factor EF-1 betachain [Elaeis guineensis]
endosperm	Locus_6951_Transcript_13/22_Confidence_0.361_Length_2428	174.522	PREDICTED: pyrophosphate--fructose 6-phosphate 1-phosphotransferase subunit beta-like [Glycine max]
endosperm	Locus_6001_Transcript_20/23_Confidence_0.355_Length_1262	174.428	acyl-ACP thioesterase [Iris tectorum]
endosperm	Locus_23996_Transcript_10/13_Confidence_0.257_Length_721	174.139	PREDICTED: uncharacterized protein LOC100799483 [Glycine max]
endosperm	Locus_18883_Transcript_3/6_Confidence_0.556_Length_777	174.056	PREDICTED: AP-1 complex subunit sigma-2-like [Vitis vinifera]
endosperm	Locus_23504_Transcript_1/1_Confidence_0.000_Length_613	174.022	hypothetical protein SORBIDRAFT_01g002440 [Sorghum bicolor] &gt;gi|241920011|gb|EER93155.1| hypothetical protein SORBIDRAFT_01g002440 [Sorghum bicolor]
endosperm	Locus_1573_Transcript_18/22_Confidence_0.271_Length_1336	173.805	PREDICTED: uncharacterized protein LOC100261724 [Vitis vinifera] &gt;gi|297743254|emb|CBI36121.3| unnamed protein product [Vitis vinifera]
endosperm	Locus_17859_Transcript_3/5_Confidence_0.308_Length_560	173.693	Os02g0177500 [Oryza sativa Japonica Group] &gt;gi|50252055|dbj|BAD27986.1| putative small nuclear ribonucleoprotein polypeptide F [Oryza sativa Japonica Group] &gt;gi|113535599|dbj|BAF07982.1| Os02g0177500 [Oryza sativa Japonica Group]
endosperm	Locus_12692_Transcript_9/15_Confidence_0.275_Length_692	173.681	unnamed protein product [Vitis vinifera]
endosperm	Locus_18469_Transcript_9/21_Confidence_0.366_Length_1373	173.668	uncharacterized protein LOC100216946 [Zea mays] &gt;gi|194697160|gb|ACF82664.1| unknown [Zea mays] &gt;gi|195625932|gb|ACG34796.1| guanine nucleotide-binding protein beta subunit-like protein [Zea mays]
endosperm	Locus_57363_Transcript_1/1_Confidence_0.000_Length_214	173.348	predicted protein [Hordeum vulgare subsp. vulgare]
endosperm	Locus_51_Transcript_6/9_Confidence_0.467_Length_554	173.257	unnamed protein product [Vitis vinifera]
endosperm	Locus_382_Transcript_1/2_Confidence_0.750_Length_217	173.012	hypothetical protein OsI_20484 [Oryza sativa Indica Group] &gt;gi|222632109|gb|EEE64241.1| hypothetical protein OsJ_19074 [Oryza sativa Japonica Group]
endosperm	Locus_2174_Transcript_5/6_Confidence_0.333_Length_1487	172.911	Os04g0432000 [Oryza sativa Japonica Group] &gt;gi|71153746|sp|Q7XQP4.2|SAPK7_ORYSJ RecName: Full=Serine/threonine-protein kinase SAPK7; AltName: Full=Osmotic stress/abscisic acid-activated protein kinase 7 &gt;gi|46917342|dbj|BAD18003.1| serine/threonine protein kinase SAPK7 [Oryza sativa Japonica G...
endosperm	Locus_19175_Transcript_1/4_Confidence_0.500_Length_242	172.83	predicted protein [Populus trichocarpa] &gt;gi|222870971|gb|EEF08102.1| predicted protein [Populus trichocarpa]
endosperm	Locus_48147_Transcript_3/5_Confidence_0.500_Length_1179	172.819	predicted protein [Hordeum vulgare subsp. vulgare]
endosperm	Locus_24338_Transcript_13/18_Confidence_0.234_Length_1235	172.666	Cleft lip and palate transmembrane protein, putative [Ricinus communis] &gt;gi|223542993|gb|EEF44529.1| Cleft lip and palate transmembrane protein, putative [Ricinus communis]
endosperm	Locus_11932_Transcript_2/4_Confidence_0.364_Length_590	172.662	metallothionein-like protein [Musa acuminata] &gt;gi|40716499|gb|AAR88787.1| metallothionein-like protein [Musa acuminata AAA Group]
endosperm	Locus_31634_Transcript_2/3_Confidence_0.600_Length_203	172.633	Os01g0908700 [Oryza sativa Japonica Group] &gt;gi|56785120|dbj|BAD82758.1| copine III-like [Oryza sativa Japonica Group] &gt;gi|56785364|dbj|BAD82322.1| copine III-like [Oryza sativa Japonica Group] &gt;gi|113534677|dbj|BAF07060.1| Os01g0908700 [Oryza sativa Japonica Group]
endosperm	Locus_13156_Transcript_6/9_Confidence_0.400_Length_751	172.516	tropinone reductase II, partial [Dendrobium nobile]
endosperm	Locus_1494_Transcript_14/22_Confidence_0.267_Length_3149	172.429	PREDICTED: aconitate hydratase 2, mitochondrial [Vitis vinifera] &gt;gi|297737441|emb|CBI26642.3| unnamed protein product [Vitis vinifera]
endosperm	Locus_16_Transcript_2/4_Confidence_0.500_Length_215	172.03	hypothetical protein VITISV_022015 [Vitis vinifera]
endosperm	Locus_53662_Transcript_1/1_Confidence_0.000_Length_233	171.88	PREDICTED: dymeclin-like [Vitis vinifera] &gt;gi|297737110|emb|CBI26311.3| unnamed protein product [Vitis vinifera]
endosperm	Locus_23396_Transcript_1/2_Confidence_0.714_Length_466	171.797	unknown [Lotus japonicus]
endosperm	Locus_29906_Transcript_2/3_Confidence_0.400_Length_632	171.724	unnamed protein product [Vitis vinifera]
endosperm	Locus_55627_Transcript_1/3_Confidence_0.333_Length_641	171.647	PREDICTED: ubiquitin-fold modifier-conjugating enzyme 1 [Vitis vinifera] &gt;gi|147816413|emb|CAN77440.1| hypothetical protein VITISV_007403 [Vitis vinifera] &gt;gi|302142114|emb|CBI19317.3| unnamed protein product [Vitis vinifera]
endosperm	Locus_61631_Transcript_1/2_Confidence_1.000_Length_357	171.575	unknown [Medicago truncatula]
endosperm	Locus_3878_Transcript_12/16_Confidence_0.318_Length_1448	171.342	PREDICTED: hydroxysteroid 11-beta-dehydrogenase 1-like protein [Vitis vinifera] &gt;gi|297741043|emb|CBI31355.3| unnamed protein product [Vitis vinifera]
endosperm	Locus_60318_Transcript_1/1_Confidence_0.000_Length_209	171.266	Rab7 [Prosopis juliflora]
endosperm	Locus_59427_Transcript_1/2_Confidence_0.667_Length_321	171.156	hypothetical protein SORBIDRAFT_08g001550 [Sorghum bicolor] &gt;gi|241942431|gb|EES15576.1| hypothetical protein SORBIDRAFT_08g001550 [Sorghum bicolor]
endosperm	Locus_23816_Transcript_1/4_Confidence_0.429_Length_644	171.123	hypothetical protein SORBIDRAFT_05g008640 [Sorghum bicolor] &gt;gi|241935207|gb|EES08352.1| hypothetical protein SORBIDRAFT_05g008640 [Sorghum bicolor]
endosperm	Locus_18090_Transcript_5/12_Confidence_0.343_Length_1393	170.915	PREDICTED: uncharacterized protein LOC100243925 [Vitis vinifera]
endosperm	Locus_12621_Transcript_6/25_Confidence_0.342_Length_3446	170.892	beta-D-galactosidase [Persea americana]
endosperm	Locus_61340_Transcript_1/1_Confidence_0.000_Length_262	170.854	predicted protein [Populus trichocarpa] &gt;gi|222833570|gb|EEE72047.1| predicted protein [Populus trichocarpa]
endosperm	Locus_627_Transcript_9/22_Confidence_0.364_Length_2192	170.813	hypothetical protein SORBIDRAFT_04g021130 [Sorghum bicolor] &gt;gi|241932000|gb|EES05145.1| hypothetical protein SORBIDRAFT_04g021130 [Sorghum bicolor]
endosperm	Locus_10346_Transcript_9/11_Confidence_0.486_Length_1609	170.795	hypothetical protein OsI_13786 [Oryza sativa Indica Group]
endosperm	Locus_9111_Transcript_6/10_Confidence_0.472_Length_1242	170.749	PREDICTED: ribosomal RNA processing protein 36 homolog [Vitis vinifera] &gt;gi|297742597|emb|CBI34746.3| unnamed protein product [Vitis vinifera]
endosperm	Locus_53675_Transcript_1/1_Confidence_0.800_Length_271	170.558	unnamed protein product [Vitis vinifera]
endosperm	Locus_42535_Transcript_2/2_Confidence_0.636_Length_446	170.492	putative DEAD/DEAH box helicase [Narcissus pseudonarcissus]
endosperm	Locus_32316_Transcript_1/9_Confidence_0.500_Length_1079	170.467	hypothetical protein OsI_24570 [Oryza sativa Indica Group] &gt;gi|222636289|gb|EEE66421.1| hypothetical protein OsJ_22771 [Oryza sativa Japonica Group]
endosperm	Locus_18084_Transcript_8/13_Confidence_0.417_Length_1062	170.322	alpha-soluble NSF attachment protein [Elaeis guineensis]
endosperm	Locus_12289_Transcript_5/11_Confidence_0.385_Length_1715	170.284	Os07g0688800 [Oryza sativa Japonica Group] &gt;gi|24059891|dbj|BAC21357.1| betaine aldehyde dehydrogenase-like [Oryza sativa Japonica Group] &gt;gi|50509286|dbj|BAD30593.1| betaine aldehyde dehydrogenase-like [Oryza sativa Japonica Group] &gt;gi|113612240|dbj|BAF22618.1| Os07g0688800 [Oryza sativa J...
endosperm	Locus_1825_Transcript_42/61_Confidence_0.188_Length_2014	170.259	Os04g0608900 [Oryza sativa Japonica Group] &gt;gi|27085280|gb|AAN84503.1| serine/threonine protein kinase [Oryza sativa Japonica Group] &gt;gi|38567896|emb|CAE03651.2| OSJNBa0060N03.16 [Oryza sativa Japonica Group] &gt;gi|90265072|emb|CAH67745.1| H0702G05.4 [Oryza sativa Indica Group] &gt;gi|1135653...
endosperm	Locus_61206_Transcript_1/1_Confidence_0.857_Length_237	170.227	hypothetical protein SORBIDRAFT_01g038390 [Sorghum bicolor] &gt;gi|241919269|gb|EER92413.1| hypothetical protein SORBIDRAFT_01g038390 [Sorghum bicolor]
endosperm	Locus_12185_Transcript_8/18_Confidence_0.490_Length_2262	170.166	hypothetical protein SORBIDRAFT_05g000520 [Sorghum bicolor] &gt;gi|241935945|gb|EES09090.1| hypothetical protein SORBIDRAFT_05g000520 [Sorghum bicolor]
endosperm	Locus_55606_Transcript_1/1_Confidence_0.000_Length_235	170.036	PREDICTED: uncharacterized protein At5g48480 [Vitis vinifera]
endosperm	Locus_12506_Transcript_12/17_Confidence_0.390_Length_2332	169.943	unknown [Zea mays]
endosperm	Locus_8076_Transcript_8/18_Confidence_0.178_Length_1387	169.869	fructose-bisphosphate aldolase [Elaeis guineensis]
endosperm	Locus_324_Transcript_5/7_Confidence_0.667_Length_2267	169.824	OSJNBa0085I10.2 [Oryza sativa Japonica Group] &gt;gi|90265077|emb|CAH67750.1| H0702G05.9 [Oryza sativa Indica Group]
endosperm	Locus_24401_Transcript_9/15_Confidence_0.375_Length_1499	169.697	predicted protein [Physcomitrella patens subsp. patens] &gt;gi|162673350|gb|EDQ59874.1| predicted protein [Physcomitrella patens subsp. patens]
endosperm	Locus_30253_Transcript_2/2_Confidence_0.500_Length_252	169.614	RCC1 and BTB domain-containing protein [Medicago truncatula] &gt;gi|355489805|gb|AES71008.1| RCC1 and BTB domain-containing protein [Medicago truncatula]
endosperm	Locus_18096_Transcript_3/5_Confidence_0.429_Length_804	169.589	hypothetical protein SORBIDRAFT_03g043730 [Sorghum bicolor] &gt;gi|241930957|gb|EES04102.1| hypothetical protein SORBIDRAFT_03g043730 [Sorghum bicolor]
endosperm	Locus_29526_Transcript_2/4_Confidence_0.455_Length_477	169.588	hypothetical protein OsI_34783 [Oryza sativa Indica Group]
endosperm	Locus_53015_Transcript_2/3_Confidence_0.714_Length_228	169.548	unnamed protein product [Vitis vinifera]
endosperm	Locus_31644_Transcript_2/3_Confidence_0.500_Length_689	169.532	uncharacterized protein LOC100527174 [Glycine max] &gt;gi|255631716|gb|ACU16225.1| unknown [Glycine max]
endosperm	Locus_13402_Transcript_18/21_Confidence_0.355_Length_2243	169.498	PREDICTED: probable serine/threonine-protein kinase At4g35230 [Vitis vinifera] &gt;gi|147859294|emb|CAN83954.1| hypothetical protein VITISV_008171 [Vitis vinifera] &gt;gi|297742111|emb|CBI33898.3| unnamed protein product [Vitis vinifera]
endosperm	Locus_18727_Transcript_5/11_Confidence_0.452_Length_1412	169.481	predicted protein [Populus trichocarpa] &gt;gi|222861873|gb|EEE99415.1| predicted protein [Populus trichocarpa]
endosperm	Locus_41650_Transcript_2/3_Confidence_0.615_Length_653	169.449	PREDICTED: uncharacterized protein LOC100844918 [Brachypodium distachyon]
endosperm	Locus_5008_Transcript_8/9_Confidence_0.350_Length_2077	169.365	PREDICTED: high affinity cationic amino acid transporter 1-like [Brachypodium distachyon]
endosperm	Locus_49361_Transcript_1/1_Confidence_0.000_Length_220	169.251	predicted protein [Populus trichocarpa] &gt;gi|222852562|gb|EEE90109.1| predicted protein [Populus trichocarpa]
endosperm	Locus_34648_Transcript_3/4_Confidence_0.684_Length_1395	169.137	hypothetical protein OsJ_28236 [Oryza sativa Japonica Group]
endosperm	Locus_61730_Transcript_1/1_Confidence_0.952_Length_352	168.994	hypothetical protein SORBIDRAFT_1180s002020 [Sorghum bicolor] &gt;gi|241947001|gb|EES20146.1| hypothetical protein SORBIDRAFT_1180s002020 [Sorghum bicolor]
endosperm	Locus_55128_Transcript_1/1_Confidence_0.000_Length_209	168.934	PREDICTED: LOW QUALITY PROTEIN: putative G3BP-like protein-like [Vitis vinifera]
endosperm	Locus_922_Transcript_9/11_Confidence_0.387_Length_1599	168.856	Os02g0224400 [Oryza sativa Japonica Group] &gt;gi|46805646|dbj|BAD17065.1| putative Xaa-Pro dipeptidase [Oryza sativa Japonica Group] &gt;gi|113535866|dbj|BAF08249.1| Os02g0224400 [Oryza sativa Japonica Group] &gt;gi|215693857|dbj|BAG89056.1| unnamed protein product [Oryza sativa Japonica Group] &gt...
endosperm	Locus_22978_Transcript_2/3_Confidence_0.333_Length_793	168.807	PREDICTED: F-box protein SKIP31 [Vitis vinifera] &gt;gi|296085460|emb|CBI29192.3| unnamed protein product [Vitis vinifera]
endosperm	Locus_16511_Transcript_5/8_Confidence_0.640_Length_2015	168.765	PREDICTED: DUF246 domain-containing protein At1g04910 [Vitis vinifera] &gt;gi|296081371|emb|CBI16804.3| unnamed protein product [Vitis vinifera]
endosperm	Locus_11705_Transcript_8/10_Confidence_0.350_Length_1452	168.708	vacuolar H+-ATPase subunit B [Zostera marina]
endosperm	Locus_2179_Transcript_13/48_Confidence_0.212_Length_3549	168.467	Os04g0683800 [Oryza sativa Japonica Group] &gt;gi|32488702|emb|CAE03445.1| OSJNBa0088H09.3 [Oryza sativa Japonica Group] &gt;gi|113565876|dbj|BAF16219.1| Os04g0683800 [Oryza sativa Japonica Group] &gt;gi|215736849|dbj|BAG95778.1| unnamed protein product [Oryza sativa Japonica Group]
endosperm	Locus_45722_Transcript_2/4_Confidence_0.556_Length_599	168.437	Os02g0760500 [Oryza sativa Japonica Group] &gt;gi|47497367|dbj|BAD19406.1| putative ethylene-responsive protein [Oryza sativa Japonica Group] &gt;gi|113537721|dbj|BAF10104.1| Os02g0760500 [Oryza sativa Japonica Group] &gt;gi|215693118|dbj|BAG88500.1| unnamed protein product [Oryza sativa Japonica Gr...
endosperm	Locus_28416_Transcript_6/9_Confidence_0.462_Length_794	168.322	unknown [Zea mays]
endosperm	Locus_317_Transcript_6/22_Confidence_0.262_Length_2901	168.216	hypothetical protein OsJ_15297 [Oryza sativa Japonica Group]
endosperm	Locus_12527_Transcript_1/1_Confidence_0.000_Length_431	168.195	conserved hypothetical protein [Ricinus communis] &gt;gi|223548960|gb|EEF50449.1| conserved hypothetical protein [Ricinus communis]
endosperm	Locus_46312_Transcript_4/5_Confidence_0.300_Length_1102	168.1	hypothetical protein SORBIDRAFT_01g011580 [Sorghum bicolor] &gt;gi|241920499|gb|EER93643.1| hypothetical protein SORBIDRAFT_01g011580 [Sorghum bicolor]
endosperm	Locus_1390_Transcript_19/24_Confidence_0.228_Length_1227	168.09	predicted protein [Populus trichocarpa] &gt;gi|222848779|gb|EEE86326.1| predicted protein [Populus trichocarpa]
endosperm	Locus_52927_Transcript_1/2_Confidence_0.667_Length_207	167.965	Pinus taeda anonymous locus CL23Contig1_09 genomic sequence
endosperm	Locus_2207_Transcript_11/22_Confidence_0.279_Length_1703	167.949	PREDICTED: casein kinase I isoform delta-like [Vitis vinifera] &gt;gi|297738784|emb|CBI28029.3| unnamed protein product [Vitis vinifera]
endosperm	Locus_47524_Transcript_2/3_Confidence_0.722_Length_530	167.94	conserved hypothetical protein [Ricinus communis] &gt;gi|223537403|gb|EEF39031.1| conserved hypothetical protein [Ricinus communis]
endosperm	Locus_31475_Transcript_1/1_Confidence_0.000_Length_302	167.762	Os12g0163200 [Oryza sativa Japonica Group] &gt;gi|77553066|gb|ABA95862.1| Uncharacterised protein family containing protein, expressed [Oryza sativa Japonica Group] &gt;gi|113648735|dbj|BAF29247.1| Os12g0163200 [Oryza sativa Japonica Group] &gt;gi|215697798|dbj|BAG91991.1| unnamed protein product [O...
endosperm	Locus_1775_Transcript_5/11_Confidence_0.476_Length_1849	167.761	PREDICTED: adenylyl cyclase-associated protein 1-like [Vitis vinifera] &gt;gi|297741452|emb|CBI32583.3| unnamed protein product [Vitis vinifera]
endosperm	Locus_14022_Transcript_9/13_Confidence_0.368_Length_1551	167.616	putative growth-on protein GRO10 [Oryza sativa Japonica Group] &gt;gi|222623938|gb|EEE58070.1| hypothetical protein OsJ_08929 [Oryza sativa Japonica Group]
endosperm	Locus_61216_Transcript_1/1_Confidence_0.000_Length_1029	167.518	Os07g0588000 [Oryza sativa Japonica Group] &gt;gi|34393604|dbj|BAC83257.1| putative interferon-related protein [Oryza sativa Japonica Group] &gt;gi|50509372|dbj|BAD30927.1| putative interferon-related protein [Oryza sativa Japonica Group] &gt;gi|113611675|dbj|BAF22053.1| Os07g0588000 [Oryza sativa J...
endosperm	Locus_21323_Transcript_5/10_Confidence_0.417_Length_1044	167.404	PREDICTED: probable S-acyltransferase At3g60800-like [Glycine max]
endosperm	Locus_22449_Transcript_1/6_Confidence_0.467_Length_405	167.231	fiber protein [Hyacinthus orientalis]
endosperm	Locus_5646_Transcript_63/69_Confidence_0.179_Length_4096	167.113	Grp94 [Xerophyta viscosa]
endosperm	Locus_44452_Transcript_6/7_Confidence_0.308_Length_1767	167.105	putative serine carboxypeptidase precursor [Gossypium hirsutum]
endosperm	Locus_61870_Transcript_1/1_Confidence_1.000_Length_296	166.993	hypothetical protein VITISV_039922 [Vitis vinifera]
endosperm	Locus_7883_Transcript_5/7_Confidence_0.360_Length_1373	166.825	unknown [Zea mays]
endosperm	Locus_3891_Transcript_11/13_Confidence_0.343_Length_1438	166.749	PREDICTED: BTB/POZ domain-containing protein POB1-like [Vitis vinifera]
endosperm	Locus_58756_Transcript_1/1_Confidence_0.000_Length_279	166.467	AT1G56070 [Arabidopsis thaliana]
endosperm	Locus_33643_Transcript_1/1_Confidence_0.000_Length_1006	166.303	predicted protein [Populus trichocarpa] &gt;gi|222848300|gb|EEE85847.1| predicted protein [Populus trichocarpa]
endosperm	Locus_44788_Transcript_2/6_Confidence_0.625_Length_1500	166.261	Os06g0142800 [Oryza sativa Japonica Group] &gt;gi|75337470|sp|Q9SNQ2.1|ANM42_ORYSJ RecName: Full=Probable protein arginine N-methyltransferase 4.2 &gt;gi|5803265|dbj|BAA83575.1| protein arginine N-methyltransferase protein -like [Oryza sativa Japonica Group] &gt;gi|113594812|dbj|BAF18686.1| Os06g014...
endosperm	Locus_12653_Transcript_5/6_Confidence_0.556_Length_693	166.108	hypothetical protein OsJ_07642 [Oryza sativa Japonica Group]
endosperm	Locus_45405_Transcript_2/3_Confidence_0.400_Length_730	165.998	aluminum-induced protein [Elaeis guineensis]
endosperm	Locus_18928_Transcript_9/11_Confidence_0.414_Length_1632	165.98	unnamed protein product [Vitis vinifera]
endosperm	Locus_3649_Transcript_23/71_Confidence_0.199_Length_2873	165.934	PREDICTED: cell division cycle protein 48 homolog [Vitis vinifera] &gt;gi|297741633|emb|CBI32765.3| unnamed protein product [Vitis vinifera]
endosperm	Locus_14546_Transcript_8/10_Confidence_0.667_Length_1127	165.807	predicted protein [Populus trichocarpa] &gt;gi|222852396|gb|EEE89943.1| predicted protein [Populus trichocarpa]
endosperm	Locus_12197_Transcript_2/3_Confidence_0.750_Length_429	165.706	hypothetical protein SORBIDRAFT_03g047190 [Sorghum bicolor] &gt;gi|241931145|gb|EES04290.1| hypothetical protein SORBIDRAFT_03g047190 [Sorghum bicolor]
endosperm	Locus_61762_Transcript_1/1_Confidence_0.000_Length_202	165.705	predicted protein [Populus trichocarpa] &gt;gi|222850483|gb|EEE88030.1| predicted protein [Populus trichocarpa]
endosperm	Locus_9229_Transcript_12/13_Confidence_0.327_Length_2689	165.596	hypothetical protein VITISV_010607 [Vitis vinifera]
endosperm	Locus_12735_Transcript_4/7_Confidence_0.571_Length_1869	165.476	hypothetical protein SORBIDRAFT_02g025790 [Sorghum bicolor] &gt;gi|241925828|gb|EER98972.1| hypothetical protein SORBIDRAFT_02g025790 [Sorghum bicolor]
endosperm	Locus_3394_Transcript_67/99_Confidence_0.120_Length_3630	165.366	PREDICTED: coatomer subunit beta-1 [Vitis vinifera] &gt;gi|147845891|emb|CAN82167.1| hypothetical protein VITISV_023269 [Vitis vinifera]
endosperm	Locus_56498_Transcript_1/1_Confidence_0.000_Length_241	165.264	nuclear matrix constituent protein 1 [Allium cepa]
endosperm	Locus_7760_Transcript_6/9_Confidence_0.400_Length_2281	165.169	PREDICTED: uncharacterized protein LOC100254519 [Vitis vinifera] &gt;gi|296089841|emb|CBI39660.3| unnamed protein product [Vitis vinifera]
endosperm	Locus_5637_Transcript_10/12_Confidence_0.500_Length_931	165.144	Os03g0698900 [Oryza sativa Japonica Group] &gt;gi|28273375|gb|AAO38461.1| putative Acyl-CoA independent ceramide synthase [Oryza sativa Japonica Group] &gt;gi|108710578|gb|ABF98373.1| Alkaline phytoceramidase family protein, expressed [Oryza sativa Japonica Group] &gt;gi|113549454|dbj|BAF12897.1| Os...
endosperm	Locus_30143_Transcript_2/3_Confidence_0.600_Length_217	165.136	unnamed protein product [Vitis vinifera]
endosperm	Locus_22020_Transcript_8/12_Confidence_0.435_Length_1421	165.12	PREDICTED: uncharacterized protein LOC100243914 [Vitis vinifera]
endosperm	Locus_44121_Transcript_2/3_Confidence_0.400_Length_786	165.087	PREDICTED: mitochondrial import receptor subunit TOM22 homolog 2 [Vitis vinifera] &gt;gi|297744210|emb|CBI37180.3| unnamed protein product [Vitis vinifera]
endosperm	Locus_55582_Transcript_1/1_Confidence_0.917_Length_296	165.056	conserved hypothetical protein [Ricinus communis] &gt;gi|223540866|gb|EEF42424.1| conserved hypothetical protein [Ricinus communis]
endosperm	Locus_2838_Transcript_44/50_Confidence_0.150_Length_3966	165.014	PREDICTED: protein transport protein SEC31 isoform 1 [Vitis vinifera]
endosperm	Locus_17330_Transcript_8/10_Confidence_0.292_Length_932	164.981	Os05g0116100 [Oryza sativa Japonica Group] &gt;gi|28192425|gb|AAL71856.1| dehydroascorbate reductase [Oryza sativa] &gt;gi|52353521|gb|AAU44087.1| dehydroascorbate reductase [Oryza sativa Japonica Group] &gt;gi|55168334|gb|AAV44199.1| dehydroascorbate reductase [Oryza sativa Japonica Group] &gt;gi|1...
endosperm	Locus_4236_Transcript_2/5_Confidence_0.583_Length_623	164.951	predicted protein [Populus trichocarpa] &gt;gi|222862926|gb|EEF00433.1| predicted protein [Populus trichocarpa]
endosperm	Locus_52193_Transcript_1/1_Confidence_0.000_Length_220	164.652	Os04g0405800 [Oryza sativa Japonica Group] &gt;gi|113564284|dbj|BAF14627.1| Os04g0405800 [Oryza sativa Japonica Group]
endosperm	Locus_56759_Transcript_1/2_Confidence_0.333_Length_262	164.632	PREDICTED: uncharacterized protein LOC100257020 [Vitis vinifera]
endosperm	Locus_453_Transcript_2/9_Confidence_0.393_Length_1117	164.571	predicted protein [Populus trichocarpa] &gt;gi|222836778|gb|EEE75171.1| predicted protein [Populus trichocarpa]
endosperm	Locus_5002_Transcript_15/22_Confidence_0.345_Length_1646	164.474	unnamed protein product [Vitis vinifera]
endosperm	Locus_57223_Transcript_1/2_Confidence_0.333_Length_751	164.435	uncharacterized protein LOC100279954 [Zea mays] &gt;gi|219886891|gb|ACL53820.1| unknown [Zea mays]
endosperm	Locus_18493_Transcript_1/1_Confidence_0.000_Length_906	164.358	Charged multivesicular body protein 4b, putative [Ricinus communis] &gt;gi|223546635|gb|EEF48133.1| Charged multivesicular body protein 4b, putative [Ricinus communis]
endosperm	Locus_11567_Transcript_6/9_Confidence_0.565_Length_2536	164.331	PREDICTED: uncharacterized protein LOC100242968 [Vitis vinifera] &gt;gi|297743373|emb|CBI36240.3| unnamed protein product [Vitis vinifera]
endosperm	Locus_4888_Transcript_6/7_Confidence_0.538_Length_540	164.272	PREDICTED: ubiquitin thioesterase otubain-like [Vitis vinifera]
endosperm	Locus_61515_Transcript_1/1_Confidence_0.955_Length_347	164.222	PREDICTED: uncharacterized protein LOC100808633 [Glycine max]
endosperm	Locus_12517_Transcript_10/11_Confidence_0.405_Length_1150	164.083	PREDICTED: ectonucleotide pyrophosphatase/phosphodiesterase family member 3 [Vitis vinifera]
endosperm	Locus_4571_Transcript_1/1_Confidence_0.000_Length_233	163.978	uncharacterized protein LOC100795457 [Glycine max] &gt;gi|255640125|gb|ACU20353.1| unknown [Glycine max]
endosperm	Locus_15446_Transcript_9/21_Confidence_0.351_Length_1265	163.906	PREDICTED: unknown protein DS12 from 2D-PAGE of leaf, chloroplastic-like [Brachypodium distachyon]
endosperm	Locus_59310_Transcript_1/2_Confidence_0.667_Length_554	163.768	unknown [Populus trichocarpa] &gt;gi|118487675|gb|ABK95662.1| unknown [Populus trichocarpa] &gt;gi|118489562|gb|ABK96583.1| unknown [Populus trichocarpa x Populus deltoides]
endosperm	Locus_56335_Transcript_1/2_Confidence_0.667_Length_545	163.759	hypothetical protein OsJ_04797 [Oryza sativa Japonica Group]
endosperm	Locus_58302_Transcript_1/1_Confidence_0.000_Length_202	163.718	unknown [Zea mays]
endosperm	Locus_11905_Transcript_3/5_Confidence_0.417_Length_1266	163.657	lsm1, putative [Ricinus communis] &gt;gi|223527535|gb|EEF29658.1| lsm1, putative [Ricinus communis]
endosperm	Locus_4321_Transcript_17/20_Confidence_0.340_Length_1489	163.561	PREDICTED: putative DNA repair protein RAD23-1-like isoform 1 [Glycine max]
endosperm	Locus_19210_Transcript_4/8_Confidence_0.294_Length_723	163.453	uncharacterized protein LOC100382335 [Zea mays] &gt;gi|223949131|gb|ACN28649.1| unknown [Zea mays]
endosperm	Locus_61871_Transcript_1/1_Confidence_1.000_Length_236	163.385	unknown [Lotus japonicus]
endosperm	Locus_159_Transcript_35/38_Confidence_0.185_Length_763	163.338	histone h2b, putative [Ricinus communis] &gt;gi|223525881|gb|EEF28303.1| histone h2b, putative [Ricinus communis]
endosperm	Locus_53871_Transcript_1/2_Confidence_0.900_Length_257	163.149	PREDICTED: 1-Cys peroxiredoxin [Vitis vinifera] &gt;gi|297736794|emb|CBI25995.3| unnamed protein product [Vitis vinifera] &gt;gi|342160840|gb|AEL16456.1| 1-Cys peroxiredoxin [Vitis vinifera]
endosperm	Locus_54716_Transcript_1/2_Confidence_0.333_Length_339	163.049	unnamed protein product [Vitis vinifera]
endosperm	Locus_10325_Transcript_7/13_Confidence_0.263_Length_1227	162.864	PREDICTED: uncharacterized protein LOC100244246 [Vitis vinifera] &gt;gi|297737304|emb|CBI26505.3| unnamed protein product [Vitis vinifera]
endosperm	Locus_1760_Transcript_27/53_Confidence_0.195_Length_2647	162.798	Os02g0813800 [Oryza sativa Japonica Group] &gt;gi|47847864|dbj|BAD21657.1| putative LEUNIG [Oryza sativa Japonica Group] &gt;gi|47848544|dbj|BAD22396.1| putative LEUNIG [Oryza sativa Japonica Group] &gt;gi|113538018|dbj|BAF10401.1| Os02g0813800 [Oryza sativa Japonica Group] &gt;gi|222623899|gb|EEE58...
endosperm	Locus_19125_Transcript_1/3_Confidence_0.556_Length_373	162.586	PREDICTED: glycine-rich RNA-binding protein 2, mitochondrial-like [Brachypodium distachyon]
endosperm	Locus_18309_Transcript_2/5_Confidence_0.600_Length_1186	162.583	Os03g0679700 [Oryza sativa Japonica Group] &gt;gi|108710406|gb|ABF98201.1| Thiamine biosynthesis protein thiC, putative, expressed [Oryza sativa Japonica Group] &gt;gi|113549368|dbj|BAF12811.1| Os03g0679700 [Oryza sativa Japonica Group] &gt;gi|215697043|dbj|BAG91037.1| unnamed protein product [Oryza...
endosperm	Locus_12933_Transcript_5/6_Confidence_0.476_Length_1370	162.556	PREDICTED: nuclear speckle splicing regulatory protein 1 [Vitis vinifera] &gt;gi|147866225|emb|CAN79937.1| hypothetical protein VITISV_027776 [Vitis vinifera]
endosperm	Locus_18767_Transcript_3/5_Confidence_0.471_Length_922	162.518	predicted protein [Populus trichocarpa] &gt;gi|222842271|gb|EEE79818.1| predicted protein [Populus trichocarpa]
endosperm	Locus_46340_Transcript_3/4_Confidence_0.300_Length_818	162.414	aspartate aminotransferase, putative [Ricinus communis] &gt;gi|223530278|gb|EEF32176.1| aspartate aminotransferase, putative [Ricinus communis]
endosperm	Locus_506_Transcript_8/9_Confidence_0.278_Length_1001	162.313	hypothetical protein SORBIDRAFT_01g045460 [Sorghum bicolor] &gt;gi|241919622|gb|EER92766.1| hypothetical protein SORBIDRAFT_01g045460 [Sorghum bicolor]
endosperm	Locus_12222_Transcript_3/12_Confidence_0.432_Length_1188	162.23	Os05g0383000 [Oryza sativa Japonica Group] &gt;gi|113578960|dbj|BAF17323.1| Os05g0383000 [Oryza sativa Japonica Group] &gt;gi|215717014|dbj|BAG95377.1| unnamed protein product [Oryza sativa Japonica Group] &gt;gi|215764973|dbj|BAG86670.1| unnamed protein product [Oryza sativa Japonica Group] &gt;gi|...
endosperm	Locus_56829_Transcript_1/1_Confidence_0.000_Length_237	162.175	putative 40S ribosomal protein S21-2 [Wolffia australiana]
endosperm	Locus_28978_Transcript_1/4_Confidence_0.667_Length_597	162.121	conserved hypothetical protein [Ricinus communis] &gt;gi|223537628|gb|EEF39251.1| conserved hypothetical protein [Ricinus communis]
endosperm	Locus_12942_Transcript_4/7_Confidence_0.545_Length_1301	162.08	putative dihydroflavonol reductase [Ipomoea trifida] &gt;gi|117166022|dbj|BAF36324.1| hypothetical protein [Ipomoea trifida]
endosperm	Locus_53049_Transcript_1/1_Confidence_0.000_Length_1030	161.68	acetylglucosaminyltransferase, putative [Ricinus communis] &gt;gi|223532870|gb|EEF34642.1| acetylglucosaminyltransferase, putative [Ricinus communis]
endosperm	Locus_12396_Transcript_2/4_Confidence_0.667_Length_543	161.536	Os12g0594800 [Oryza sativa Japonica Group] &gt;gi|77556385|gb|ABA99181.1| expressed protein [Oryza sativa Japonica Group] &gt;gi|125537257|gb|EAY83745.1| hypothetical protein OsI_38962 [Oryza sativa Indica Group] &gt;gi|255670448|dbj|BAH95767.1| Os12g0594800 [Oryza sativa Japonica Group]
endosperm	Locus_53_Transcript_28/201_Confidence_0.047_Length_2241	161.523	PREDICTED: dihydrolipoyllysine-residue acetyltransferase component of pyruvate dehydrogenase complex, mitochondrial-like isoform 1 [Vitis vinifera]
endosperm	Locus_61375_Transcript_1/1_Confidence_0.000_Length_759	161.349	PREDICTED: two-component response regulator-like PRR73 [Vitis vinifera]
endosperm	Locus_2239_Transcript_16/27_Confidence_0.357_Length_2274	161.295	granule bound starch synthase [Musa acuminata AAA Group]
endosperm	Locus_18555_Transcript_9/13_Confidence_0.357_Length_713	161.294	uncharacterized protein LOC100280075 [Zea mays] &gt;gi|219887497|gb|ACL54123.1| unknown [Zea mays]
endosperm	Locus_17659_Transcript_9/12_Confidence_0.351_Length_1130	161.257	PREDICTED: syntaxin-22-like [Glycine max]
endosperm	Locus_34573_Transcript_1/1_Confidence_0.000_Length_216	161.251	PREDICTED: ABC transporter F family member 4-like [Glycine max]
endosperm	Locus_60979_Transcript_1/1_Confidence_0.000_Length_200	161.095	putative SMC protein [Oryza sativa Japonica Group] &gt;gi|218197032|gb|EEC79459.1| hypothetical protein OsI_20467 [Oryza sativa Indica Group] &gt;gi|222632094|gb|EEE64226.1| hypothetical protein OsJ_19059 [Oryza sativa Japonica Group]
endosperm	Locus_22749_Transcript_1/2_Confidence_0.333_Length_638	160.862	heat shock protein DnaJ N-terminal domain-containing protein [Musa acuminata]
endosperm	Locus_44789_Transcript_2/4_Confidence_0.750_Length_700	160.837	hypothetical protein SORBIDRAFT_01g001810 [Sorghum bicolor] &gt;gi|241919975|gb|EER93119.1| hypothetical protein SORBIDRAFT_01g001810 [Sorghum bicolor]
endosperm	Locus_3884_Transcript_1/6_Confidence_0.400_Length_673	160.822	GAGA-binding transcriptional activator [Aquilegia viridiflora]
endosperm	Locus_18154_Transcript_6/10_Confidence_0.400_Length_1649	160.788	PREDICTED: citrate synthase, glyoxysomal [Vitis vinifera] &gt;gi|296086334|emb|CBI31775.3| unnamed protein product [Vitis vinifera]
endosperm	Locus_12063_Transcript_1/1_Confidence_0.000_Length_216	160.704	hypothetical protein SORBIDRAFT_02g003010 [Sorghum bicolor] &gt;gi|241924837|gb|EER97981.1| hypothetical protein SORBIDRAFT_02g003010 [Sorghum bicolor]
endosperm	Locus_42511_Transcript_2/3_Confidence_0.667_Length_659	160.692	PREDICTED: protein AF-9 homolog [Brachypodium distachyon]
endosperm	Locus_40426_Transcript_2/3_Confidence_0.600_Length_412	160.673	predicted protein [Hordeum vulgare subsp. vulgare]
endosperm	Locus_35823_Transcript_6/8_Confidence_0.515_Length_1721	160.63	unnamed protein product [Oryza sativa Japonica Group]
endosperm	Locus_9239_Transcript_1/3_Confidence_0.667_Length_1363	160.554	eukaryotic translation initiation factor 3 subunit, putative [Ricinus communis] &gt;gi|223538927|gb|EEF40525.1| eukaryotic translation initiation factor 3 subunit, putative [Ricinus communis]
endosperm	Locus_9490_Transcript_7/14_Confidence_0.257_Length_1351	160.53	PREDICTED: V-type proton ATPase subunit d2-like isoform 1 [Glycine max]
endosperm	Locus_7182_Transcript_12/29_Confidence_0.183_Length_1963	160.26	unnamed protein product [Vitis vinifera]
endosperm	Locus_10528_Transcript_5/9_Confidence_0.515_Length_1072	160.15	asparaginase [Hordeum vulgare subsp. vulgare]
endosperm	Locus_8331_Transcript_14/19_Confidence_0.509_Length_2251	160.111	predicted protein [Populus trichocarpa] &gt;gi|222841987|gb|EEE79534.1| predicted protein [Populus trichocarpa]
endosperm	Locus_2572_Transcript_40/41_Confidence_0.195_Length_3938	160.032	PREDICTED: isoleucyl-tRNA synthetase, cytoplasmic-like [Vitis vinifera]
endosperm	Locus_22989_Transcript_4/8_Confidence_0.556_Length_679	159.994	uncharacterized protein LOC100273928 [Zea mays] &gt;gi|194705932|gb|ACF87050.1| unknown [Zea mays]
endosperm	Locus_55589_Transcript_1/3_Confidence_0.600_Length_345	159.975	unknown [Picea sitchensis]
endosperm	Locus_35036_Transcript_1/1_Confidence_0.000_Length_221	159.903	ubiquitin [Solanum tuberosum]
endosperm	Locus_12470_Transcript_17/19_Confidence_0.435_Length_1985	159.856	PREDICTED: acetyl-coenzyme A carboxylase carboxyl transferase subunit alpha, chloroplastic [Vitis vinifera]
endosperm	Locus_61379_Transcript_1/2_Confidence_0.833_Length_320	159.764	transcription initiation factor TFIID subunit 10 [Zea mays] &gt;gi|194703528|gb|ACF85848.1| unknown [Zea mays] &gt;gi|195609410|gb|ACG26535.1| transcription initiation factor TFIID subunit 10 [Zea mays] &gt;gi|195618370|gb|ACG31015.1| transcription initiation factor TFIID subunit 10 [Zea mays] &gt;g...
endosperm	Locus_18235_Transcript_1/6_Confidence_0.476_Length_687	159.698	uncharacterized protein LOC100192789 [Zea mays] &gt;gi|194691566|gb|ACF79867.1| unknown [Zea mays] &gt;gi|195625316|gb|ACG34488.1| prenylated Rab receptor 2 [Zea mays]
endosperm	Locus_39998_Transcript_1/1_Confidence_0.000_Length_342	159.666	F-box protein [Elaeis guineensis]
endosperm	Locus_6169_Transcript_12/19_Confidence_0.424_Length_1464	159.553	Os04g0338000 [Oryza sativa Japonica Group] &gt;gi|75233068|sp|Q7XT99.2|AKR2_ORYSJ RecName: Full=Probable aldo-keto reductase 2 &gt;gi|38344997|emb|CAE01603.2| OSJNBa0008A08.11 [Oryza sativa Japonica Group] &gt;gi|38345350|emb|CAE03308.2| OSJNBa0032I19.2 [Oryza sativa Japonica Group] &gt;gi|113564065...
endosperm	Locus_11243_Transcript_3/4_Confidence_0.400_Length_1176	159.462	PREDICTED: uncharacterized protein LOC100246418 [Vitis vinifera] &gt;gi|297740574|emb|CBI30756.3| unnamed protein product [Vitis vinifera]
endosperm	Locus_6439_Transcript_8/15_Confidence_0.333_Length_777	159.327	predicted protein [Populus trichocarpa] &gt;gi|222859186|gb|EEE96733.1| predicted protein [Populus trichocarpa]
endosperm	Locus_12699_Transcript_5/7_Confidence_0.481_Length_890	159.194	unnamed protein product [Oryza sativa Japonica Group]
endosperm	Locus_54753_Transcript_1/1_Confidence_0.000_Length_354	159.139	dynamin family protein [Musa balbisiana]
endosperm	Locus_61378_Transcript_1/1_Confidence_0.750_Length_264	158.896	unknown [Picea sitchensis] &gt;gi|116780944|gb|ABK21892.1| unknown [Picea sitchensis]
endosperm	Locus_60285_Transcript_1/2_Confidence_0.667_Length_948	158.831	Os05g0361700 [Oryza sativa Japonica Group] &gt;gi|47777465|gb|AAT38098.1| unknown protein [Oryza sativa Japonica Group] &gt;gi|54287650|gb|AAV31394.1| unknown protein [Oryza sativa Japonica Group] &gt;gi|113578862|dbj|BAF17225.1| Os05g0361700 [Oryza sativa Japonica Group] &gt;gi|215712356|dbj|BAG944...
endosperm	Locus_23563_Transcript_1/3_Confidence_0.500_Length_467	158.646	hypothetical protein SORBIDRAFT_10g022400 [Sorghum bicolor] &gt;gi|241915400|gb|EER88544.1| hypothetical protein SORBIDRAFT_10g022400 [Sorghum bicolor]
endosperm	Locus_53018_Transcript_3/4_Confidence_0.500_Length_917	158.593	unknown [Medicago truncatula]
endosperm	Locus_12039_Transcript_4/4_Confidence_0.214_Length_1819	158.447	hypothetical protein SORBIDRAFT_02g023450 [Sorghum bicolor] &gt;gi|241925674|gb|EER98818.1| hypothetical protein SORBIDRAFT_02g023450 [Sorghum bicolor]
endosperm	Locus_27601_Transcript_1/1_Confidence_0.000_Length_558	158.433	Os03g0634000 [Oryza sativa Japonica Group] &gt;gi|41469490|gb|AAS07275.1| putative sec-independent protein transporter [Oryza sativa Japonica Group] &gt;gi|108709978|gb|ABF97773.1| twin-arginine translocation protein, TatA/E family protein, expressed [Oryza sativa Japonica Group] &gt;gi|113549187|db...
endosperm	Locus_59096_Transcript_1/1_Confidence_0.000_Length_1001	158.309	hypothetical protein MTR_1g045660 [Medicago truncatula] &gt;gi|355479230|gb|AES60433.1| hypothetical protein MTR_1g045660 [Medicago truncatula] &gt;gi|388494976|gb|AFK35554.1| unknown [Medicago truncatula]
endosperm	Locus_20433_Transcript_1/1_Confidence_0.000_Length_230	158.158	unnamed protein product [Oryza sativa Japonica Group]
endosperm	Locus_56623_Transcript_1/2_Confidence_0.333_Length_278	158.093	hypothetical protein SORBIDRAFT_03g047210 [Sorghum bicolor] &gt;gi|241928993|gb|EES02138.1| hypothetical protein SORBIDRAFT_03g047210 [Sorghum bicolor]
endosperm	Locus_56211_Transcript_1/1_Confidence_0.500_Length_240	158.044	putative RNA recognition motif-containing protein, partial [Elaeis guineensis]
endosperm	Locus_30588_Transcript_4/5_Confidence_0.273_Length_679	158.013	PREDICTED: nascent polypeptide-associated complex subunit alpha-like protein 2-like [Vitis vinifera] &gt;gi|302143993|emb|CBI23098.3| unnamed protein product [Vitis vinifera]
endosperm	Locus_35389_Transcript_5/9_Confidence_0.667_Length_1237	157.96	PREDICTED: [Pyruvate dehydrogenase [lipoamide]] kinase, mitochondrial [Vitis vinifera] &gt;gi|297736808|emb|CBI26009.3| unnamed protein product [Vitis vinifera]
endosperm	Locus_61767_Transcript_1/1_Confidence_0.667_Length_266	157.858	PREDICTED: small nuclear ribonucleoprotein Sm D1-like isoform 1 [Glycine max] &gt;gi|356504918|ref|XP_003521241.1| PREDICTED: small nuclear ribonucleoprotein Sm D1-like isoform 2 [Glycine max]
endosperm	Locus_22839_Transcript_1/2_Confidence_0.750_Length_299	157.798	Phosphoprotein-like protein [Medicago truncatula] &gt;gi|355511111|gb|AES92253.1| Phosphoprotein-like protein [Medicago truncatula]
endosperm	Locus_34795_Transcript_1/2_Confidence_0.750_Length_636	157.693	PREDICTED: ubiquitin-fold modifier 1-like [Glycine max]
endosperm	Locus_18423_Transcript_6/11_Confidence_0.476_Length_2020	157.534	26S proteasome subunit RPN5b [Elaeis guineensis]
endosperm	Locus_286_Transcript_32/35_Confidence_0.276_Length_1229	157.464	Os03g0844100 [Oryza sativa Japonica Group] &gt;gi|41469631|gb|AAS07354.1| putative protein kinase [Oryza sativa Japonica Group] &gt;gi|108712053|gb|ABF99848.1| Protein kinase domain containing protein, expressed [Oryza sativa Japonica Group] &gt;gi|113550341|dbj|BAF13784.1| Os03g0844100 [Oryza sativ...
endosperm	Locus_13261_Transcript_15/19_Confidence_0.333_Length_1675	156.961	PREDICTED: putative ribosomal RNA methyltransferase NOP2-like [Vitis vinifera]
endosperm	Locus_11969_Transcript_4/22_Confidence_0.339_Length_1275	156.604	PREDICTED: 26S proteasome non-ATPase regulatory subunit 13-like isoform 1 [Vitis vinifera]
endosperm	Locus_39719_Transcript_1/4_Confidence_0.667_Length_387	156.556	hypothetical protein [Arabidopsis thaliana]
endosperm	Locus_40378_Transcript_2/5_Confidence_0.556_Length_987	156.529	putative expp1 protein [Elaeis guineensis]
endosperm	Locus_47114_Transcript_2/3_Confidence_0.500_Length_686	156.517	LOC100281250 [Zea mays] &gt;gi|194707286|gb|ACF87727.1| unknown [Zea mays] &gt;gi|195612800|gb|ACG28230.1| vacuolar protein sorting 55 containing protein [Zea mays] &gt;gi|195623566|gb|ACG33613.1| vacuolar protein sorting 55 containing protein [Zea mays] &gt;gi|195656187|gb|ACG47561.1| vacuolar prot...
endosperm	Locus_40_Transcript_34/37_Confidence_0.359_Length_2088	156.36	40S ribosomal protein S19-2 [Arabidopsis thaliana] &gt;gi|297811693|ref|XP_002873730.1| 40S ribosomal protein S19 [Arabidopsis lyrata subsp. lyrata] &gt;gi|27923841|sp|Q9LF30.1|RS192_ARATH RecName: Full=40S ribosomal protein S19-2 &gt;gi|9755807|emb|CAC01751.1| 40S RIBOSOMAL PROTEIN S19-like [Arabid...
endosperm	Locus_6866_Transcript_3/18_Confidence_0.273_Length_946	156.307	BRI1-KD interacting protein 112 [Oryza sativa Japonica Group]
endosperm	Locus_12748_Transcript_3/7_Confidence_0.500_Length_859	156.239	hypothetical protein SORBIDRAFT_04g006960 [Sorghum bicolor] &gt;gi|241931570|gb|EES04715.1| hypothetical protein SORBIDRAFT_04g006960 [Sorghum bicolor]
endosperm	Locus_15585_Transcript_2/3_Confidence_0.375_Length_535	156.238	hypothetical protein VITISV_040309 [Vitis vinifera]
endosperm	Locus_2472_Transcript_1/3_Confidence_0.500_Length_244	156.151	polygalacturonase-like [Oryza sativa Japonica Group]
endosperm	Locus_40026_Transcript_1/1_Confidence_0.500_Length_296	156.141	DnaJ homolog subfamily B member [Medicago truncatula] &gt;gi|124360726|gb|ABN08703.1| Heat shock protein DnaJ [Medicago truncatula] &gt;gi|355482690|gb|AES63893.1| DnaJ homolog subfamily B member [Medicago truncatula]
endosperm	Locus_25417_Transcript_3/10_Confidence_0.455_Length_2258	156.028	PREDICTED: protein argonaute 4 [Vitis vinifera] &gt;gi|296083994|emb|CBI24382.3| unnamed protein product [Vitis vinifera]
endosperm	Locus_41291_Transcript_3/6_Confidence_0.417_Length_1182	155.964	unnamed protein product [Vitis vinifera]
endosperm	Locus_42636_Transcript_1/2_Confidence_0.667_Length_571	155.864	HSP90 co-chaperone, putative [Ricinus communis] &gt;gi|223535003|gb|EEF36686.1| HSP90 co-chaperone, putative [Ricinus communis]
endosperm	Locus_18880_Transcript_7/9_Confidence_0.500_Length_1573	155.744	hypothetical protein VITISV_043115 [Vitis vinifera]
endosperm	Locus_4072_Transcript_5/22_Confidence_0.439_Length_2286	155.732	Os01g0300200 [Oryza sativa Japonica Group] &gt;gi|75249275|sp|Q93VT8.1|ACLB1_ORYSJ RecName: Full=ATP-citrate synthase beta chain protein 1; Short=ATP-citrate synthase B-1; AltName: Full=ATP-citrate lyase B-1; AltName: Full=Citrate cleavage enzyme B-1 &gt;gi|14495217|dbj|BAB60936.1| putative ATP citr...
endosperm	Locus_31776_Transcript_2/5_Confidence_0.692_Length_554	155.46	hypothetical protein SORBIDRAFT_07g009530 [Sorghum bicolor] &gt;gi|241940494|gb|EES13639.1| hypothetical protein SORBIDRAFT_07g009530 [Sorghum bicolor]
endosperm	Locus_1882_Transcript_42/54_Confidence_0.263_Length_4509	155.431	putative DNA-binding protein PD3, chloroplast [Oryza sativa Japonica Group] &gt;gi|48716466|dbj|BAD23073.1| putative DNA-binding protein PD3, chloroplast [Oryza sativa Japonica Group]
endosperm	Locus_8276_Transcript_30/36_Confidence_0.319_Length_3487	155.333	hypothetical protein OsJ_33112 [Oryza sativa Japonica Group]
endosperm	Locus_11283_Transcript_2/7_Confidence_0.333_Length_784	155.248	hypothetical protein OsJ_22930 [Oryza sativa Japonica Group]
endosperm	Locus_6635_Transcript_8/19_Confidence_0.353_Length_1134	155.064	hypothetical protein VITISV_026975 [Vitis vinifera]
endosperm	Locus_45423_Transcript_2/3_Confidence_0.333_Length_548	155.015	PREDICTED: uncharacterized protein LOC100800534 [Glycine max]
endosperm	Locus_43034_Transcript_3/5_Confidence_0.333_Length_792	154.913	PREDICTED: biogenesis of lysosome-related organelles complex 1 subunit 1 [Vitis vinifera] &gt;gi|297745789|emb|CBI15845.3| unnamed protein product [Vitis vinifera]
endosperm	Locus_39955_Transcript_1/1_Confidence_0.000_Length_245	154.774	phosphoribosylaminoimidazolecarboxamide formyltransferase/IMP cyclohydrolase [Nicotiana tabacum]
endosperm	Locus_19426_Transcript_11/15_Confidence_0.396_Length_2032	154.732	Os05g0311000 [Oryza sativa Japonica Group] &gt;gi|122169274|sp|Q0DJ99.1|COPD2_ORYSJ RecName: Full=Coatomer subunit delta-2; AltName: Full=Delta-coat protein 2; Short=Delta-COP 2 &gt;gi|113578711|dbj|BAF17074.1| Os05g0311000 [Oryza sativa Japonica Group]
endosperm	Locus_48266_Transcript_1/2_Confidence_0.667_Length_266	154.674	hypothetical protein SORBIDRAFT_03g003490 [Sorghum bicolor] &gt;gi|241927019|gb|EES00164.1| hypothetical protein SORBIDRAFT_03g003490 [Sorghum bicolor]
endosperm	Locus_59439_Transcript_1/1_Confidence_0.000_Length_751	154.632	PREDICTED: trafficking protein particle complex subunit 3 [Vitis vinifera] &gt;gi|147765421|emb|CAN64900.1| hypothetical protein VITISV_041653 [Vitis vinifera] &gt;gi|297735985|emb|CBI23959.3| unnamed protein product [Vitis vinifera]
endosperm	Locus_18525_Transcript_3/13_Confidence_0.320_Length_894	154.524	hypothetical protein SORBIDRAFT_07g028140 [Sorghum bicolor] &gt;gi|241941142|gb|EES14287.1| hypothetical protein SORBIDRAFT_07g028140 [Sorghum bicolor]
endosperm	Locus_54788_Transcript_1/1_Confidence_0.857_Length_237	154.507	importin subunit alpha-1, partial [Silene latifolia]
endosperm	Locus_16101_Transcript_10/14_Confidence_0.469_Length_1495	154.475	Os03g0747300 [Oryza sativa Japonica Group] &gt;gi|14626285|gb|AAK71553.1|AC087852_13 unknown protein [Oryza sativa Japonica Group] &gt;gi|108711062|gb|ABF98857.1| HTH DNA-binding protein, putative, expressed [Oryza sativa Japonica Group] &gt;gi|113549728|dbj|BAF13171.1| Os03g0747300 [Oryza sativa Ja...
endosperm	Locus_48762_Transcript_3/3_Confidence_0.333_Length_344	154.455	RecName: Full=G2/mitotic-specific cyclin-2 &gt;gi|425263|emb|CAA53729.1| mitotic-like cyclin [Antirrhinum majus]
endosperm	Locus_32328_Transcript_4/7_Confidence_0.450_Length_1517	154.445	putative ankyrin-repeat protein [Vitis aestivalis]
endosperm	Locus_40891_Transcript_5/8_Confidence_0.320_Length_1187	154.428	PREDICTED: ranBP2-type zinc finger protein At1g67325-like [Vitis vinifera]
endosperm	Locus_53800_Transcript_1/1_Confidence_0.571_Length_507	154.413	translation initiation factor [Elaeis guineensis]
endosperm	Locus_27260_Transcript_2/5_Confidence_0.500_Length_757	154.391	Os12g0604800 [Oryza sativa Japonica Group] &gt;gi|108862932|gb|ABA99824.2| tetratricopeptide repeat protein, putative, expressed [Oryza sativa Japonica Group] &gt;gi|113649727|dbj|BAF30239.1| Os12g0604800 [Oryza sativa Japonica Group] &gt;gi|215706934|dbj|BAG93394.1| unnamed protein product [Oryza s...
endosperm	Locus_48226_Transcript_1/1_Confidence_0.000_Length_369	154.371	hypothetical protein OsJ_12074 [Oryza sativa Japonica Group]
endosperm	Locus_42564_Transcript_2/3_Confidence_0.750_Length_738	154.263	PREDICTED: uncharacterized protein LOC100257637 isoform 1 [Vitis vinifera] &gt;gi|296081671|emb|CBI20676.3| unnamed protein product [Vitis vinifera]
endosperm	Locus_59177_Transcript_1/1_Confidence_0.000_Length_214	154.26	ATP-dependent transporter, putative [Ricinus communis] &gt;gi|223543159|gb|EEF44691.1| ATP-dependent transporter, putative [Ricinus communis]
endosperm	Locus_33676_Transcript_1/2_Confidence_0.750_Length_412	154.229	predicted protein [Hordeum vulgare subsp. vulgare]
endosperm	Locus_6052_Transcript_7/18_Confidence_0.372_Length_1956	154.189	Callose synthase, partial [Medicago truncatula] &gt;gi|355504463|gb|AES85666.1| Callose synthase, partial [Medicago truncatula]
endosperm	Locus_40454_Transcript_2/6_Confidence_0.647_Length_1565	154.171	PREDICTED: uncharacterized protein LOC100265893 [Vitis vinifera] &gt;gi|302144107|emb|CBI23212.3| unnamed protein product [Vitis vinifera]
endosperm	Locus_12156_Transcript_2/7_Confidence_0.522_Length_714	154.156	putative plastidial pyruvate dehydrogenase E1 beta protein [Elaeis guineensis]
endosperm	Locus_56233_Transcript_1/1_Confidence_0.000_Length_294	154.133	hypothetical protein OsI_13054 [Oryza sativa Indica Group]
endosperm	Locus_206_Transcript_84/117_Confidence_0.080_Length_2872	154.118	Os05g0370600 [Oryza sativa Japonica Group] &gt;gi|54287488|gb|AAV31232.1| putative anthranilate phosphoribosyltransferase [Oryza sativa Japonica Group] &gt;gi|113578902|dbj|BAF17265.1| Os05g0370600 [Oryza sativa Japonica Group] &gt;gi|125552071|gb|EAY97780.1| hypothetical protein OsI_19693 [Oryza sa...
endosperm	Locus_13219_Transcript_21/35_Confidence_0.190_Length_1492	154.081	PREDICTED: polypyrimidine tract-binding protein homolog 1 isoform 1 [Vitis vinifera] &gt;gi|296082938|emb|CBI22239.3| unnamed protein product [Vitis vinifera]
endosperm	Locus_57963_Transcript_1/1_Confidence_0.750_Length_276	154.032	enolase [Elaeis guineensis]
endosperm	Locus_196_Transcript_39/173_Confidence_0.060_Length_1064	153.995	alcohol dehydrogenase [Phoenix reclinata]
endosperm	Locus_7100_Transcript_11/17_Confidence_0.229_Length_863	153.928	PREDICTED: ruvB-like 1-like [Brachypodium distachyon]
endosperm	Locus_2443_Transcript_40/52_Confidence_0.152_Length_2543	153.902	Os02g0152500 [Oryza sativa Japonica Group] &gt;gi|51535338|dbj|BAD38597.1| putative coiled-coil protein [Oryza sativa Japonica Group] &gt;gi|51535981|dbj|BAD38062.1| putative coiled-coil protein [Oryza sativa Japonica Group] &gt;gi|113535449|dbj|BAF07832.1| Os02g0152500 [Oryza sativa Japonica Group]...
endosperm	Locus_13372_Transcript_2/3_Confidence_0.333_Length_294	153.819	hypothetical protein OsI_15076 [Oryza sativa Indica Group] &gt;gi|218194449|gb|EEC76876.1| hypothetical protein OsI_15077 [Oryza sativa Indica Group] &gt;gi|222628481|gb|EEE60613.1| hypothetical protein OsJ_14027 [Oryza sativa Japonica Group]
endosperm	Locus_24049_Transcript_9/14_Confidence_0.259_Length_986	153.629	PREDICTED: peroxisome biogenesis protein 22-like [Brachypodium distachyon]
endosperm	Locus_18684_Transcript_3/8_Confidence_0.667_Length_1122	153.589	predicted protein [Hordeum vulgare subsp. vulgare] &gt;gi|326525537|dbj|BAJ88815.1| predicted protein [Hordeum vulgare subsp. vulgare] &gt;gi|326532854|dbj|BAJ89272.1| predicted protein [Hordeum vulgare subsp. vulgare]
endosperm	Locus_13059_Transcript_3/7_Confidence_0.550_Length_1263	153.542	Transmembrane emp24 domain-containing protein [Medicago truncatula] &gt;gi|355519369|gb|AET00993.1| Transmembrane emp24 domain-containing protein [Medicago truncatula]
endosperm	Locus_30065_Transcript_1/2_Confidence_0.333_Length_251	153.497	unnamed protein product [Vitis vinifera]
endosperm	Locus_20517_Transcript_1/1_Confidence_0.000_Length_420	153.387	hypothetical protein VITISV_043502 [Vitis vinifera]
endosperm	Locus_15464_Transcript_16/19_Confidence_0.404_Length_3573	153.382	hypothetical protein OsJ_28299 [Oryza sativa Japonica Group]
endosperm	Locus_2884_Transcript_21/34_Confidence_0.206_Length_4253	153.355	unnamed protein product [Vitis vinifera]
endosperm	Locus_874_Transcript_1/13_Confidence_0.367_Length_675	153.294	PREDICTED: DNA-directed RNA polymerases I, II, and III subunit RPABC2 [Vitis vinifera] &gt;gi|302143496|emb|CBI22057.3| unnamed protein product [Vitis vinifera]
endosperm	Locus_7120_Transcript_6/16_Confidence_0.317_Length_918	153.203	Os04g0601800 [Oryza sativa Japonica Group] &gt;gi|113565338|dbj|BAF15681.1| Os04g0601800, partial [Oryza sativa Japonica Group]
endosperm	Locus_23360_Transcript_3/7_Confidence_0.438_Length_1231	152.963	uncharacterized protein LOC100383507 [Zea mays] &gt;gi|224030509|gb|ACN34330.1| unknown [Zea mays]
endosperm	Locus_43870_Transcript_2/5_Confidence_0.684_Length_634	152.938	Os02g0824400 [Oryza sativa Japonica Group] &gt;gi|48716319|dbj|BAD22932.1| unknown protein [Oryza sativa Japonica Group] &gt;gi|48717091|dbj|BAD22864.1| unknown protein [Oryza sativa Japonica Group] &gt;gi|113538106|dbj|BAF10489.1| Os02g0824400 [Oryza sativa Japonica Group] &gt;gi|215768236|dbj|BAH0...
endosperm	Locus_21593_Transcript_7/11_Confidence_0.259_Length_751	152.931	rac gtpase, putative [Ricinus communis] &gt;gi|223529609|gb|EEF31557.1| rac gtpase, putative [Ricinus communis]
endosperm	Locus_9568_Transcript_10/12_Confidence_0.469_Length_966	152.91	predicted protein [Hordeum vulgare subsp. vulgare] &gt;gi|326509953|dbj|BAJ87192.1| predicted protein [Hordeum vulgare subsp. vulgare]
endosperm	Locus_10219_Transcript_1/6_Confidence_0.522_Length_674	152.865	uncharacterized protein LOC100527371 [Glycine max] &gt;gi|255632202|gb|ACU16459.1| unknown [Glycine max]
endosperm	Locus_1766_Transcript_18/37_Confidence_0.188_Length_2054	152.856	PREDICTED: putative phagocytic receptor 1b [Vitis vinifera] &gt;gi|297737561|emb|CBI26762.3| unnamed protein product [Vitis vinifera]
endosperm	Locus_5853_Transcript_20/26_Confidence_0.236_Length_5875	152.85	PREDICTED: callose synthase 9-like [Brachypodium distachyon]
endosperm	Locus_59851_Transcript_1/1_Confidence_0.500_Length_272	152.752	hypothetical protein OsI_36602 [Oryza sativa Indica Group]
endosperm	Locus_49005_Transcript_1/1_Confidence_0.000_Length_227	152.713	uncharacterized protein LOC100382746 [Zea mays] &gt;gi|223973813|gb|ACN31094.1| unknown [Zea mays]
endosperm	Locus_47702_Transcript_2/3_Confidence_0.538_Length_670	152.664	uncharacterized protein LOC100194158 [Zea mays] &gt;gi|194695078|gb|ACF81623.1| unknown [Zea mays]
endosperm	Locus_12790_Transcript_3/14_Confidence_0.615_Length_1120	152.566	predicted protein [Populus trichocarpa] &gt;gi|118481481|gb|ABK92683.1| unknown [Populus trichocarpa] &gt;gi|222849005|gb|EEE86552.1| predicted protein [Populus trichocarpa]
endosperm	Locus_9755_Transcript_6/9_Confidence_0.333_Length_1935	152.553	Os01g0138900 [Oryza sativa Japonica Group] &gt;gi|54290836|dbj|BAD61475.1| cis,cis-muconate cycloisomerase -like [Oryza sativa Japonica Group] &gt;gi|255672858|dbj|BAF03888.2| Os01g0138900 [Oryza sativa Japonica Group]
endosperm	Locus_41772_Transcript_8/16_Confidence_0.474_Length_2245	152.475	PREDICTED: protein GPR107-like isoform 1 [Brachypodium distachyon]
endosperm	Locus_58887_Transcript_1/1_Confidence_0.857_Length_276	152.322	enolase [Elaeis guineensis]
endosperm	Locus_23344_Transcript_2/7_Confidence_0.267_Length_663	152.123	unnamed protein product [Vitis vinifera]
endosperm	Locus_48219_Transcript_2/3_Confidence_0.400_Length_667	152.085	unknown [Zea mays]
endosperm	Locus_53720_Transcript_1/1_Confidence_0.500_Length_410	151.907	predicted protein [Populus trichocarpa] &gt;gi|222852344|gb|EEE89891.1| predicted protein [Populus trichocarpa]
endosperm	Locus_47117_Transcript_2/4_Confidence_0.636_Length_395	151.889	PREDICTED: uncharacterized protein At2g34160 [Vitis vinifera] &gt;gi|297738936|emb|CBI28181.3| unnamed protein product [Vitis vinifera]
endosperm	Locus_56753_Transcript_1/2_Confidence_0.333_Length_450	151.844	PREDICTED: V-type proton ATPase subunit H-like [Vitis vinifera]
endosperm	Locus_12528_Transcript_1/3_Confidence_0.615_Length_1207	151.801	uncharacterized protein LOC100384278 [Zea mays] &gt;gi|224034993|gb|ACN36572.1| unknown [Zea mays]
endosperm	Locus_1789_Transcript_18/21_Confidence_0.375_Length_1477	151.8	hypothetical protein SORBIDRAFT_09g020840 [Sorghum bicolor] &gt;gi|241945111|gb|EES18256.1| hypothetical protein SORBIDRAFT_09g020840 [Sorghum bicolor]
endosperm	Locus_38816_Transcript_1/2_Confidence_0.667_Length_409	151.734	V-type proton ATPase subunit d2 [Medicago truncatula] &gt;gi|355496147|gb|AES77350.1| V-type proton ATPase subunit d2 [Medicago truncatula]
endosperm	Locus_918_Transcript_14/26_Confidence_0.235_Length_2193	151.67	PREDICTED: cell wall integrity protein scw1-like [Vitis vinifera]
endosperm	Locus_23368_Transcript_2/5_Confidence_0.500_Length_568	151.662	hypothetical protein SORBIDRAFT_04g032880 [Sorghum bicolor] &gt;gi|241934366|gb|EES07511.1| hypothetical protein SORBIDRAFT_04g032880 [Sorghum bicolor]
endosperm	Locus_1561_Transcript_10/14_Confidence_0.286_Length_630	151.532	PREDICTED: shaggy-related protein kinase zeta-like [Glycine max]
endosperm	Locus_31482_Transcript_4/6_Confidence_0.364_Length_2246	151.53	PREDICTED: THO complex subunit 5 homolog [Vitis vinifera]
endosperm	Locus_2959_Transcript_3/8_Confidence_0.529_Length_1009	151.401	hypothetical protein OsJ_09341 [Oryza sativa Japonica Group]
endosperm	Locus_42551_Transcript_2/5_Confidence_0.680_Length_714	151.368	PREDICTED: uncharacterized protein LOC100265898 [Vitis vinifera]
endosperm	Locus_19916_Transcript_5/10_Confidence_0.222_Length_1383	151.231	PREDICTED: poly(rC)-binding protein 3-like [Vitis vinifera]
endosperm	Locus_54585_Transcript_1/1_Confidence_0.000_Length_341	151.179	hypothetical protein SORBIDRAFT_07g021670 [Sorghum bicolor] &gt;gi|241940770|gb|EES13915.1| hypothetical protein SORBIDRAFT_07g021670 [Sorghum bicolor]
endosperm	Locus_23133_Transcript_1/4_Confidence_0.600_Length_451	151.144	predicted protein [Populus trichocarpa] &gt;gi|222867039|gb|EEF04170.1| predicted protein [Populus trichocarpa]
endosperm	Locus_23342_Transcript_4/7_Confidence_0.600_Length_636	151.007	PREDICTED: DNA-directed RNA polymerase I subunit RPA49 [Vitis vinifera]
endosperm	Locus_11287_Transcript_6/12_Confidence_0.300_Length_1116	150.98	predicted protein [Populus trichocarpa] &gt;gi|222845374|gb|EEE82921.1| predicted protein [Populus trichocarpa]
endosperm	Locus_27354_Transcript_5/6_Confidence_0.533_Length_957	150.927	PREDICTED: putative E3 ubiquitin-protein ligase RF298-like [Vitis vinifera]
endosperm	Locus_57205_Transcript_1/1_Confidence_0.000_Length_680	150.92	40S ribosomal protein S3a-like protein [Elaeis guineensis]
endosperm	Locus_10129_Transcript_7/9_Confidence_0.562_Length_1872	150.911	OSJNBa0084A10.17 [Oryza sativa Japonica Group] &gt;gi|125590445|gb|EAZ30795.1| hypothetical protein OsJ_14861 [Oryza sativa Japonica Group]
endosperm	Locus_36773_Transcript_4/10_Confidence_0.550_Length_876	150.883	homocysteine s-methyltransferase [Populus trichocarpa] &gt;gi|222842550|gb|EEE80097.1| homocysteine s-methyltransferase [Populus trichocarpa]
endosperm	Locus_30754_Transcript_3/5_Confidence_0.333_Length_521	150.882	unknown [Picea sitchensis]
endosperm	Locus_13136_Transcript_4/6_Confidence_0.615_Length_797	150.869	PREDICTED: uncharacterized protein LOC100824366 [Brachypodium distachyon]
endosperm	Locus_8523_Transcript_7/11_Confidence_0.462_Length_1653	150.734	26S proteasome subunit RPN5b [Elaeis guineensis]
endosperm	Locus_17870_Transcript_1/2_Confidence_0.750_Length_266	150.728	MET1-type DNA-methyltransferase [Elaeis guineensis]
endosperm	Locus_18784_Transcript_1/2_Confidence_0.667_Length_207	150.721	putative [Nicotiana tabacum]
endosperm	Locus_47077_Transcript_1/1_Confidence_0.500_Length_304	150.703	transportin-like protein [Cicer arietinum]
endosperm	Locus_26842_Transcript_3/9_Confidence_0.389_Length_614	150.702	PREDICTED: transmembrane protein 18 [Vitis vinifera] &gt;gi|297739539|emb|CBI29721.3| unnamed protein product [Vitis vinifera]
endosperm	Locus_41105_Transcript_2/4_Confidence_0.571_Length_986	150.558	3-ketoacyl-CoA reductase 1 [Gossypium hirsutum]
endosperm	Locus_18918_Transcript_4/7_Confidence_0.565_Length_885	150.516	unknown [Picea sitchensis]
endosperm	Locus_42562_Transcript_2/2_Confidence_0.700_Length_254	150.337	glutathione-s-transferase theta, gst, putative [Ricinus communis] &gt;gi|223528475|gb|EEF30504.1| glutathione-s-transferase theta, gst, putative [Ricinus communis]
endosperm	Locus_41624_Transcript_1/3_Confidence_0.500_Length_495	150.282	hypothetical protein SORBIDRAFT_02g030140 [Sorghum bicolor] &gt;gi|241926059|gb|EER99203.1| hypothetical protein SORBIDRAFT_02g030140 [Sorghum bicolor]
endosperm	Locus_2185_Transcript_3/4_Confidence_0.667_Length_438	150.256	hypothetical protein SORBIDRAFT_01g004000 [Sorghum bicolor] &gt;gi|241920086|gb|EER93230.1| hypothetical protein SORBIDRAFT_01g004000 [Sorghum bicolor]
endosperm	Locus_7928_Transcript_6/8_Confidence_0.250_Length_873	150.248	Os09g0380200 [Oryza sativa Japonica Group] &gt;gi|49388879|dbj|BAD26089.1| unknown protein [Oryza sativa Japonica Group] &gt;gi|113631286|dbj|BAF24967.1| Os09g0380200 [Oryza sativa Japonica Group]
endosperm	Locus_27072_Transcript_4/5_Confidence_0.400_Length_1075	150.171	ATP/ADP transporter [Populus trichocarpa] &gt;gi|222845377|gb|EEE82924.1| ATP/ADP transporter [Populus trichocarpa]
endosperm	Locus_138_Transcript_10/12_Confidence_0.263_Length_767	150.105	unknown [Zea mays]
endosperm	Locus_4952_Transcript_12/19_Confidence_0.310_Length_1097	149.881	hypothetical protein SORBIDRAFT_07g023900 [Sorghum bicolor] &gt;gi|241940926|gb|EES14071.1| hypothetical protein SORBIDRAFT_07g023900 [Sorghum bicolor]
endosperm	Locus_58405_Transcript_1/2_Confidence_0.333_Length_231	149.849	hypothetical protein VITISV_004099 [Vitis vinifera]
endosperm	Locus_46990_Transcript_1/1_Confidence_0.000_Length_341	149.824	PREDICTED: trafficking protein particle complex subunit 8-like [Brachypodium distachyon]
endosperm	Locus_58189_Transcript_1/1_Confidence_0.833_Length_276	149.81	enolase [Elaeis guineensis]
endosperm	Locus_1176_Transcript_11/25_Confidence_0.216_Length_1404	149.787	phosphatidylinositol transfer protein, putative [Musa acuminata]
endosperm	Locus_13384_Transcript_1/5_Confidence_0.556_Length_312	149.781	putative 40S ribosomal protein S8 [Prunus dulcis]
endosperm	Locus_33493_Transcript_1/2_Confidence_0.500_Length_321	149.733	Os07g0154300 [Oryza sativa Japonica Group] &gt;gi|50508821|dbj|BAD31594.1| unknown protein [Oryza sativa Japonica Group] &gt;gi|113610450|dbj|BAF20828.1| Os07g0154300 [Oryza sativa Japonica Group] &gt;gi|125557277|gb|EAZ02813.1| hypothetical protein OsI_24938 [Oryza sativa Indica Group] &gt;gi|12559...
endosperm	Locus_1262_Transcript_8/23_Confidence_0.416_Length_2719	149.681	PREDICTED: cullin-3B [Vitis vinifera] &gt;gi|147833364|emb|CAN72935.1| hypothetical protein VITISV_020617 [Vitis vinifera]
endosperm	Locus_9567_Transcript_13/19_Confidence_0.406_Length_4564	149.639	transcription factor myb [Oryza sativa]
endosperm	Locus_119_Transcript_9/24_Confidence_0.333_Length_1716	149.604	C2H2L domain class transcription factor [Malus x domestica]
endosperm	Locus_41820_Transcript_1/1_Confidence_0.000_Length_243	149.452	Os02g0209000 [Oryza sativa Japonica Group] &gt;gi|255670710|dbj|BAF08177.2| Os02g0209000 [Oryza sativa Japonica Group]
endosperm	Locus_19078_Transcript_2/7_Confidence_0.556_Length_906	149.354	aldehyde dehydrogenase [Oryza sativa]
endosperm	Locus_18887_Transcript_1/2_Confidence_0.429_Length_361	149.337	hypothetical protein OsI_05837 [Oryza sativa Indica Group]
endosperm	Locus_12234_Transcript_6/14_Confidence_0.600_Length_1931	149.327	Os01g0209000 [Oryza sativa Japonica Group] &gt;gi|56201746|dbj|BAD73103.1| putative disrupted in bipolar disorder 1 [Oryza sativa Japonica Group] &gt;gi|113531891|dbj|BAF04274.1| Os01g0209000 [Oryza sativa Japonica Group] &gt;gi|215737282|dbj|BAG96211.1| unnamed protein product [Oryza sativa Japonic...
endosperm	Locus_14735_Transcript_2/8_Confidence_0.261_Length_1242	149.315	PREDICTED: phosphate carrier protein, mitochondrial [Vitis vinifera]
endosperm	Locus_31612_Transcript_1/2_Confidence_0.714_Length_498	149.27	unnamed protein product [Vitis vinifera]
endosperm	Locus_1090_Transcript_1/2_Confidence_0.889_Length_395	149.238	ribosomal L9-like protein [Elaeis guineensis]
endosperm	Locus_59221_Transcript_1/1_Confidence_0.500_Length_216	149.081	hypothetical protein SORBIDRAFT_07g021590 [Sorghum bicolor] &gt;gi|241941911|gb|EES15056.1| hypothetical protein SORBIDRAFT_07g021590 [Sorghum bicolor]
endosperm	Locus_55809_Transcript_1/2_Confidence_0.333_Length_509	148.977	hypothetical protein VITISV_008851 [Vitis vinifera]
endosperm	Locus_18613_Transcript_3/5_Confidence_0.700_Length_558	148.94	Protein C6orf149, putative [Ricinus communis] &gt;gi|223546299|gb|EEF47801.1| Protein C6orf149, putative [Ricinus communis]
endosperm	Locus_36734_Transcript_2/3_Confidence_0.600_Length_225	148.924	malate dehydrogenase [Citrus junos]
endosperm	Locus_61558_Transcript_1/1_Confidence_0.000_Length_240	148.816	aci-reductone dioxygenase-like protein [Elaeis guineensis]
endosperm	Locus_50452_Transcript_1/1_Confidence_0.000_Length_1023	148.776	pollen oleosin [Lilium longiflorum]
endosperm	Locus_35811_Transcript_2/3_Confidence_0.700_Length_950	148.767	hypothetical protein SORBIDRAFT_02g032390 [Sorghum bicolor] &gt;gi|241926189|gb|EER99333.1| hypothetical protein SORBIDRAFT_02g032390 [Sorghum bicolor]
endosperm	Locus_56784_Transcript_1/1_Confidence_0.000_Length_585	148.735	conserved hypothetical protein [Ricinus communis] &gt;gi|223540994|gb|EEF42552.1| conserved hypothetical protein [Ricinus communis]
endosperm	Locus_2606_Transcript_5/9_Confidence_0.571_Length_1363	148.616	PREDICTED: nuclear migration protein nudC [Vitis vinifera] &gt;gi|302144032|emb|CBI23137.3| unnamed protein product [Vitis vinifera]
endosperm	Locus_30137_Transcript_6/7_Confidence_0.300_Length_769	148.56	hypothetical protein OsI_00323 [Oryza sativa Indica Group]
endosperm	Locus_45420_Transcript_1/2_Confidence_0.333_Length_292	148.485	Protein bem46, putative [Ricinus communis] &gt;gi|223546531|gb|EEF48029.1| Protein bem46, putative [Ricinus communis]
endosperm	Locus_2298_Transcript_12/18_Confidence_0.241_Length_1132	148.377	unknown [Zea mays]
endosperm	Locus_18868_Transcript_7/12_Confidence_0.526_Length_2851	148.268	PREDICTED: beta-adaptin-like protein A [Vitis vinifera] &gt;gi|296081892|emb|CBI20897.3| unnamed protein product [Vitis vinifera]
endosperm	Locus_10537_Transcript_4/12_Confidence_0.226_Length_1132	148.012	hypothetical protein SORBIDRAFT_05g026000 [Sorghum bicolor] &gt;gi|241937064|gb|EES10209.1| hypothetical protein SORBIDRAFT_05g026000 [Sorghum bicolor]
endosperm	Locus_55502_Transcript_2/3_Confidence_0.500_Length_277	147.914	predicted protein [Hordeum vulgare subsp. vulgare]
endosperm	Locus_40727_Transcript_1/1_Confidence_0.000_Length_207	147.905	PREDICTED: subtilisin-like protease [Vitis vinifera]
endosperm	Locus_11051_Transcript_2/6_Confidence_0.667_Length_1475	147.807	glyceraldehyde-3-phosphate dehydrogenase, cytosolic 3 [Zea mays] &gt;gi|6166167|sp|Q43247.1|G3PE_MAIZE RecName: Full=Glyceraldehyde-3-phosphate dehydrogenase, cytosolic 3 &gt;gi|1184774|gb|AAA87579.1| cytosolic glyceroldehyde-3-phosphate dehydrogenase GAPC3 [Zea mays]
endosperm	Locus_800_Transcript_19/22_Confidence_0.260_Length_1952	147.546	unnamed protein product [Vitis vinifera]
endosperm	Locus_12311_Transcript_1/1_Confidence_0.000_Length_220	147.491	unnamed protein product [Oryza sativa Japonica Group] &gt;gi|215697193|dbj|BAG91187.1| unnamed protein product [Oryza sativa Japonica Group]
endosperm	Locus_23505_Transcript_4/9_Confidence_0.478_Length_2158	147.333	unnamed protein product [Vitis vinifera]
endosperm	Locus_28157_Transcript_3/5_Confidence_0.200_Length_535	147.324	hypothetical protein OsI_19106 [Oryza sativa Indica Group]
endosperm	Locus_52231_Transcript_1/2_Confidence_0.667_Length_256	147.194	PREDICTED: uncharacterized protein LOC100248390 [Vitis vinifera]
endosperm	Locus_18032_Transcript_1/2_Confidence_0.667_Length_256	146.978	PREDICTED: WD repeat-containing protein 48-like [Glycine max]
endosperm	Locus_45281_Transcript_3/4_Confidence_0.667_Length_403	146.933	uncharacterized protein LOC100272557 [Zea mays] &gt;gi|194699716|gb|ACF83942.1| unknown [Zea mays] &gt;gi|195619326|gb|ACG31493.1| harpin-induced protein [Zea mays]
endosperm	Locus_7260_Transcript_20/22_Confidence_0.300_Length_1900	146.754	PREDICTED: serine/threonine-protein kinase At5g01020-like [Brachypodium distachyon]
endosperm	Locus_53804_Transcript_2/3_Confidence_0.500_Length_625	146.675	PREDICTED: PITH domain-containing protein At3g04780 [Vitis vinifera] &gt;gi|298204881|emb|CBI34188.3| unnamed protein product [Vitis vinifera]
endosperm	Locus_42263_Transcript_1/3_Confidence_0.429_Length_595	146.662	predicted protein [Populus trichocarpa] &gt;gi|222835625|gb|EEE74060.1| predicted protein [Populus trichocarpa]
endosperm	Locus_45740_Transcript_4/5_Confidence_0.538_Length_691	146.639	unknown [Medicago truncatula]
endosperm	Locus_30001_Transcript_2/3_Confidence_0.714_Length_234	146.481	hypothetical protein SORBIDRAFT_04g025910 [Sorghum bicolor] &gt;gi|241934002|gb|EES07147.1| hypothetical protein SORBIDRAFT_04g025910 [Sorghum bicolor]
endosperm	Locus_19851_Transcript_1/3_Confidence_0.714_Length_226	146.453	predicted protein [Populus trichocarpa] &gt;gi|222841274|gb|EEE78821.1| predicted protein [Populus trichocarpa]
endosperm	Locus_4438_Transcript_11/21_Confidence_0.316_Length_4123	146.152	hypothetical protein OsJ_15679 [Oryza sativa Japonica Group]
endosperm	Locus_53850_Transcript_2/3_Confidence_0.333_Length_926	145.973	TGF-beta-inducible nuclear protein, putative [Ricinus communis] &gt;gi|223526141|gb|EEF28481.1| TGF-beta-inducible nuclear protein, putative [Ricinus communis]
endosperm	Locus_6960_Transcript_14/22_Confidence_0.306_Length_1893	145.852	hypothetical protein OsI_36121 [Oryza sativa Indica Group]
endosperm	Locus_31336_Transcript_2/4_Confidence_0.625_Length_802	145.74	LIM domain protein WLIM2a [Populus tremula x Populus alba]
endosperm	Locus_61824_Transcript_1/1_Confidence_1.000_Length_205	145.734	phosphoenolpyruvate carboxylase [Prunus persica]
endosperm	Locus_27394_Transcript_9/10_Confidence_0.300_Length_2553	145.558	PREDICTED: putative endo-1,3(4)-beta-glucanase 2-like [Vitis vinifera]
endosperm	Locus_29729_Transcript_3/9_Confidence_0.647_Length_1062	145.554	PREDICTED: protein CutA, chloroplastic [Vitis vinifera]
endosperm	Locus_27571_Transcript_1/14_Confidence_0.370_Length_705	145.344	predicted protein [Populus trichocarpa] &gt;gi|222854477|gb|EEE92024.1| predicted protein [Populus trichocarpa]
endosperm	Locus_31498_Transcript_4/6_Confidence_0.545_Length_1898	145.295	putative transcriptional adaptor [Oryza sativa Japonica Group] &gt;gi|108711106|gb|ABF98901.1| transcriptional adaptor, putative, expressed [Oryza sativa Japonica Group] &gt;gi|218193759|gb|EEC76186.1| hypothetical protein OsI_13524 [Oryza sativa Indica Group] &gt;gi|222625804|gb|EEE59936.1| hypothe...
endosperm	Locus_11108_Transcript_5/20_Confidence_0.242_Length_1224	145.266	PREDICTED: uncharacterized protein LOC100260337 [Vitis vinifera] &gt;gi|297745939|emb|CBI15995.3| unnamed protein product [Vitis vinifera]
endosperm	Locus_574_Transcript_1/7_Confidence_0.444_Length_1438	145.246	nuclear transport factor 2 [Elaeis guineensis]
endosperm	Locus_861_Transcript_11/22_Confidence_0.292_Length_1626	145.228	predicted protein [Physcomitrella patens subsp. patens] &gt;gi|162676397|gb|EDQ62881.1| predicted protein [Physcomitrella patens subsp. patens]
endosperm	Locus_122_Transcript_13/18_Confidence_0.467_Length_1901	145.18	hypothetical protein SORBIDRAFT_10g012990 [Sorghum bicolor] &gt;gi|241916566|gb|EER89710.1| hypothetical protein SORBIDRAFT_10g012990 [Sorghum bicolor]
endosperm	Locus_1514_Transcript_4/17_Confidence_0.250_Length_807	145.137	PREDICTED: putative peroxisomal-coenzyme A synthetase-like [Vitis vinifera]
endosperm	Locus_22895_Transcript_3/5_Confidence_0.737_Length_1239	144.971	unnamed protein product [Vitis vinifera]
endosperm	Locus_53643_Transcript_1/2_Confidence_0.500_Length_910	144.902	ribosomal protein S14 [Elaeis guineensis]
endosperm	Locus_39795_Transcript_3/7_Confidence_0.500_Length_1604	144.889	uncharacterized protein LOC100785331 [Glycine max] &gt;gi|255644450|gb|ACU22729.1| unknown [Glycine max]
endosperm	Locus_42308_Transcript_4/6_Confidence_0.571_Length_915	144.871	PREDICTED: uncharacterized protein At2g27730, mitochondrial-like [Brachypodium distachyon]
endosperm	Locus_5193_Transcript_3/9_Confidence_0.308_Length_1112	144.782	PREDICTED: acyl-protein thioesterase 1 homolog 1-like [Brachypodium distachyon]
endosperm	Locus_40396_Transcript_3/4_Confidence_0.625_Length_499	144.73	FtsJ-like methyltransferase family protein [Musa acuminata]
endosperm	Locus_36353_Transcript_8/14_Confidence_0.229_Length_644	144.719	PREDICTED: uncharacterized protein LOC100829111 [Brachypodium distachyon]
endosperm	Locus_11910_Transcript_1/4_Confidence_0.467_Length_842	144.694	hypothetical protein VITISV_010458 [Vitis vinifera]
endosperm	Locus_3713_Transcript_12/17_Confidence_0.378_Length_2579	144.449	PREDICTED: uncharacterized protein LOC100267740 [Vitis vinifera]
endosperm	Locus_31578_Transcript_4/8_Confidence_0.487_Length_1487	144.401	PREDICTED: protein YIPF6-like [Glycine max]
endosperm	Locus_59817_Transcript_1/1_Confidence_0.000_Length_201	144.303	PREDICTED: phosphatidylinositol N-acetylglucosaminyltransferase subunit P-like [Glycine max]
endosperm	Locus_59797_Transcript_1/2_Confidence_0.500_Length_686	144.164	shaggy-related protein kinase [Elaeis guineensis]
endosperm	Locus_458_Transcript_39/61_Confidence_0.132_Length_1952	144.121	unnamed protein product [Vitis vinifera]
endosperm	Locus_1187_Transcript_32/64_Confidence_0.168_Length_1976	144.104	predicted protein [Populus trichocarpa] &gt;gi|222849933|gb|EEE87480.1| predicted protein [Populus trichocarpa]
endosperm	Locus_12274_Transcript_4/6_Confidence_0.519_Length_1263	144.062	PREDICTED: heme oxygenase 1, chloroplastic-like [Vitis vinifera]
endosperm	Locus_8916_Transcript_7/10_Confidence_0.531_Length_1709	144.046	spliceosome associated protein, putative [Ricinus communis] &gt;gi|223544492|gb|EEF46011.1| spliceosome associated protein, putative [Ricinus communis]
endosperm	Locus_46373_Transcript_3/8_Confidence_0.667_Length_1947	143.978	unnamed protein product [Oryza sativa Japonica Group]
endosperm	Locus_13258_Transcript_4/5_Confidence_0.583_Length_904	143.966	predicted protein [Populus trichocarpa] &gt;gi|222857442|gb|EEE94989.1| predicted protein [Populus trichocarpa]
endosperm	Locus_1335_Transcript_26/32_Confidence_0.284_Length_3914	143.962	Os03g0254700 [Oryza sativa Japonica Group] &gt;gi|108707228|gb|ABF95023.1| expressed protein [Oryza sativa Japonica Group] &gt;gi|113548058|dbj|BAF11501.1| Os03g0254700 [Oryza sativa Japonica Group] &gt;gi|371501280|dbj|BAL44267.1| ASPR1 protein [Oryza sativa Japonica Group]
endosperm	Locus_45142_Transcript_1/3_Confidence_0.500_Length_525	143.918	putative hypersensitive-induced response protein, partial [Elaeis guineensis]
endosperm	Locus_22816_Transcript_2/3_Confidence_0.667_Length_201	143.908	hypothetical protein OsJ_14640 [Oryza sativa Japonica Group]
endosperm	Locus_4238_Transcript_4/8_Confidence_0.500_Length_1155	143.885	hypothetical protein SORBIDRAFT_04g009820 [Sorghum bicolor] &gt;gi|241933475|gb|EES06620.1| hypothetical protein SORBIDRAFT_04g009820 [Sorghum bicolor]
endosperm	Locus_4857_Transcript_6/9_Confidence_0.350_Length_693	143.861	Os02g0226000 [Oryza sativa Japonica Group] &gt;gi|49388530|dbj|BAD25652.1| putative peroxisomal membrane protein 22 kDa [Oryza sativa Japonica Group] &gt;gi|113535874|dbj|BAF08257.1| Os02g0226000 [Oryza sativa Japonica Group] &gt;gi|125581366|gb|EAZ22297.1| hypothetical protein OsJ_05949 [Oryza sati...
endosperm	Locus_17051_Transcript_8/11_Confidence_0.333_Length_1620	143.717	hypothetical protein SORBIDRAFT_02g000730 [Sorghum bicolor] &gt;gi|241924690|gb|EER97834.1| hypothetical protein SORBIDRAFT_02g000730 [Sorghum bicolor]
endosperm	Locus_4085_Transcript_21/26_Confidence_0.203_Length_2449	143.647	PREDICTED: protein kinase G11A-like [Vitis vinifera]
endosperm	Locus_18623_Transcript_4/6_Confidence_0.375_Length_1088	143.643	expressed protein [Oryza sativa Japonica Group] &gt;gi|215767668|dbj|BAG99896.1| unnamed protein product [Oryza sativa Japonica Group]
endosperm	Locus_7184_Transcript_8/14_Confidence_0.404_Length_1437	143.566	unnamed protein product [Vitis vinifera]
endosperm	Locus_59366_Transcript_1/2_Confidence_0.500_Length_388	143.452	20G-Fe(II) oxidoreductase [Populus trichocarpa] &gt;gi|118487909|gb|ABK95776.1| unknown [Populus trichocarpa] &gt;gi|222845740|gb|EEE83287.1| 20G-Fe(II) oxidoreductase [Populus trichocarpa]
endosperm	Locus_53852_Transcript_1/4_Confidence_0.556_Length_836	143.343	Transcription elongation factor B polypeptide, putative [Ricinus communis] &gt;gi|223540335|gb|EEF41906.1| Transcription elongation factor B polypeptide, putative [Ricinus communis]
endosperm	Locus_7355_Transcript_19/23_Confidence_0.438_Length_4051	143.322	PREDICTED: DNA polymerase V-like [Vitis vinifera]
endosperm	Locus_2764_Transcript_5/11_Confidence_0.525_Length_1459	143.25	PREDICTED: protein-L-isoaspartate O-methyltransferase [Vitis vinifera] &gt;gi|297733662|emb|CBI14909.3| unnamed protein product [Vitis vinifera]
endosperm	Locus_1241_Transcript_6/13_Confidence_0.321_Length_2246	143.165	PREDICTED: uncharacterized protein LOC100259509 [Vitis vinifera]
endosperm	Locus_1863_Transcript_13/21_Confidence_0.211_Length_2578	143.117	PREDICTED: uncharacterized protein LOC100261913 [Vitis vinifera] &gt;gi|296081306|emb|CBI17750.3| unnamed protein product [Vitis vinifera]
endosperm	Locus_2242_Transcript_42/46_Confidence_0.193_Length_2130	143.084	PREDICTED: LOW QUALITY PROTEIN: 65-kDa microtubule-associated protein 1-like [Vitis vinifera]
endosperm	Locus_38384_Transcript_2/3_Confidence_0.455_Length_676	143.06	hypothetical protein OsI_08059 [Oryza sativa Indica Group]
endosperm	Locus_7253_Transcript_5/8_Confidence_0.409_Length_590	142.971	60S ribosomal protein L35 [Elaeis guineensis]
endosperm	Locus_17853_Transcript_2/4_Confidence_0.700_Length_1163	142.949	PREDICTED: uncharacterized protein LOC100247464 [Vitis vinifera]
endosperm	Locus_59390_Transcript_1/1_Confidence_0.000_Length_495	142.92	Early nodulin 55-2 precursor, putative [Ricinus communis] &gt;gi|223542873|gb|EEF44409.1| Early nodulin 55-2 precursor, putative [Ricinus communis]
endosperm	Locus_10446_Transcript_3/9_Confidence_0.419_Length_1056	142.821	unnamed protein product [Vitis vinifera]
endosperm	Locus_818_Transcript_7/44_Confidence_0.152_Length_3126	142.797	unnamed protein product [Vitis vinifera]
endosperm	Locus_29206_Transcript_1/2_Confidence_0.500_Length_432	142.759	DnaJ homolog subfamily B member [Medicago truncatula] &gt;gi|124360726|gb|ABN08703.1| Heat shock protein DnaJ [Medicago truncatula] &gt;gi|355482690|gb|AES63893.1| DnaJ homolog subfamily B member [Medicago truncatula]
endosperm	Locus_29858_Transcript_3/6_Confidence_0.333_Length_1343	142.752	PREDICTED: importin subunit beta-1-like [Glycine max]
endosperm	Locus_57116_Transcript_1/2_Confidence_0.667_Length_233	142.73	hypothetical protein OsJ_06373 [Oryza sativa Japonica Group]
endosperm	Locus_1613_Transcript_1/5_Confidence_0.500_Length_835	142.688	LOC541901 [Zea mays] &gt;gi|33340598|gb|AAQ14869.1|AF330034_1 isopentenyl pyrophosphate isomerase [Zea mays] &gt;gi|194695708|gb|ACF81938.1| unknown [Zea mays] &gt;gi|194699804|gb|ACF83986.1| unknown [Zea mays] &gt;gi|195606038|gb|ACG24849.1| isopentenyl-diphosphate delta-isomerase II [Zea mays]
endosperm	Locus_18081_Transcript_1/2_Confidence_0.714_Length_758	142.648	hypothetical protein SORBIDRAFT_06g022650 [Sorghum bicolor] &gt;gi|241937971|gb|EES11116.1| hypothetical protein SORBIDRAFT_06g022650 [Sorghum bicolor]
endosperm	Locus_43882_Transcript_2/4_Confidence_0.625_Length_503	142.636	hypothetical protein SORBIDRAFT_04g029930 [Sorghum bicolor] &gt;gi|241934220|gb|EES07365.1| hypothetical protein SORBIDRAFT_04g029930 [Sorghum bicolor]
endosperm	Locus_40165_Transcript_2/3_Confidence_0.333_Length_745	142.434	PREDICTED: uncharacterized protein LOC100267774 [Vitis vinifera] &gt;gi|298205064|emb|CBI38360.3| unnamed protein product [Vitis vinifera]
endosperm	Locus_2787_Transcript_66/73_Confidence_0.283_Length_9216	142.346	hypothetical protein OsI_38149 [Oryza sativa Indica Group]
endosperm	Locus_18749_Transcript_3/6_Confidence_0.214_Length_2039	142.34	hypothetical protein SORBIDRAFT_04g024440 [Sorghum bicolor] &gt;gi|241932197|gb|EES05342.1| hypothetical protein SORBIDRAFT_04g024440 [Sorghum bicolor]
endosperm	Locus_30114_Transcript_4/5_Confidence_0.538_Length_975	142.288	Vesicle-associated membrane protein, putative [Ricinus communis] &gt;gi|223545436|gb|EEF46941.1| Vesicle-associated membrane protein, putative [Ricinus communis]
endosperm	Locus_61055_Transcript_1/1_Confidence_0.000_Length_215	142.254	uncharacterized protein LOC100501624 [Zea mays] &gt;gi|238010218|gb|ACR36144.1| unknown [Zea mays]
endosperm	Locus_59762_Transcript_1/1_Confidence_0.000_Length_527	142.25	uncharacterized protein LOC100272249 [Zea mays] &gt;gi|194698532|gb|ACF83350.1| unknown [Zea mays]
endosperm	Locus_9864_Transcript_14/17_Confidence_0.323_Length_2430	142.243	hypothetical protein VITISV_037750 [Vitis vinifera]
endosperm	Locus_7396_Transcript_7/9_Confidence_0.500_Length_2062	142.108	PREDICTED: histone-lysine N-methyltransferase SUVR2-like [Vitis vinifera]
endosperm	Locus_23640_Transcript_4/6_Confidence_0.400_Length_1341	142.069	chromodomain-helicase-DNA-binding protein-like protein [Oryza sativa Japonica Group] &gt;gi|50510060|dbj|BAD30688.1| chromodomain-helicase-DNA-binding protein-like protein [Oryza sativa Japonica Group]
endosperm	Locus_17153_Transcript_2/5_Confidence_0.500_Length_390	142.034	PREDICTED: uncharacterized protein LOC100261996 [Vitis vinifera] &gt;gi|297734753|emb|CBI16987.3| unnamed protein product [Vitis vinifera]
endosperm	Locus_19354_Transcript_4/6_Confidence_0.444_Length_787	142.009	phosphatidylcholine transfer protein, putative [Ricinus communis] &gt;gi|223543646|gb|EEF45174.1| phosphatidylcholine transfer protein, putative [Ricinus communis]
endosperm	Locus_18115_Transcript_5/6_Confidence_0.643_Length_643	141.953	Os09g0520100 [Oryza sativa Japonica Group] &gt;gi|52075585|dbj|BAD46695.1| unknown protein [Oryza sativa Japonica Group] &gt;gi|52076158|dbj|BAD46671.1| unknown protein [Oryza sativa Japonica Group] &gt;gi|113631929|dbj|BAF25610.1| Os09g0520100 [Oryza sativa Japonica Group] &gt;gi|125564401|gb|EAZ09...
endosperm	Locus_1048_Transcript_15/21_Confidence_0.295_Length_1594	141.893	PREDICTED: katanin p60 ATPase-containing subunit A-like 2 [Vitis vinifera]
endosperm	Locus_4667_Transcript_15/37_Confidence_0.248_Length_2444	141.886	PREDICTED: uncharacterized protein LOC100250662 [Vitis vinifera]
endosperm	Locus_43137_Transcript_1/1_Confidence_0.333_Length_209	141.854	PREDICTED: nitrate transporter 1.7-like [Glycine max]
endosperm	Locus_60695_Transcript_1/1_Confidence_0.000_Length_238	141.811	PREDICTED: protein GRIP-like [Brachypodium distachyon]
endosperm	Locus_8_Transcript_10/30_Confidence_0.254_Length_1107	141.705	PREDICTED: COP9 signalosome complex subunit 6a [Vitis vinifera] &gt;gi|296090054|emb|CBI39873.3| unnamed protein product [Vitis vinifera]
endosperm	Locus_1361_Transcript_14/16_Confidence_0.423_Length_2844	141.553	hypothetical protein SORBIDRAFT_03g041880 [Sorghum bicolor] &gt;gi|241928724|gb|EES01869.1| hypothetical protein SORBIDRAFT_03g041880 [Sorghum bicolor]
endosperm	Locus_21571_Transcript_5/14_Confidence_0.333_Length_692	141.315	conserved hypothetical protein [Ricinus communis] &gt;gi|223550822|gb|EEF52308.1| conserved hypothetical protein [Ricinus communis]
endosperm	Locus_22289_Transcript_1/2_Confidence_0.333_Length_938	141.244	ribosomal protein L39e, putative [Ricinus communis] &gt;gi|223537230|gb|EEF38862.1| ribosomal protein L39e, putative [Ricinus communis]
endosperm	Locus_32368_Transcript_6/15_Confidence_0.290_Length_1607	141.164	PREDICTED: chaperone protein dnaJ 15 [Vitis vinifera] &gt;gi|147769068|emb|CAN72503.1| hypothetical protein VITISV_027277 [Vitis vinifera] &gt;gi|297737795|emb|CBI26996.3| unnamed protein product [Vitis vinifera]
endosperm	Locus_32791_Transcript_1/18_Confidence_0.200_Length_951	141.022	dc50, putative [Ricinus communis] &gt;gi|223536978|gb|EEF38615.1| dc50, putative [Ricinus communis]
endosperm	Locus_14383_Transcript_1/4_Confidence_0.545_Length_490	140.937	DNA glycosylase [Populus trichocarpa] &gt;gi|222833437|gb|EEE71914.1| DNA glycosylase [Populus trichocarpa]
endosperm	Locus_12881_Transcript_3/9_Confidence_0.500_Length_971	140.918	conserved hypothetical protein [Ricinus communis] &gt;gi|223535183|gb|EEF36862.1| conserved hypothetical protein [Ricinus communis]
endosperm	Locus_10121_Transcript_9/26_Confidence_0.347_Length_1913	140.883	PREDICTED: putative RNA-binding protein Luc7-like 2 [Vitis vinifera] &gt;gi|297735244|emb|CBI17606.3| unnamed protein product [Vitis vinifera]
endosperm	Locus_49878_Transcript_1/1_Confidence_0.000_Length_1060	140.87	conserved hypothetical protein [Ricinus communis] &gt;gi|223546357|gb|EEF47859.1| conserved hypothetical protein [Ricinus communis]
endosperm	Locus_28764_Transcript_2/4_Confidence_0.500_Length_698	140.859	hypothetical protein SORBIDRAFT_10g000410 [Sorghum bicolor] &gt;gi|241915887|gb|EER89031.1| hypothetical protein SORBIDRAFT_10g000410 [Sorghum bicolor]
endosperm	Locus_9130_Transcript_3/6_Confidence_0.458_Length_1213	140.849	PREDICTED: LOB domain-containing protein 41-like [Glycine max]
endosperm	Locus_582_Transcript_42/44_Confidence_0.140_Length_1080	140.837	Os02g0686400 [Oryza sativa Japonica Group] &gt;gi|41052719|dbj|BAD07576.1| putative aspartate-tRNA ligase [Oryza sativa Japonica Group] &gt;gi|113537301|dbj|BAF09684.1| Os02g0686400 [Oryza sativa Japonica Group] &gt;gi|215704413|dbj|BAG93847.1| unnamed protein product [Oryza sativa Japonica Group] &...
endosperm	Locus_805_Transcript_14/29_Confidence_0.280_Length_1031	140.764	BES1/BZR1 protein [Zea mays] &gt;gi|195644952|gb|ACG41944.1| BES1/BZR1 protein [Zea mays]
endosperm	Locus_19219_Transcript_3/11_Confidence_0.250_Length_1523	140.743	galactokinase, putative [Ricinus communis] &gt;gi|223541568|gb|EEF43117.1| galactokinase, putative [Ricinus communis]
endosperm	Locus_58399_Transcript_1/1_Confidence_0.000_Length_242	140.672	Os03g0123100 [Oryza sativa Japonica Group] &gt;gi|25446690|gb|AAN74837.1| Putative ubiquitin-conjugating enzyme [Oryza sativa Japonica Group] &gt;gi|108705922|gb|ABF93717.1| Ubiquitin-conjugating enzyme E2 I, putative, expressed [Oryza sativa Japonica Group] &gt;gi|113547273|dbj|BAF10716.1| Os03g012...
endosperm	Locus_58085_Transcript_1/1_Confidence_0.833_Length_276	140.638	enolase [Elaeis guineensis]
endosperm	Locus_5457_Transcript_3/5_Confidence_0.700_Length_1229	140.612	unnamed protein product [Vitis vinifera]
endosperm	Locus_31673_Transcript_8/10_Confidence_0.312_Length_1868	140.401	Os09g0347800 [Oryza sativa Japonica Group] &gt;gi|75121858|sp|Q6ES10.1|HAT1_ORYSJ RecName: Full=Probable histone acetyltransferase type B catalytic subunit; AltName: Full=HAT B &gt;gi|50252375|dbj|BAD28482.1| putative histone acetyltransferase HAT B [Oryza sativa Japonica Group] &gt;gi|50252405|dbj|...
endosperm	Locus_42904_Transcript_1/2_Confidence_0.333_Length_537	140.382	unnamed protein product [Vitis vinifera]
endosperm	Locus_42679_Transcript_1/3_Confidence_0.500_Length_463	140.375	hypothetical protein VITISV_012142 [Vitis vinifera]
endosperm	Locus_53782_Transcript_1/2_Confidence_0.857_Length_274	140.366	inducer of CBF expression 2 [Hordeum vulgare subsp. vulgare]
endosperm	Locus_21082_Transcript_2/4_Confidence_0.600_Length_307	140.308	hypothetical protein ARALYDRAFT_485726 [Arabidopsis lyrata subsp. lyrata] &gt;gi|297322046|gb|EFH52467.1| hypothetical protein ARALYDRAFT_485726 [Arabidopsis lyrata subsp. lyrata]
endosperm	Locus_7723_Transcript_10/19_Confidence_0.452_Length_994	140.289	hypothetical protein SORBIDRAFT_09g021710 [Sorghum bicolor] &gt;gi|241946460|gb|EES19605.1| hypothetical protein SORBIDRAFT_09g021710 [Sorghum bicolor]
endosperm	Locus_29947_Transcript_1/1_Confidence_0.000_Length_520	140.128	PREDICTED: ras-related protein RABC2a [Vitis vinifera] &gt;gi|297739985|emb|CBI30167.3| unnamed protein product [Vitis vinifera]
endosperm	Locus_6110_Transcript_3/41_Confidence_0.173_Length_1372	140.096	PREDICTED: vacuolar protein sorting-associated protein 4-like [Glycine max]
endosperm	Locus_22929_Transcript_12/18_Confidence_0.333_Length_2135	140.044	hypothetical protein SORBIDRAFT_07g000250 [Sorghum bicolor] &gt;gi|241941201|gb|EES14346.1| hypothetical protein SORBIDRAFT_07g000250 [Sorghum bicolor]
endosperm	Locus_30294_Transcript_3/10_Confidence_0.481_Length_1167	139.801	predicted protein [Populus trichocarpa] &gt;gi|118485751|gb|ABK94725.1| unknown [Populus trichocarpa] &gt;gi|222841737|gb|EEE79284.1| predicted protein [Populus trichocarpa]
endosperm	Locus_5613_Transcript_20/28_Confidence_0.306_Length_1089	139.763	PREDICTED: 60S ribosomal export protein NMD3-like [Vitis vinifera]
endosperm	Locus_22317_Transcript_1/4_Confidence_0.600_Length_299	139.75	hypothetical protein SORBIDRAFT_01g034990 [Sorghum bicolor] &gt;gi|241919106|gb|EER92250.1| hypothetical protein SORBIDRAFT_01g034990 [Sorghum bicolor]
endosperm	Locus_540_Transcript_16/24_Confidence_0.221_Length_1673	139.702	predicted protein [Populus trichocarpa] &gt;gi|222861107|gb|EEE98649.1| predicted protein [Populus trichocarpa]
endosperm	Locus_18399_Transcript_4/10_Confidence_0.562_Length_1031	139.666	predicted protein [Populus trichocarpa] &gt;gi|118481608|gb|ABK92746.1| unknown [Populus trichocarpa] &gt;gi|222843484|gb|EEE81031.1| predicted protein [Populus trichocarpa]
endosperm	Locus_7944_Transcript_2/3_Confidence_0.600_Length_254	139.646	uncharacterized protein LOC100217276 [Zea mays] &gt;gi|194698362|gb|ACF83265.1| unknown [Zea mays]
endosperm	Locus_12304_Transcript_1/2_Confidence_0.333_Length_445	139.515	hypothetical protein OsJ_04050 [Oryza sativa Japonica Group]
endosperm	Locus_1393_Transcript_32/54_Confidence_0.200_Length_3670	139.487	PREDICTED: pumilio homolog 5 [Vitis vinifera] &gt;gi|297735758|emb|CBI18445.3| unnamed protein product [Vitis vinifera]
endosperm	Locus_14731_Transcript_6/12_Confidence_0.357_Length_2186	139.329	F-box family protein, putative, expressed [Oryza sativa Japonica Group]
endosperm	Locus_12143_Transcript_13/25_Confidence_0.333_Length_3470	139.271	PREDICTED: uncharacterized protein LOC100840633 [Brachypodium distachyon]
endosperm	Locus_12945_Transcript_9/14_Confidence_0.556_Length_2631	139.251	4-hydroxy-3-methylbut-2-en-1-yl diphosphate synthase [Hevea brasiliensis]
endosperm	Locus_29612_Transcript_2/3_Confidence_0.333_Length_877	139.215	hypothetical protein SORBIDRAFT_07g000290 [Sorghum bicolor] &gt;gi|241940034|gb|EES13179.1| hypothetical protein SORBIDRAFT_07g000290 [Sorghum bicolor]
endosperm	Locus_12970_Transcript_4/10_Confidence_0.303_Length_616	139.103	predicted protein [Populus trichocarpa] &gt;gi|222860829|gb|EEE98371.1| predicted protein [Populus trichocarpa]
endosperm	Locus_19919_Transcript_2/3_Confidence_0.333_Length_1877	139.083	PREDICTED: tyrosine decarboxylase 1-like [Brachypodium distachyon]
endosperm	Locus_22235_Transcript_1/6_Confidence_0.250_Length_1032	139.042	n6-DNA-methyltransferase, putative [Ricinus communis] &gt;gi|223527556|gb|EEF29677.1| n6-DNA-methyltransferase, putative [Ricinus communis]
endosperm	Locus_5125_Transcript_46/69_Confidence_0.139_Length_2129	138.93	hypothetical protein OsI_11954 [Oryza sativa Indica Group]
endosperm	Locus_53793_Transcript_1/1_Confidence_0.000_Length_700	138.782	hypothetical protein SORBIDRAFT_02g022910 [Sorghum bicolor] &gt;gi|241923487|gb|EER96631.1| hypothetical protein SORBIDRAFT_02g022910 [Sorghum bicolor]
endosperm	Locus_45101_Transcript_1/2_Confidence_0.500_Length_400	138.731	hypothetical protein SORBIDRAFT_10g007850 [Sorghum bicolor] &gt;gi|241916310|gb|EER89454.1| hypothetical protein SORBIDRAFT_10g007850 [Sorghum bicolor]
endosperm	Locus_16320_Transcript_1/1_Confidence_0.000_Length_231	138.7	hypothetical protein SORBIDRAFT_10g004680 [Sorghum bicolor] &gt;gi|241916131|gb|EER89275.1| hypothetical protein SORBIDRAFT_10g004680 [Sorghum bicolor]
endosperm	Locus_31667_Transcript_1/3_Confidence_0.667_Length_569	138.656	PREDICTED: cysteine proteinase inhibitor-like isoform 1 [Vitis vinifera] &gt;gi|359479156|ref|XP_003632227.1| PREDICTED: cysteine proteinase inhibitor-like isoform 2 [Vitis vinifera]
endosperm	Locus_40863_Transcript_7/10_Confidence_0.333_Length_890	138.593	unnamed protein product [Vitis vinifera]
endosperm	Locus_5837_Transcript_3/9_Confidence_0.278_Length_1271	138.581	glycoprotein-like protein [Solanum tuberosum]
endosperm	Locus_30159_Transcript_2/4_Confidence_0.714_Length_848	138.496	unknown [Populus trichocarpa] &gt;gi|118483908|gb|ABK93844.1| unknown [Populus trichocarpa]
endosperm	Locus_13367_Transcript_7/14_Confidence_0.229_Length_2215	138.466	PREDICTED: dynamin-related protein 5A isoform 1 [Vitis vinifera] &gt;gi|297742345|emb|CBI34494.3| unnamed protein product [Vitis vinifera]
endosperm	Locus_47655_Transcript_4/6_Confidence_0.500_Length_1846	138.445	PREDICTED: vacuolar protein sorting-associated protein VTA1 homolog [Vitis vinifera]
endosperm	Locus_54826_Transcript_2/2_Confidence_0.625_Length_353	138.437	hypothetical protein SORBIDRAFT_10g000930 [Sorghum bicolor] &gt;gi|241914578|gb|EER87722.1| hypothetical protein SORBIDRAFT_10g000930 [Sorghum bicolor]
endosperm	Locus_4964_Transcript_1/1_Confidence_0.000_Length_222	138.284	hypothetical protein, partial [Oryza eichingeri]
endosperm	Locus_53794_Transcript_2/4_Confidence_0.286_Length_686	138.19	predicted protein [Populus trichocarpa] &gt;gi|222865403|gb|EEF02534.1| predicted protein [Populus trichocarpa]
endosperm	Locus_28215_Transcript_7/10_Confidence_0.600_Length_2645	138.152	Os08g0500800 [Oryza sativa Japonica Group] &gt;gi|42407752|dbj|BAD08898.1| zinc metalloproteinase-like [Oryza sativa Japonica Group] &gt;gi|113624129|dbj|BAF24074.1| Os08g0500800 [Oryza sativa Japonica Group] &gt;gi|215715260|dbj|BAG95011.1| unnamed protein product [Oryza sativa Japonica Group] &gt;...
endosperm	Locus_13774_Transcript_18/25_Confidence_0.367_Length_1261	138.07	PREDICTED: WD repeat-containing protein 20 [Vitis vinifera] &gt;gi|297746239|emb|CBI16295.3| unnamed protein product [Vitis vinifera]
endosperm	Locus_6755_Transcript_1/2_Confidence_0.333_Length_1358	138.069	predicted protein [Populus trichocarpa] &gt;gi|222867156|gb|EEF04287.1| predicted protein [Populus trichocarpa]
endosperm	Locus_193_Transcript_14/23_Confidence_0.365_Length_1818	138.06	obtusifoliol 14alpha-demethylase [Solanum chacoense]
endosperm	Locus_55659_Transcript_1/1_Confidence_0.000_Length_498	138.034	hypothetical protein SORBIDRAFT_03g010140 [Sorghum bicolor] &gt;gi|241927373|gb|EES00518.1| hypothetical protein SORBIDRAFT_03g010140 [Sorghum bicolor]
endosperm	Locus_10985_Transcript_2/4_Confidence_0.700_Length_636	138.033	PREDICTED: uncharacterized protein LOC100840050 isoform 2 [Brachypodium distachyon]
endosperm	Locus_18118_Transcript_2/6_Confidence_0.462_Length_445	137.997	xyloglucan endotransglycosylase [Musa acuminata]
endosperm	Locus_60508_Transcript_1/1_Confidence_0.000_Length_613	137.968	unknown [Zea mays]
endosperm	Locus_27512_Transcript_4/8_Confidence_0.529_Length_1228	137.967	unknown [Zea mays]
endosperm	Locus_3453_Transcript_15/21_Confidence_0.179_Length_1247	137.945	protein with unknown function [Ricinus communis] &gt;gi|223534179|gb|EEF35895.1| protein with unknown function [Ricinus communis]
endosperm	Locus_247_Transcript_15/19_Confidence_0.250_Length_1504	137.8	Os06g0711600 [Oryza sativa Japonica Group] &gt;gi|53792638|dbj|BAD53652.1| GCIP-interacting family protein-like [Oryza sativa Japonica Group] &gt;gi|53792876|dbj|BAD54053.1| GCIP-interacting family protein-like [Oryza sativa Japonica Group] &gt;gi|113596591|dbj|BAF20465.1| Os06g0711600 [Oryza sativa...
endosperm	Locus_291_Transcript_10/73_Confidence_0.107_Length_1115	137.681	hypothetical protein OsI_29320 [Oryza sativa Indica Group]
endosperm	Locus_12241_Transcript_3/4_Confidence_0.545_Length_691	137.662	PREDICTED: casein kinase I isoform delta-like [Vitis vinifera] &gt;gi|147859066|emb|CAN80417.1| hypothetical protein VITISV_024542 [Vitis vinifera] &gt;gi|297738643|emb|CBI27888.3| unnamed protein product [Vitis vinifera]
endosperm	Locus_33079_Transcript_1/3_Confidence_0.500_Length_1022	137.614	hypothetical protein SORBIDRAFT_03g037040 [Sorghum bicolor] &gt;gi|241928452|gb|EES01597.1| hypothetical protein SORBIDRAFT_03g037040 [Sorghum bicolor]
endosperm	Locus_47199_Transcript_1/2_Confidence_0.571_Length_523	137.533	hypothetical protein OsI_22695 [Oryza sativa Indica Group]
endosperm	Locus_59581_Transcript_1/1_Confidence_0.000_Length_270	137.505	conserved hypothetical protein [Ricinus communis] &gt;gi|223529163|gb|EEF31141.1| conserved hypothetical protein [Ricinus communis]
endosperm	Locus_6681_Transcript_7/25_Confidence_0.444_Length_4850	137.502	PREDICTED: uncharacterized protein LOC100810803 [Glycine max]
endosperm	Locus_13345_Transcript_7/12_Confidence_0.559_Length_1447	137.487	predicted protein [Hordeum vulgare subsp. vulgare]
endosperm	Locus_23354_Transcript_2/5_Confidence_0.583_Length_520	137.452	predicted protein [Populus trichocarpa] &gt;gi|222832881|gb|EEE71358.1| predicted protein [Populus trichocarpa]
endosperm	Locus_198_Transcript_21/31_Confidence_0.137_Length_2192	137.422	predicted protein [Hordeum vulgare subsp. vulgare]
endosperm	Locus_18865_Transcript_2/3_Confidence_0.600_Length_201	137.352	unknown [Medicago truncatula]
endosperm	Locus_59773_Transcript_1/1_Confidence_0.000_Length_273	137.325	PREDICTED: mitochondrial import inner membrane translocase subunit tim16-like [Brachypodium distachyon]
endosperm	Locus_19469_Transcript_2/6_Confidence_0.571_Length_782	137.27	elongation factor 1-alpha, putative [Ricinus communis] &gt;gi|255554068|ref|XP_002518074.1| elongation factor 1-alpha, putative [Ricinus communis] &gt;gi|223542669|gb|EEF44206.1| elongation factor 1-alpha, putative [Ricinus communis] &gt;gi|223542670|gb|EEF44207.1| elongation factor 1-alpha, putativ...
endosperm	Locus_32576_Transcript_1/1_Confidence_0.000_Length_283	137.176	PREDICTED: uncharacterized protein LOC100246099 [Vitis vinifera]
endosperm	Locus_6346_Transcript_2/7_Confidence_0.423_Length_1052	137.12	hypothetical protein OsI_04418 [Oryza sativa Indica Group]
endosperm	Locus_2436_Transcript_20/24_Confidence_0.261_Length_1621	137.069	unnamed protein product [Vitis vinifera]
endosperm	Locus_16784_Transcript_2/5_Confidence_0.429_Length_542	136.969	PREDICTED: cyclin-dependent kinase F-4-like [Vitis vinifera] &gt;gi|296088459|emb|CBI37450.3| unnamed protein product [Vitis vinifera]
endosperm	Locus_18988_Transcript_6/9_Confidence_0.500_Length_1725	136.857	predicted protein [Hordeum vulgare subsp. vulgare]
endosperm	Locus_6272_Transcript_12/15_Confidence_0.417_Length_1381	136.84	phosphatidylglycerol/phosphatidylinositol transfer protein precursor [Camellia sinensis]
endosperm	Locus_49397_Transcript_1/2_Confidence_0.750_Length_364	136.741	hypothetical protein SORBIDRAFT_04g004060 [Sorghum bicolor] &gt;gi|241933167|gb|EES06312.1| hypothetical protein SORBIDRAFT_04g004060 [Sorghum bicolor]
endosperm	Locus_229_Transcript_14/23_Confidence_0.299_Length_3482	136.655	PREDICTED: d-3-phosphoglycerate dehydrogenase, chloroplastic-like [Vitis vinifera]
endosperm	Locus_60216_Transcript_1/1_Confidence_0.857_Length_247	136.63	hypothetical protein SORBIDRAFT_04g029500 [Sorghum bicolor] &gt;gi|241934198|gb|EES07343.1| hypothetical protein SORBIDRAFT_04g029500 [Sorghum bicolor]
endosperm	Locus_8928_Transcript_7/9_Confidence_0.389_Length_2449	136.537	PREDICTED: ATP-dependent zinc metalloprotease FTSH 2, chloroplastic-like [Vitis vinifera]
endosperm	Locus_53890_Transcript_1/1_Confidence_0.000_Length_585	136.374	pyruvate decarboxylase, partial [Cocos nucifera]
endosperm	Locus_12531_Transcript_9/9_Confidence_0.333_Length_934	136.366	uncharacterized protein LOC100279917 [Zea mays] &gt;gi|219886703|gb|ACL53726.1| unknown [Zea mays]
endosperm	Locus_20344_Transcript_7/14_Confidence_0.250_Length_1550	136.33	PREDICTED: protein IQ-DOMAIN 31 [Vitis vinifera] &gt;gi|296086414|emb|CBI32003.3| unnamed protein product [Vitis vinifera]
endosperm	Locus_18169_Transcript_1/2_Confidence_0.750_Length_251	136.326	unknown [Zea mays]
endosperm	Locus_33537_Transcript_3/4_Confidence_0.714_Length_354	136.276	unknown [Glycine max]
endosperm	Locus_1930_Transcript_3/12_Confidence_0.344_Length_1826	136.199	hydroxymethylglutaryl-CoA synthase, putative [Ricinus communis] &gt;gi|223549591|gb|EEF51079.1| hydroxymethylglutaryl-CoA synthase, putative [Ricinus communis]
endosperm	Locus_52049_Transcript_3/4_Confidence_0.667_Length_420	136.132	50S ribosomal protein L21 [Zea mays] &gt;gi|195609236|gb|ACG26448.1| 50S ribosomal protein L21 [Zea mays]
endosperm	Locus_7525_Transcript_13/18_Confidence_0.416_Length_2551	136.103	PREDICTED: T-complex protein 1 subunit eta-like [Vitis vinifera] &gt;gi|296088202|emb|CBI35717.3| unnamed protein product [Vitis vinifera]
endosperm	Locus_30_Transcript_3/31_Confidence_0.235_Length_1077	136.1	ubiquitin, putative [Ricinus communis] &gt;gi|255578975|ref|XP_002530340.1| ubiquitin, putative [Ricinus communis] &gt;gi|356509194|ref|XP_003523336.1| PREDICTED: ubiquitin-60S ribosomal protein L40-like [Glycine max] &gt;gi|356516113|ref|XP_003526741.1| PREDICTED: ubiquitin-60S ribosomal protein L4...
endosperm	Locus_55613_Transcript_1/1_Confidence_0.500_Length_213	136.061	PREDICTED: uncharacterized protein LOC100819009 isoform 2 [Glycine max]
endosperm	Locus_18550_Transcript_1/4_Confidence_0.778_Length_1516	136.014	S-adenosyl-L-homocystein hydrolase [Gossypium hirsutum]
endosperm	Locus_13907_Transcript_4/7_Confidence_0.500_Length_916	135.976	hypothetical protein SORBIDRAFT_03g042010 [Sorghum bicolor] &gt;gi|241930852|gb|EES03997.1| hypothetical protein SORBIDRAFT_03g042010 [Sorghum bicolor]
endosperm	Locus_50811_Transcript_1/3_Confidence_0.636_Length_340	135.969	hypothetical protein VITISV_001330 [Vitis vinifera] &gt;gi|297736088|emb|CBI24126.3| unnamed protein product [Vitis vinifera]
endosperm	Locus_35931_Transcript_7/11_Confidence_0.500_Length_1819	135.954	zinc finger protein, putative [Ricinus communis] &gt;gi|223534300|gb|EEF36012.1| zinc finger protein, putative [Ricinus communis]
endosperm	Locus_29838_Transcript_1/2_Confidence_0.667_Length_350	135.782	uncharacterized protein LOC100502519 [Zea mays] &gt;gi|238015486|gb|ACR38778.1| unknown [Zea mays]
endosperm	Locus_20753_Transcript_2/6_Confidence_0.571_Length_1590	135.772	predicted protein [Populus trichocarpa] &gt;gi|222853086|gb|EEE90633.1| predicted protein [Populus trichocarpa]
endosperm	Locus_20248_Transcript_4/7_Confidence_0.588_Length_1971	135.7	PREDICTED: armadillo repeat-containing protein 6 [Vitis vinifera] &gt;gi|297741329|emb|CBI32460.3| unnamed protein product [Vitis vinifera]
endosperm	Locus_54931_Transcript_1/1_Confidence_0.000_Length_222	135.616	predicted protein [Populus trichocarpa] &gt;gi|222844066|gb|EEE81613.1| predicted protein [Populus trichocarpa]
endosperm	Locus_60571_Transcript_1/1_Confidence_0.000_Length_378	135.599	conserved hypothetical protein [Ricinus communis] &gt;gi|223525852|gb|EEF28285.1| conserved hypothetical protein [Ricinus communis]
endosperm	Locus_13018_Transcript_8/24_Confidence_0.260_Length_1431	135.55	hypothetical protein OsI_20252 [Oryza sativa Indica Group]
endosperm	Locus_19328_Transcript_8/21_Confidence_0.333_Length_1635	135.545	PREDICTED: asparaginyl-tRNA synthetase, cytoplasmic 1-like [Vitis vinifera]
endosperm	Locus_29661_Transcript_4/8_Confidence_0.692_Length_1109	135.51	hypothetical protein OsJ_08213 [Oryza sativa Japonica Group]
endosperm	Locus_52060_Transcript_3/5_Confidence_0.667_Length_686	135.427	PREDICTED: vacuolar protein sorting-associated protein 53 homolog [Vitis vinifera] &gt;gi|298204761|emb|CBI25259.3| unnamed protein product [Vitis vinifera]
endosperm	Locus_41906_Transcript_5/9_Confidence_0.333_Length_951	135.385	PREDICTED: uncharacterized protein LOC100255542 [Vitis vinifera]
endosperm	Locus_52515_Transcript_1/1_Confidence_0.000_Length_207	135.35	putative protein [Arabidopsis thaliana]
endosperm	Locus_13830_Transcript_11/15_Confidence_0.312_Length_1589	135.332	predicted protein [Populus trichocarpa] &gt;gi|222861624|gb|EEE99166.1| predicted protein [Populus trichocarpa]
endosperm	Locus_2255_Transcript_2/4_Confidence_0.467_Length_480	135.316	hypothetical protein ARALYDRAFT_470101 [Arabidopsis lyrata subsp. lyrata] &gt;gi|297337888|gb|EFH68305.1| hypothetical protein ARALYDRAFT_470101 [Arabidopsis lyrata subsp. lyrata]
endosperm	Locus_7400_Transcript_1/9_Confidence_0.333_Length_1741	135.259	predicted protein [Hordeum vulgare subsp. vulgare]
endosperm	Locus_34679_Transcript_2/4_Confidence_0.444_Length_447	135.229	metallopeptidase family M24 containing protein, expressed [Oryza sativa Japonica Group]
endosperm	Locus_9939_Transcript_9/15_Confidence_0.219_Length_2110	135.052	PREDICTED: structural maintenance of chromosomes protein 6-like [Vitis vinifera]
endosperm	Locus_49388_Transcript_2/3_Confidence_0.667_Length_258	135.031	unnamed protein product [Vitis vinifera]
endosperm	Locus_49349_Transcript_1/1_Confidence_0.000_Length_383	135.009	histidine-containing phosphotransfer protein Zmhp2 chain D [Elaeis guineensis]
endosperm	Locus_57910_Transcript_1/1_Confidence_0.000_Length_216	134.919	palmitoyl protein thioesterase [Elaeis oleifera]
endosperm	Locus_7920_Transcript_4/7_Confidence_0.467_Length_1208	134.902	hypothetical protein SORBIDRAFT_04g006540 [Sorghum bicolor] &gt;gi|241931548|gb|EES04693.1| hypothetical protein SORBIDRAFT_04g006540 [Sorghum bicolor]
endosperm	Locus_59493_Transcript_1/1_Confidence_0.000_Length_226	134.761	MAP kinase [Nicotiana benthamiana]
endosperm	Locus_27385_Transcript_1/4_Confidence_0.333_Length_714	134.729	PREDICTED: PITH domain-containing protein At3g04780 [Vitis vinifera] &gt;gi|298204881|emb|CBI34188.3| unnamed protein product [Vitis vinifera]
endosperm	Locus_7015_Transcript_12/17_Confidence_0.391_Length_2327	134.728	PREDICTED: nucleolar GTP-binding protein 1-like [Vitis vinifera]
endosperm	Locus_11022_Transcript_3/5_Confidence_0.625_Length_581	134.701	unnamed protein product [Vitis vinifera]
endosperm	Locus_18647_Transcript_2/12_Confidence_0.464_Length_574	134.612	uncharacterized protein LOC100383209 [Zea mays] &gt;gi|224028827|gb|ACN33489.1| unknown [Zea mays]
endosperm	Locus_22226_Transcript_20/22_Confidence_0.427_Length_2332	134.601	Os07g0683600 [Oryza sativa Japonica Group] &gt;gi|255678066|dbj|BAF22580.2| Os07g0683600 [Oryza sativa Japonica Group]
endosperm	Locus_12825_Transcript_2/7_Confidence_0.500_Length_474	134.527	predicted protein [Populus trichocarpa] &gt;gi|222861232|gb|EEE98774.1| predicted protein [Populus trichocarpa]
endosperm	Locus_18825_Transcript_3/5_Confidence_0.375_Length_438	134.456	RecName: Full=Cyclin-dependent kinase D-1; Short=CDKD;1; AltName: Full=CDC2+/CDC28-related protein kinase R2; AltName: Full=CDK-activating kinase R2; Short=CAK-R2 &gt;gi|125552217|gb|EAY97926.1| hypothetical protein OsI_19842 [Oryza sativa Indica Group]
endosperm	Locus_17829_Transcript_1/2_Confidence_0.400_Length_374	134.452	PREDICTED: cleavage and polyadenylation specificity factor subunit 3-I-like [Brachypodium distachyon]
endosperm	Locus_13075_Transcript_4/10_Confidence_0.318_Length_1682	134.364	Os08g0420600 [Oryza sativa Japonica Group] &gt;gi|37806039|dbj|BAC99450.1| putative permease [Oryza sativa Japonica Group] &gt;gi|113623787|dbj|BAF23732.1| Os08g0420600 [Oryza sativa Japonica Group] &gt;gi|125603439|gb|EAZ42764.1| hypothetical protein OsJ_27344 [Oryza sativa Japonica Group] &gt;gi|2...
endosperm	Locus_858_Transcript_2/6_Confidence_0.500_Length_475	134.34	nuclear transport factor 2 [Elaeis guineensis]
endosperm	Locus_10498_Transcript_2/32_Confidence_0.160_Length_2769	134.332	H0702G05.5 [Oryza sativa Indica Group]
endosperm	Locus_3176_Transcript_25/43_Confidence_0.128_Length_1514	134.075	Os11g0433500 [Oryza sativa Japonica Group] &gt;gi|113645020|dbj|BAF28161.1| Os11g0433500, partial [Oryza sativa Japonica Group]
endosperm	Locus_58185_Transcript_1/1_Confidence_0.833_Length_276	134.053	enolase [Elaeis guineensis]
endosperm	Locus_2964_Transcript_1/4_Confidence_0.667_Length_499	134.046	predicted protein [Populus trichocarpa] &gt;gi|222856605|gb|EEE94152.1| predicted protein [Populus trichocarpa]
endosperm	Locus_4871_Transcript_24/50_Confidence_0.340_Length_6869	134.039	PREDICTED: E3 ubiquitin-protein ligase UPL1-like [Glycine max]
endosperm	Locus_45554_Transcript_2/3_Confidence_0.500_Length_721	134.015	unknown [Medicago truncatula]
endosperm	Locus_25484_Transcript_3/5_Confidence_0.333_Length_711	133.965	unknown [Picea sitchensis]
endosperm	Locus_53696_Transcript_3/5_Confidence_0.667_Length_688	133.918	P-type ATPase [Hordeum vulgare]
endosperm	Locus_1325_Transcript_30/33_Confidence_0.198_Length_1313	133.795	Os08g0486200 [Oryza sativa Japonica Group] &gt;gi|42408182|dbj|BAD09319.1| putative splicing factor, arginine/serine-rich [Oryza sativa Japonica Group] &gt;gi|113624063|dbj|BAF24008.1| Os08g0486200 [Oryza sativa Japonica Group] &gt;gi|215693774|dbj|BAG88973.1| unnamed protein product [Oryza sativa J...
endosperm	Locus_53098_Transcript_2/3_Confidence_0.583_Length_1168	133.776	predicted protein [Populus trichocarpa] &gt;gi|222845539|gb|EEE83086.1| predicted protein [Populus trichocarpa]
endosperm	Locus_2215_Transcript_10/21_Confidence_0.437_Length_1585	133.756	predicted protein [Hordeum vulgare subsp. vulgare] &gt;gi|326509273|dbj|BAJ91553.1| predicted protein [Hordeum vulgare subsp. vulgare]
endosperm	Locus_10010_Transcript_4/5_Confidence_0.400_Length_1932	133.707	cysteine proteinase precursor [Sandersonia aurantiaca]
endosperm	Locus_45674_Transcript_1/1_Confidence_0.000_Length_329	133.678	predicted protein [Hordeum vulgare subsp. vulgare]
endosperm	Locus_27409_Transcript_1/1_Confidence_0.000_Length_294	133.661	kinase-like protein [Arabidopsis thaliana] &gt;gi|7268706|emb|CAB78913.1| kinase-like protein [Arabidopsis thaliana]
endosperm	Locus_43576_Transcript_6/8_Confidence_0.500_Length_1732	133.643	Os08g0119000 [Oryza sativa Japonica Group] &gt;gi|42407907|dbj|BAD09047.1| putative COP9 complex subunit 3, FUS11 [Oryza sativa Japonica Group] &gt;gi|113622839|dbj|BAF22784.1| Os08g0119000 [Oryza sativa Japonica Group] &gt;gi|215708775|dbj|BAG94044.1| unnamed protein product [Oryza sativa Japonica ...
endosperm	Locus_7157_Transcript_1/5_Confidence_0.600_Length_929	133.521	PREDICTED: 30S ribosomal protein S31, mitochondrial-like [Brachypodium distachyon]
endosperm	Locus_37886_Transcript_1/2_Confidence_0.667_Length_200	133.332	unknown [Medicago truncatula] &gt;gi|388522081|gb|AFK49102.1| unknown [Medicago truncatula]
endosperm	Locus_23198_Transcript_1/3_Confidence_0.600_Length_311	133.287	PREDICTED: 1,4-alpha-glucan-branching enzyme 2, chloroplastic/amyloplastic-like [Glycine max]
endosperm	Locus_40495_Transcript_5/6_Confidence_0.643_Length_1481	133.123	PREDICTED: UDP-glucuronic acid decarboxylase 1-like [Vitis vinifera]
endosperm	Locus_4791_Transcript_9/25_Confidence_0.207_Length_2488	133.098	unnamed protein product [Vitis vinifera]
endosperm	Locus_12416_Transcript_11/22_Confidence_0.381_Length_5313	133.092	transferase, transferring glycosyl groups, putative [Ricinus communis] &gt;gi|223542897|gb|EEF44433.1| transferase, transferring glycosyl groups, putative [Ricinus communis]
endosperm	Locus_40250_Transcript_6/8_Confidence_0.385_Length_1361	133.052	PREDICTED: protein XAP5 CIRCADIAN TIMEKEEPER-like isoform 1 [Vitis vinifera] &gt;gi|297744659|emb|CBI37921.3| unnamed protein product [Vitis vinifera]
endosperm	Locus_18356_Transcript_5/9_Confidence_0.471_Length_1805	132.958	PREDICTED: ABC transporter F family member 5 [Vitis vinifera]
endosperm	Locus_1797_Transcript_7/7_Confidence_0.409_Length_1563	132.937	predicted protein [Populus trichocarpa] &gt;gi|222842881|gb|EEE80428.1| predicted protein [Populus trichocarpa]
endosperm	Locus_59109_Transcript_1/1_Confidence_0.000_Length_251	132.922	predicted protein [Hordeum vulgare subsp. vulgare]
endosperm	Locus_53746_Transcript_1/4_Confidence_0.667_Length_242	132.884	Methionine synthase [Medicago truncatula] &gt;gi|355481292|gb|AES62495.1| Methionine synthase [Medicago truncatula]
endosperm	Locus_38900_Transcript_4/5_Confidence_0.385_Length_753	132.874	PREDICTED: DAG protein, chloroplastic isoform 1 [Vitis vinifera] &gt;gi|359493924|ref|XP_003634693.1| PREDICTED: DAG protein, chloroplastic isoform 2 [Vitis vinifera]
endosperm	Locus_20129_Transcript_3/6_Confidence_0.500_Length_539	132.797	PREDICTED: uncharacterized protein LOC100256091 [Vitis vinifera]
endosperm	Locus_11219_Transcript_3/14_Confidence_0.389_Length_2012	132.762	hypothetical protein VITISV_027853 [Vitis vinifera]
endosperm	Locus_37805_Transcript_4/5_Confidence_0.538_Length_972	132.742	PREDICTED: protein TIC 20-II, chloroplastic [Vitis vinifera] &gt;gi|147792791|emb|CAN71033.1| hypothetical protein VITISV_000355 [Vitis vinifera]
endosperm	Locus_38093_Transcript_4/6_Confidence_0.444_Length_1070	132.692	PREDICTED: uncharacterized protein C167.05-like isoform 1 [Vitis vinifera] &gt;gi|359485721|ref|XP_003633321.1| PREDICTED: uncharacterized protein C167.05-like isoform 2 [Vitis vinifera] &gt;gi|359485723|ref|XP_003633322.1| PREDICTED: uncharacterized protein C167.05-like isoform 3 [Vitis vinifera]
endosperm	Locus_3438_Transcript_2/6_Confidence_0.267_Length_575	132.685	PREDICTED: protein disulfide isomerase-like 2-3 [Vitis vinifera] &gt;gi|297739230|emb|CBI28881.3| unnamed protein product [Vitis vinifera]
endosperm	Locus_20309_Transcript_3/6_Confidence_0.538_Length_1138	132.649	CCR4-associated factor 1-related protein [Elaeis guineensis]
endosperm	Locus_23209_Transcript_4/7_Confidence_0.632_Length_2443	132.613	hypothetical protein OsI_00556 [Oryza sativa Indica Group]
endosperm	Locus_11965_Transcript_6/10_Confidence_0.531_Length_1417	132.574	Os05g0270200 [Oryza sativa Japonica Group] &gt;gi|32352212|dbj|BAC78599.1| hypothetical protein [Oryza sativa Japonica Group] &gt;gi|55168099|gb|AAV43967.1| unknown protein [Oryza sativa Japonica Group] &gt;gi|55908888|gb|AAV67831.1| unknown protein [Oryza sativa Japonica Group] &gt;gi|113578608|dbj...
endosperm	Locus_47261_Transcript_2/6_Confidence_0.364_Length_1181	132.465	hypothetical protein OsI_11393 [Oryza sativa Indica Group]
endosperm	Locus_50526_Transcript_1/1_Confidence_0.000_Length_521	132.266	snrnp sm protein, putative [Ricinus communis] &gt;gi|223527852|gb|EEF29947.1| snrnp sm protein, putative [Ricinus communis]
endosperm	Locus_25773_Transcript_3/9_Confidence_0.364_Length_1323	132.248	MYBR domain class transcription factor [Malus x domestica]
endosperm	Locus_10052_Transcript_4/10_Confidence_0.556_Length_587	132.219	expressed protein [Oryza sativa Japonica Group] &gt;gi|215768938|dbj|BAH01167.1| unnamed protein product [Oryza sativa Japonica Group]
endosperm	Locus_40315_Transcript_4/7_Confidence_0.500_Length_1514	132.181	hypothetical protein VITISV_039356 [Vitis vinifera]
endosperm	Locus_792_Transcript_17/20_Confidence_0.245_Length_554	132.113	PREDICTED: peptidyl-prolyl cis-trans isomerase E [Vitis vinifera] &gt;gi|297743796|emb|CBI36679.3| unnamed protein product [Vitis vinifera]
endosperm	Locus_61022_Transcript_1/1_Confidence_0.000_Length_235	132.108	PREDICTED: ubiquitin carboxyl-terminal hydrolase 23-like [Glycine max]
endosperm	Locus_18813_Transcript_5/7_Confidence_0.333_Length_1942	132.066	uncharacterized protein LOC100382378 [Zea mays] &gt;gi|223949419|gb|ACN28793.1| unknown [Zea mays]
endosperm	Locus_2971_Transcript_12/18_Confidence_0.298_Length_1095	132.064	unknown [Populus trichocarpa x Populus deltoides]
endosperm	Locus_23600_Transcript_4/6_Confidence_0.583_Length_712	132.017	unknown [Glycine max]
endosperm	Locus_162_Transcript_1/3_Confidence_0.500_Length_345	131.815	histone H2B [Malus x domestica]
endosperm	Locus_3548_Transcript_5/14_Confidence_0.200_Length_705	131.69	PREDICTED: uncharacterized protein LOC100855240 [Vitis vinifera]
endosperm	Locus_13313_Transcript_7/12_Confidence_0.167_Length_2522	131.659	PREDICTED: nodal modulator 1 [Vitis vinifera] &gt;gi|297743995|emb|CBI36965.3| unnamed protein product [Vitis vinifera]
endosperm	Locus_50991_Transcript_1/2_Confidence_0.750_Length_202	131.612	unknown [Glycine max]
endosperm	Locus_4198_Transcript_9/11_Confidence_0.667_Length_2098	131.432	Os12g0284000 [Oryza sativa Japonica Group] &gt;gi|77554669|gb|ABA97465.1| regulator of chromosome condensation, putative, expressed [Oryza sativa Japonica Group] &gt;gi|77554670|gb|ABA97466.1| regulator of chromosome condensation, putative, expressed [Oryza sativa Japonica Group] &gt;gi|108862484|gb...
endosperm	Locus_30772_Transcript_6/7_Confidence_0.375_Length_1607	131.425	unnamed protein product [Vitis vinifera]
endosperm	Locus_1000_Transcript_1/8_Confidence_0.273_Length_1366	131.406	hypothetical protein SORBIDRAFT_05g007005 [Sorghum bicolor] &gt;gi|241936401|gb|EES09546.1| hypothetical protein SORBIDRAFT_05g007005 [Sorghum bicolor]
endosperm	Locus_22826_Transcript_2/7_Confidence_0.548_Length_1169	131.392	hypothetical protein OsI_00313 [Oryza sativa Indica Group]
endosperm	Locus_14376_Transcript_9/11_Confidence_0.486_Length_986	131.345	conserved hypothetical protein [Ricinus communis] &gt;gi|223550515|gb|EEF52002.1| conserved hypothetical protein [Ricinus communis]
endosperm	Locus_343_Transcript_4/7_Confidence_0.393_Length_691	131.253	uncharacterized protein LOC100216593 [Zea mays] &gt;gi|194695874|gb|ACF82021.1| unknown [Zea mays]
endosperm	Locus_4968_Transcript_6/9_Confidence_0.481_Length_1093	131.251	Lsd1-like protein [Medicago truncatula] &gt;gi|355524034|gb|AET04488.1| Lsd1-like protein [Medicago truncatula]
endosperm	Locus_11848_Transcript_5/6_Confidence_0.556_Length_1204	131.243	oligopeptidase, putative [Ricinus communis] &gt;gi|223546062|gb|EEF47565.1| oligopeptidase, putative [Ricinus communis]
endosperm	Locus_45461_Transcript_2/3_Confidence_0.556_Length_830	131.232	PREDICTED: probable glutathione peroxidase 2 [Vitis vinifera] &gt;gi|147841713|emb|CAN60579.1| hypothetical protein VITISV_034775 [Vitis vinifera] &gt;gi|297743759|emb|CBI36642.3| unnamed protein product [Vitis vinifera]
endosperm	Locus_28508_Transcript_1/1_Confidence_0.000_Length_204	131.225	hypothetical protein SORBIDRAFT_05g009420 [Sorghum bicolor] &gt;gi|241935241|gb|EES08386.1| hypothetical protein SORBIDRAFT_05g009420 [Sorghum bicolor]
endosperm	Locus_31476_Transcript_2/4_Confidence_0.556_Length_522	131.17	molecular chaperone BiP [Hyacinthus orientalis]
endosperm	Locus_30912_Transcript_1/2_Confidence_0.667_Length_450	131.15	PREDICTED: uncharacterized methyltransferase At1g78140, chloroplastic-like [Glycine max]
endosperm	Locus_19539_Transcript_2/4_Confidence_0.500_Length_814	131.097	hypothetical protein SORBIDRAFT_06g018800 [Sorghum bicolor] &gt;gi|241937789|gb|EES10934.1| hypothetical protein SORBIDRAFT_06g018800 [Sorghum bicolor]
endosperm	Locus_24655_Transcript_2/3_Confidence_0.667_Length_219	131.008	unknown [Glycine max]
endosperm	Locus_56194_Transcript_1/2_Confidence_0.667_Length_300	130.945	predicted protein [Populus trichocarpa] &gt;gi|222848323|gb|EEE85870.1| predicted protein [Populus trichocarpa]
endosperm	Locus_23954_Transcript_1/2_Confidence_0.333_Length_1840	130.896	PREDICTED: nucleosome assembly protein 1-like 1-like [Vitis vinifera]
endosperm	Locus_9059_Transcript_1/21_Confidence_0.136_Length_656	130.862	transcription factor [Lycoris longituba]
endosperm	Locus_49447_Transcript_1/3_Confidence_0.714_Length_1154	130.565	enoyl-CoA hydratase [Elaeis oleifera]
endosperm	Locus_15299_Transcript_4/20_Confidence_0.422_Length_2025	130.4	unknown [Zea mays] &gt;gi|223947687|gb|ACN27927.1| unknown [Zea mays] &gt;gi|223948551|gb|ACN28359.1| unknown [Zea mays] &gt;gi|223949979|gb|ACN29073.1| unknown [Zea mays]
endosperm	Locus_50549_Transcript_1/2_Confidence_0.333_Length_629	130.24	PREDICTED: glycine cleavage system H protein, mitochondrial [Vitis vinifera] &gt;gi|297737954|emb|CBI27155.3| unnamed protein product [Vitis vinifera]
endosperm	Locus_50970_Transcript_2/3_Confidence_0.714_Length_912	130.229	conserved hypothetical protein [Ricinus communis] &gt;gi|223548600|gb|EEF50091.1| conserved hypothetical protein [Ricinus communis]
endosperm	Locus_10391_Transcript_10/15_Confidence_0.351_Length_881	130.224	PREDICTED: eukaryotic translation initiation factor 3 subunit H [Vitis vinifera] &gt;gi|296089621|emb|CBI39440.3| unnamed protein product [Vitis vinifera]
endosperm	Locus_20917_Transcript_2/3_Confidence_0.714_Length_746	130.181	predicted protein [Hordeum vulgare subsp. vulgare]
endosperm	Locus_60548_Transcript_1/1_Confidence_0.000_Length_271	130.164	unnamed protein product [Vitis vinifera]
endosperm	Locus_11642_Transcript_7/12_Confidence_0.462_Length_1737	130.075	hypothetical protein VITISV_008818 [Vitis vinifera]
endosperm	Locus_8028_Transcript_7/11_Confidence_0.429_Length_1607	130.046	PREDICTED: protein IQ-DOMAIN 1-like [Vitis vinifera]
endosperm	Locus_6975_Transcript_7/8_Confidence_0.462_Length_1497	129.948	hypothetical protein SORBIDRAFT_04g000390 [Sorghum bicolor] &gt;gi|241932953|gb|EES06098.1| hypothetical protein SORBIDRAFT_04g000390 [Sorghum bicolor]
endosperm	Locus_27376_Transcript_1/4_Confidence_0.500_Length_438	129.944	uncharacterized protein LOC100273253 [Zea mays] &gt;gi|194703046|gb|ACF85607.1| unknown [Zea mays] &gt;gi|195618998|gb|ACG31329.1| mitochondrial import inner membrane translocase subunit Tim9 [Zea mays]
endosperm	Locus_2477_Transcript_14/25_Confidence_0.279_Length_1002	129.935	Chaperone protein dnaJ [Medicago truncatula] &gt;gi|355521396|gb|AET01850.1| Chaperone protein dnaJ [Medicago truncatula]
endosperm	Locus_59015_Transcript_1/2_Confidence_0.500_Length_1310	129.929	unnamed protein product [Vitis vinifera]
endosperm	Locus_787_Transcript_16/25_Confidence_0.229_Length_2218	129.899	arsenite-resistance protein, putative [Ricinus communis] &gt;gi|223539157|gb|EEF40752.1| arsenite-resistance protein, putative [Ricinus communis]
endosperm	Locus_28843_Transcript_8/12_Confidence_0.455_Length_1315	129.873	PREDICTED: putative quinone-oxidoreductase homolog, chloroplastic [Vitis vinifera]
endosperm	Locus_12695_Transcript_5/7_Confidence_0.619_Length_521	129.862	conserved hypothetical protein [Ricinus communis] &gt;gi|223545776|gb|EEF47280.1| conserved hypothetical protein [Ricinus communis]
endosperm	Locus_2913_Transcript_4/5_Confidence_0.571_Length_1503	129.816	short-chain type dehydrogenase, putative [Ricinus communis] &gt;gi|223535254|gb|EEF36931.1| short-chain type dehydrogenase, putative [Ricinus communis]
endosperm	Locus_23639_Transcript_5/10_Confidence_0.552_Length_875	129.728	chaperonin containing t-complex protein 1, beta subunit, tcpb, putative [Ricinus communis] &gt;gi|223551327|gb|EEF52813.1| chaperonin containing t-complex protein 1, beta subunit, tcpb, putative [Ricinus communis]
endosperm	Locus_61152_Transcript_1/1_Confidence_0.968_Length_462	129.67	enolase [Oryza sativa Indica Group]
endosperm	Locus_49493_Transcript_3/6_Confidence_0.600_Length_1578	129.62	unnamed protein product [Vitis vinifera]
endosperm	Locus_38633_Transcript_1/2_Confidence_0.500_Length_984	129.514	hypothetical protein OsJ_00494 [Oryza sativa Japonica Group]
endosperm	Locus_4579_Transcript_25/34_Confidence_0.316_Length_2637	129.491	predicted protein [Populus trichocarpa] &gt;gi|222854979|gb|EEE92526.1| predicted protein [Populus trichocarpa]
endosperm	Locus_33272_Transcript_1/6_Confidence_0.538_Length_298	129.401	PREDICTED: uncharacterized protein LOC100258376 [Vitis vinifera]
endosperm	Locus_15749_Transcript_6/13_Confidence_0.385_Length_1696	129.396	pyruvate decarboxylase [Citrus sinensis]
endosperm	Locus_40625_Transcript_3/5_Confidence_0.583_Length_1559	129.392	Os05g0449500 [Oryza sativa Japonica Group] &gt;gi|53749250|gb|AAU90110.1| putative LRR-containing F-box protein [Oryza sativa Japonica Group] &gt;gi|113579251|dbj|BAF17614.1| Os05g0449500 [Oryza sativa Japonica Group] &gt;gi|222631785|gb|EEE63917.1| hypothetical protein OsJ_18742 [Oryza sativa Japon...
endosperm	Locus_716_Transcript_87/101_Confidence_0.211_Length_3834	129.367	unnamed protein product [Vitis vinifera]
endosperm	Locus_29976_Transcript_9/11_Confidence_0.522_Length_3388	129.367	predicted protein [Populus trichocarpa] &gt;gi|222842271|gb|EEE79818.1| predicted protein [Populus trichocarpa]
endosperm	Locus_61404_Transcript_1/1_Confidence_0.500_Length_233	129.319	hypothetical protein SORBIDRAFT_05g008640 [Sorghum bicolor] &gt;gi|241935207|gb|EES08352.1| hypothetical protein SORBIDRAFT_05g008640 [Sorghum bicolor]
endosperm	Locus_923_Transcript_4/7_Confidence_0.429_Length_1367	129.311	glutathione-dependent formaldehyde dehydrogenase [Epipremnum aureum]
endosperm	Locus_22295_Transcript_2/5_Confidence_0.556_Length_1257	129.133	PREDICTED: nuclear nucleic acid-binding protein C1D [Vitis vinifera]
endosperm	Locus_9045_Transcript_10/19_Confidence_0.230_Length_1945	129.099	potassium channel beta, putative [Ricinus communis] &gt;gi|223542738|gb|EEF44275.1| potassium channel beta, putative [Ricinus communis]
endosperm	Locus_22993_Transcript_2/3_Confidence_0.667_Length_419	129.093	predicted protein [Hordeum vulgare subsp. vulgare]
endosperm	Locus_25402_Transcript_1/3_Confidence_0.529_Length_934	129.067	putative NAC2 protein [Oryza sativa Japonica Group] &gt;gi|45736181|dbj|BAD13227.1| putative NAC2 protein [Oryza sativa Japonica Group] &gt;gi|215697582|dbj|BAG91576.1| unnamed protein product [Oryza sativa Japonica Group]
endosperm	Locus_45337_Transcript_2/3_Confidence_0.600_Length_246	129.061	PREDICTED: 60S ribosomal protein L14-2-like [Vitis vinifera]
endosperm	Locus_21967_Transcript_2/4_Confidence_0.636_Length_224	128.904	uncharacterized protein LOC100382039 [Zea mays] &gt;gi|223947159|gb|ACN27663.1| unknown [Zea mays]
endosperm	Locus_6663_Transcript_8/11_Confidence_0.438_Length_2322	128.892	PREDICTED: uncharacterized protein LOC100245230 [Vitis vinifera]
endosperm	Locus_2136_Transcript_7/8_Confidence_0.368_Length_1126	128.819	unknown [Lotus japonicus]
endosperm	Locus_8608_Transcript_2/9_Confidence_0.381_Length_1058	128.8	PREDICTED: mitogen-activated protein kinase 9-like [Vitis vinifera] &gt;gi|297734305|emb|CBI15552.3| unnamed protein product [Vitis vinifera]
endosperm	Locus_13379_Transcript_3/5_Confidence_0.333_Length_460	128.781	PREDICTED: uncharacterized protein LOC100838947 [Brachypodium distachyon]
endosperm	Locus_548_Transcript_16/20_Confidence_0.264_Length_1640	128.757	PREDICTED: HVA22-like protein i [Vitis vinifera] &gt;gi|302142645|emb|CBI19848.3| unnamed protein product [Vitis vinifera]
endosperm	Locus_6211_Transcript_11/27_Confidence_0.245_Length_1706	128.753	calmodulin binding protein [Zea mays] &gt;gi|195623674|gb|ACG33667.1| calmodulin binding protein [Zea mays]
endosperm	Locus_3409_Transcript_11/13_Confidence_0.314_Length_1936	128.708	Os03g0166800 [Oryza sativa Japonica Group] &gt;gi|108706369|gb|ABF94164.1| Endonuclease/Exonuclease/phosphatase family protein, expressed [Oryza sativa Japonica Group] &gt;gi|108706370|gb|ABF94165.1| Endonuclease/Exonuclease/phosphatase family protein, expressed [Oryza sativa Japonica Group] &gt;gi|...
endosperm	Locus_23555_Transcript_3/4_Confidence_0.667_Length_477	128.706	Os02g0192400 [Oryza sativa Japonica Group] &gt;gi|46389826|dbj|BAD15389.1| PHD finger-like protein [Oryza sativa Japonica Group] &gt;gi|50726413|dbj|BAD34024.1| PHD finger-like protein [Oryza sativa Japonica Group] &gt;gi|113535694|dbj|BAF08077.1| Os02g0192400 [Oryza sativa Japonica Group]
endosperm	Locus_6189_Transcript_4/11_Confidence_0.310_Length_1199	128.697	S-ribonuclease binding protein [Elaeis guineensis]
endosperm	Locus_12792_Transcript_5/8_Confidence_0.522_Length_1266	128.642	PREDICTED: protein farnesyltransferase/geranylgeranyltransferase type-1 subunit alpha [Vitis vinifera] &gt;gi|297743768|emb|CBI36651.3| unnamed protein product [Vitis vinifera]
endosperm	Locus_33354_Transcript_10/11_Confidence_0.280_Length_2545	128.579	PREDICTED: puromycin-sensitive aminopeptidase [Vitis vinifera] &gt;gi|296081675|emb|CBI20680.3| unnamed protein product [Vitis vinifera]
endosperm	Locus_10179_Transcript_2/3_Confidence_0.500_Length_1197	128.578	PREDICTED: putative casein kinase II subunit beta-4 isoform 1 [Vitis vinifera] &gt;gi|297734650|emb|CBI16701.3| unnamed protein product [Vitis vinifera]
endosperm	Locus_21063_Transcript_17/20_Confidence_0.527_Length_4150	128.505	PREDICTED: squamosa promoter-binding-like protein 12-like isoform 1 [Vitis vinifera]
endosperm	Locus_12585_Transcript_6/9_Confidence_0.533_Length_977	128.439	hypothetical protein SORBIDRAFT_04g009230 [Sorghum bicolor] &gt;gi|241933457|gb|EES06602.1| hypothetical protein SORBIDRAFT_04g009230 [Sorghum bicolor]
endosperm	Locus_50768_Transcript_1/2_Confidence_0.750_Length_1224	128.416	transcription factor [Lycoris longituba]
endosperm	Locus_19882_Transcript_11/13_Confidence_0.562_Length_1795	128.407	leucine rich repeat family protein [Musa balbisiana]
endosperm	Locus_52618_Transcript_1/1_Confidence_0.000_Length_204	128.339	hypothetical protein SORBIDRAFT_02g040880 [Sorghum bicolor] &gt;gi|241926646|gb|EER99790.1| hypothetical protein SORBIDRAFT_02g040880 [Sorghum bicolor]
endosperm	Locus_52325_Transcript_3/7_Confidence_0.400_Length_546	128.23	conserved hypothetical protein [Ricinus communis] &gt;gi|223541618|gb|EEF43167.1| conserved hypothetical protein [Ricinus communis]
endosperm	Locus_56135_Transcript_1/1_Confidence_0.000_Length_230	128.208	hypothetical protein SORBIDRAFT_09g021230 [Sorghum bicolor] &gt;gi|241946431|gb|EES19576.1| hypothetical protein SORBIDRAFT_09g021230 [Sorghum bicolor]
endosperm	Locus_12193_Transcript_22/28_Confidence_0.321_Length_3378	128.207	hypothetical protein VITISV_023086 [Vitis vinifera]
endosperm	Locus_27318_Transcript_3/5_Confidence_0.455_Length_1649	128.206	hypothetical protein OsI_23224 [Oryza sativa Indica Group]
endosperm	Locus_8819_Transcript_6/7_Confidence_0.444_Length_410	128.127	uridylate kinase [Elaeis guineensis]
endosperm	Locus_59805_Transcript_1/1_Confidence_0.000_Length_240	128.065	uncharacterized protein LOC100216679 [Zea mays] &gt;gi|194696168|gb|ACF82168.1| unknown [Zea mays]
endosperm	Locus_30895_Transcript_2/3_Confidence_0.667_Length_280	127.983	40S ribosomal protein S23 [Elaeis guineensis] &gt;gi|192910894|gb|ACF06555.1| 40S ribosomal protein S23 [Elaeis guineensis]
endosperm	Locus_22357_Transcript_2/6_Confidence_0.550_Length_837	127.975	putative RNA recognition motif-containing protein, partial [Elaeis guineensis]
endosperm	Locus_4124_Transcript_10/12_Confidence_0.418_Length_1844	127.941	Os08g0468400 [Oryza sativa Japonica Group] &gt;gi|42407402|dbj|BAD09560.1| putative Hec1 protein [Oryza sativa Japonica Group] &gt;gi|113623977|dbj|BAF23922.1| Os08g0468400 [Oryza sativa Japonica Group]
endosperm	Locus_53866_Transcript_1/1_Confidence_0.500_Length_325	127.856	predicted protein [Populus trichocarpa] &gt;gi|222847778|gb|EEE85325.1| predicted protein [Populus trichocarpa]
endosperm	Locus_13239_Transcript_20/24_Confidence_0.194_Length_1519	127.846	Os02g0244300 [Oryza sativa Japonica Group] &gt;gi|113535946|dbj|BAF08329.1| Os02g0244300 [Oryza sativa Japonica Group]
endosperm	Locus_16102_Transcript_1/2_Confidence_0.500_Length_354	127.808	PREDICTED: putative glucose-6-phosphate 1-epimerase-like isoform 1 [Glycine max] &gt;gi|356530310|ref|XP_003533725.1| PREDICTED: putative glucose-6-phosphate 1-epimerase-like isoform 2 [Glycine max]
endosperm	Locus_1034_Transcript_2/3_Confidence_0.600_Length_205	127.753	unnamed protein product [Vitis vinifera]
endosperm	Locus_11387_Transcript_4/7_Confidence_0.667_Length_2415	127.693	PREDICTED: uncharacterized protein LOC100258488 [Vitis vinifera] &gt;gi|296083232|emb|CBI22868.3| unnamed protein product [Vitis vinifera]
endosperm	Locus_10225_Transcript_2/6_Confidence_0.333_Length_645	127.635	hypothetical protein SORBIDRAFT_04g035180 [Sorghum bicolor] &gt;gi|241932763|gb|EES05908.1| hypothetical protein SORBIDRAFT_04g035180 [Sorghum bicolor]
endosperm	Locus_45262_Transcript_5/6_Confidence_0.375_Length_1253	127.597	putative mevalonate disphosphate decarboxylase [Oryza sativa Japonica Group] &gt;gi|215769195|dbj|BAH01424.1| unnamed protein product [Oryza sativa Japonica Group] &gt;gi|222622023|gb|EEE56155.1| hypothetical protein OsJ_05052 [Oryza sativa Japonica Group]
endosperm	Locus_13443_Transcript_3/5_Confidence_0.500_Length_1646	127.596	hypothetical protein OsI_32183 [Oryza sativa Indica Group]
endosperm	Locus_361_Transcript_12/14_Confidence_0.326_Length_1341	127.478	PREDICTED: uncharacterized protein C167.05-like isoform 1 [Vitis vinifera] &gt;gi|359485721|ref|XP_003633321.1| PREDICTED: uncharacterized protein C167.05-like isoform 2 [Vitis vinifera] &gt;gi|359485723|ref|XP_003633322.1| PREDICTED: uncharacterized protein C167.05-like isoform 3 [Vitis vinifera]
endosperm	Locus_814_Transcript_5/31_Confidence_0.213_Length_1453	127.441	hypothetical protein SORBIDRAFT_07g007530 [Sorghum bicolor] &gt;gi|241941622|gb|EES14767.1| hypothetical protein SORBIDRAFT_07g007530 [Sorghum bicolor]
endosperm	Locus_17833_Transcript_9/14_Confidence_0.500_Length_2779	127.33	hypothetical protein SORBIDRAFT_01g008020 [Sorghum bicolor] &gt;gi|241917728|gb|EER90872.1| hypothetical protein SORBIDRAFT_01g008020 [Sorghum bicolor]
endosperm	Locus_508_Transcript_7/14_Confidence_0.386_Length_2146	127.165	hypothetical protein VITISV_001142 [Vitis vinifera]
endosperm	Locus_53312_Transcript_1/1_Confidence_0.000_Length_203	127.026	hypothetical protein OsI_04315 [Oryza sativa Indica Group]
endosperm	Locus_37901_Transcript_4/7_Confidence_0.643_Length_950	127.026	conserved hypothetical protein [Ricinus communis] &gt;gi|223526970|gb|EEF29166.1| conserved hypothetical protein [Ricinus communis]
endosperm	Locus_15589_Transcript_2/7_Confidence_0.556_Length_1045	126.967	hypothetical protein SORBIDRAFT_10g027960 [Sorghum bicolor] &gt;gi|241915708|gb|EER88852.1| hypothetical protein SORBIDRAFT_10g027960 [Sorghum bicolor]
endosperm	Locus_19968_Transcript_6/10_Confidence_0.333_Length_908	126.966	PREDICTED: uncharacterized protein LOC100258993 [Vitis vinifera]
endosperm	Locus_31334_Transcript_4/6_Confidence_0.444_Length_655	126.889	AT4g05320/C17L7_240 [Arabidopsis thaliana]
endosperm	Locus_1208_Transcript_5/13_Confidence_0.317_Length_783	126.795	ras-related protein Rab-18 [Zea mays] &gt;gi|195625924|gb|ACG34792.1| ras-related protein Rab-18 [Zea mays] &gt;gi|223972897|gb|ACN30636.1| unknown [Zea mays]
endosperm	Locus_9374_Transcript_12/31_Confidence_0.119_Length_2405	126.729	unnamed protein product [Vitis vinifera]
endosperm	Locus_60149_Transcript_1/1_Confidence_0.000_Length_274	126.71	NAD kinase [Nicotiana benthamiana]
endosperm	Locus_53849_Transcript_1/1_Confidence_0.000_Length_313	126.643	PREDICTED: DEAD-box ATP-dependent RNA helicase 28-like isoform 2 [Brachypodium distachyon]
endosperm	Locus_14576_Transcript_9/18_Confidence_0.377_Length_2556	126.63	unnamed protein product [Vitis vinifera]
endosperm	Locus_56778_Transcript_1/2_Confidence_0.667_Length_228	126.61	Rab18 [Oryza sativa Indica Group]
endosperm	Locus_1553_Transcript_1/3_Confidence_0.700_Length_447	126.475	PREDICTED: metacaspase-1-like [Vitis vinifera]
endosperm	Locus_5681_Transcript_30/37_Confidence_0.130_Length_896	126.31	aquaporin PIP1;2 [Quercus macrocarpa]
endosperm	Locus_2193_Transcript_10/11_Confidence_0.281_Length_2413	126.285	putative heterogeneous nuclear ribonucleoprotein [Vitis vinifera]
endosperm	Locus_2032_Transcript_3/6_Confidence_0.619_Length_1614	126.214	predicted protein [Hordeum vulgare subsp. vulgare]
endosperm	Locus_26607_Transcript_6/10_Confidence_0.571_Length_1232	126.118	PREDICTED: uncharacterized protein LOC100244841 [Vitis vinifera] &gt;gi|147854404|emb|CAN81290.1| hypothetical protein VITISV_005312 [Vitis vinifera] &gt;gi|296084737|emb|CBI25878.3| unnamed protein product [Vitis vinifera]
endosperm	Locus_26257_Transcript_8/9_Confidence_0.500_Length_1459	126.091	PREDICTED: KH domain-containing protein At4g18375 isoform 1 [Vitis vinifera]
endosperm	Locus_53027_Transcript_2/4_Confidence_0.611_Length_903	126.057	PREDICTED: mitochondrial import inner membrane translocase subunit Tim17-like [Brachypodium distachyon]
endosperm	Locus_36662_Transcript_3/6_Confidence_0.545_Length_628	126.028	PREDICTED: uncharacterized protein LOC100264304 [Vitis vinifera] &gt;gi|302141661|emb|CBI18864.3| unnamed protein product [Vitis vinifera]
endosperm	Locus_60774_Transcript_1/1_Confidence_0.000_Length_213	126.016	ubiquitin conjugating enzyme E2 [Lemna minor]
endosperm	Locus_16763_Transcript_1/5_Confidence_0.500_Length_472	126.016	predicted protein [Populus trichocarpa] &gt;gi|222853730|gb|EEE91277.1| predicted protein [Populus trichocarpa]
endosperm	Locus_33583_Transcript_1/1_Confidence_0.000_Length_283	126	exo-beta-glucanase [Lilium longiflorum]
endosperm	Locus_13461_Transcript_8/11_Confidence_0.333_Length_1410	125.972	Os02g0475400 [Oryza sativa Japonica Group] &gt;gi|75125690|sp|Q6K739.1|BASS3_ORYSJ RecName: Full=Probable sodium/metabolite cotransporter BASS3, chloroplastic; AltName: Full=Bile acid-sodium symporter family protein 3; Flags: Precursor &gt;gi|47848126|dbj|BAD21908.1| bile acid:sodium symporter-like ...
endosperm	Locus_28787_Transcript_9/10_Confidence_0.522_Length_1519	125.957	predicted protein [Hordeum vulgare subsp. vulgare]
endosperm	Locus_34403_Transcript_1/1_Confidence_0.000_Length_259	125.895	unknown [Glycine max]
endosperm	Locus_883_Transcript_9/21_Confidence_0.333_Length_3146	125.852	hypothetical protein SORBIDRAFT_06g013940 [Sorghum bicolor] &gt;gi|241937490|gb|EES10635.1| hypothetical protein SORBIDRAFT_06g013940 [Sorghum bicolor]
endosperm	Locus_23627_Transcript_1/3_Confidence_0.750_Length_1078	125.843	hypothetical protein SORBIDRAFT_01g028020 [Sorghum bicolor] &gt;gi|241918728|gb|EER91872.1| hypothetical protein SORBIDRAFT_01g028020 [Sorghum bicolor]
endosperm	Locus_36762_Transcript_3/5_Confidence_0.400_Length_585	125.819	hypothetical protein SORBIDRAFT_06g013860 [Sorghum bicolor] &gt;gi|241938889|gb|EES12034.1| hypothetical protein SORBIDRAFT_06g013860 [Sorghum bicolor]
endosperm	Locus_27496_Transcript_3/8_Confidence_0.591_Length_1491	125.812	PREDICTED: UPF0533 protein C5orf44 [Vitis vinifera] &gt;gi|296090651|emb|CBI41051.3| unnamed protein product [Vitis vinifera]
endosperm	Locus_43555_Transcript_8/14_Confidence_0.250_Length_1233	125.719	PREDICTED: E3 ubiquitin-protein ligase At3g02290-like [Vitis vinifera]
endosperm	Locus_8356_Transcript_6/12_Confidence_0.548_Length_1227	125.678	hypothetical protein SORBIDRAFT_09g030400 [Sorghum bicolor] &gt;gi|241945651|gb|EES18796.1| hypothetical protein SORBIDRAFT_09g030400 [Sorghum bicolor]
endosperm	Locus_527_Transcript_5/7_Confidence_0.583_Length_604	125.669	predicted protein [Hordeum vulgare subsp. vulgare]
endosperm	Locus_23413_Transcript_3/8_Confidence_0.333_Length_1020	125.65	hypothetical protein VITISV_002699 [Vitis vinifera]
endosperm	Locus_401_Transcript_7/11_Confidence_0.600_Length_2355	125.595	unnamed protein product [Vitis vinifera]
endosperm	Locus_12126_Transcript_2/9_Confidence_0.278_Length_428	125.532	predicted protein [Populus trichocarpa] &gt;gi|222840874|gb|EEE78421.1| predicted protein [Populus trichocarpa]
endosperm	Locus_60603_Transcript_2/3_Confidence_0.600_Length_240	125.501	PREDICTED: uncharacterized protein LOC100262854 [Vitis vinifera] &gt;gi|297738813|emb|CBI28058.3| unnamed protein product [Vitis vinifera]
endosperm	Locus_42105_Transcript_1/1_Confidence_0.000_Length_234	125.47	asparagine synthetase, putative [Ricinus communis] &gt;gi|223529143|gb|EEF31122.1| asparagine synthetase, putative [Ricinus communis]
endosperm	Locus_12325_Transcript_11/14_Confidence_0.306_Length_1526	125.453	PREDICTED: putative MO25-like protein At5g47540 [Vitis vinifera] &gt;gi|302141642|emb|CBI18773.3| unnamed protein product [Vitis vinifera]
endosperm	Locus_9636_Transcript_1/3_Confidence_0.600_Length_536	125.43	hypothetical protein SORBIDRAFT_03g027920 [Sorghum bicolor] &gt;gi|241927931|gb|EES01076.1| hypothetical protein SORBIDRAFT_03g027920 [Sorghum bicolor]
endosperm	Locus_10852_Transcript_18/25_Confidence_0.258_Length_2716	125.39	PREDICTED: protein SUPPRESSOR OF GENE SILENCING 3-like [Vitis vinifera]
endosperm	Locus_12026_Transcript_2/4_Confidence_0.556_Length_255	125.388	predicted protein [Populus trichocarpa] &gt;gi|222871989|gb|EEF09120.1| predicted protein [Populus trichocarpa]
endosperm	Locus_57573_Transcript_1/2_Confidence_0.750_Length_264	125.316	PREDICTED: auxin response factor 2 [Vitis vinifera] &gt;gi|297734502|emb|CBI15749.3| unnamed protein product [Vitis vinifera]
endosperm	Locus_23132_Transcript_4/6_Confidence_0.417_Length_1441	125.26	PREDICTED: 6-phosphogluconate dehydrogenase, decarboxylating-like isoform 1 [Glycine max] &gt;gi|356526583|ref|XP_003531896.1| PREDICTED: 6-phosphogluconate dehydrogenase, decarboxylating-like isoform 2 [Glycine max]
endosperm	Locus_5410_Transcript_14/15_Confidence_0.457_Length_1938	125.253	RecName: Full=UTP--glucose-1-phosphate uridylyltransferase; AltName: Full=UDP-glucose pyrophosphorylase; Short=UDPGP; Short=UGPase &gt;gi|6625908|gb|AAF19422.1|AF203909_1 UDP-glucose pyrophosphorylase [Musa acuminata]
endosperm	Locus_1734_Transcript_1/1_Confidence_0.000_Length_210	125.102	hypothetical protein VITISV_027853 [Vitis vinifera]
endosperm	Locus_7695_Transcript_9/11_Confidence_0.391_Length_3415	125.048	H0718E12.5 [Oryza sativa Indica Group]
endosperm	Locus_2646_Transcript_4/6_Confidence_0.455_Length_910	125.035	PREDICTED: uncharacterized protein LOC100262248 [Vitis vinifera] &gt;gi|302143966|emb|CBI23071.3| unnamed protein product [Vitis vinifera]
endosperm	Locus_53918_Transcript_4/5_Confidence_0.545_Length_1093	125.024	Putative apyrase [Oryza sativa Japonica Group] &gt;gi|108707940|gb|ABF95735.1| Nucleoside-triphosphatase, putative, expressed [Oryza sativa Japonica Group]
endosperm	Locus_6740_Transcript_18/29_Confidence_0.406_Length_2465	124.987	predicted protein [Populus trichocarpa] &gt;gi|222851314|gb|EEE88861.1| predicted protein [Populus trichocarpa]
endosperm	Locus_1847_Transcript_38/52_Confidence_0.227_Length_2001	124.894	unnamed protein product [Vitis vinifera]
endosperm	Locus_25104_Transcript_1/1_Confidence_0.000_Length_223	124.853	putative kinase domain containing protein, partial [Elaeis guineensis]
endosperm	Locus_53337_Transcript_2/2_Confidence_0.727_Length_828	124.821	PREDICTED: calcyclin-binding protein [Vitis vinifera] &gt;gi|297740707|emb|CBI30889.3| unnamed protein product [Vitis vinifera]
endosperm	Locus_51315_Transcript_1/2_Confidence_0.333_Length_449	124.777	hypothetical protein VITISV_019827 [Vitis vinifera] &gt;gi|147781528|emb|CAN69327.1| hypothetical protein VITISV_014874 [Vitis vinifera]
endosperm	Locus_49413_Transcript_1/2_Confidence_0.667_Length_223	124.755	unknown [Medicago truncatula]
endosperm	Locus_18701_Transcript_7/12_Confidence_0.424_Length_2315	124.749	hypothetical protein OsJ_35680 [Oryza sativa Japonica Group]
endosperm	Locus_60143_Transcript_1/1_Confidence_0.000_Length_237	124.712	contains similarity to Drosophila melanogasterspectrin beta chain (GB:AAA28399.1) and heparan sulfate-N-deacetylase/N-sulfotransferases [Arabidopsis thaliana]
endosperm	Locus_21686_Transcript_13/22_Confidence_0.261_Length_2530	124.66	hypothetical protein OsI_35554 [Oryza sativa Indica Group]
endosperm	Locus_48186_Transcript_1/2_Confidence_0.667_Length_277	124.562	PREDICTED: probable RNA-binding protein 19-like [Glycine max]
endosperm	Locus_47069_Transcript_1/3_Confidence_0.500_Length_682	124.531	Serine/threonine protein phosphatase PP1 [Medicago truncatula] &gt;gi|355501496|gb|AES82699.1| Serine/threonine protein phosphatase PP1 [Medicago truncatula]
endosperm	Locus_400_Transcript_5/35_Confidence_0.149_Length_787	124.493	PREDICTED: protein transport protein Sec24-like At4g32640-like [Glycine max]
endosperm	Locus_2762_Transcript_7/15_Confidence_0.389_Length_953	124.426	unknown protein [Oryza sativa Japonica Group]
endosperm	Locus_15923_Transcript_4/5_Confidence_0.579_Length_1370	124.381	hypothetical protein OsI_10766 [Oryza sativa Indica Group]
endosperm	Locus_2234_Transcript_9/31_Confidence_0.216_Length_1171	124.281	cinnamyl alcohol dehydrogenase [Elaeis guineensis]
endosperm	Locus_31332_Transcript_3/12_Confidence_0.296_Length_1335	124.255	unnamed protein product [Vitis vinifera]
endosperm	Locus_62325_Transcript_1/1_Confidence_1.000_Length_203	124.232	unknown [Zea mays]
endosperm	Locus_28282_Transcript_4/8_Confidence_0.367_Length_721	124.129	uncharacterized protein LOC100274213 [Zea mays] &gt;gi|194696560|gb|ACF82364.1| unknown [Zea mays] &gt;gi|194699868|gb|ACF84018.1| unknown [Zea mays] &gt;gi|194706942|gb|ACF87555.1| unknown [Zea mays] &gt;gi|195615212|gb|ACG29436.1| DNA-directed RNA polymerase II subunit J [Zea mays] &gt;gi|19562862...
endosperm	Locus_13120_Transcript_16/18_Confidence_0.355_Length_2215	124.118	Chain A, Crystal Structure Of Kinesin-Like Calmodulin Binding Protein &gt;gi|190613700|pdb|3CNZ|A Chain A, Structural Dynamics Of The Microtubule Binding And Regulatory Elements In The Kinesin-Like Calmodulin Binding Protein &gt;gi|190613701|pdb|3CNZ|B Chain B, Structural Dynamics Of The Microtubule...
endosperm	Locus_11996_Transcript_27/29_Confidence_0.204_Length_621	124.05	peroxidase [Camellia oleifera]
endosperm	Locus_13832_Transcript_2/3_Confidence_0.556_Length_425	123.932	unnamed protein product [Vitis vinifera]
endosperm	Locus_333_Transcript_5/8_Confidence_0.321_Length_822	123.911	unnamed protein product [Vitis vinifera]
endosperm	Locus_12128_Transcript_3/13_Confidence_0.333_Length_695	123.866	predicted protein [Populus trichocarpa] &gt;gi|222858357|gb|EEE95904.1| predicted protein [Populus trichocarpa]
endosperm	Locus_394_Transcript_3/6_Confidence_0.588_Length_451	123.783	PREDICTED: uncharacterized protein LOC100241859 [Vitis vinifera]
endosperm	Locus_53816_Transcript_1/1_Confidence_0.000_Length_538	123.757	unknown [Lotus japonicus]
endosperm	Locus_12878_Transcript_9/11_Confidence_0.500_Length_1217	123.756	PREDICTED: 31 kDa ribonucleoprotein, chloroplastic-like [Vitis vinifera]
endosperm	Locus_48149_Transcript_1/1_Confidence_0.667_Length_232	123.723	protein with unknown function [Ricinus communis] &gt;gi|223535522|gb|EEF37191.1| protein with unknown function [Ricinus communis]
endosperm	Locus_49050_Transcript_1/1_Confidence_0.000_Length_262	123.638	PREDICTED: neuferricin-like [Brachypodium distachyon]
endosperm	Locus_913_Transcript_13/16_Confidence_0.355_Length_2079	123.57	Os03g0312600 [Oryza sativa Japonica Group] &gt;gi|108707797|gb|ABF95592.1| XPA-binding protein 1, putative, expressed [Oryza sativa Japonica Group] &gt;gi|108707798|gb|ABF95593.1| XPA-binding protein 1, putative, expressed [Oryza sativa Japonica Group] &gt;gi|108707799|gb|ABF95594.1| XPA-binding pro...
endosperm	Locus_52083_Transcript_1/2_Confidence_0.500_Length_219	123.448	uncharacterized protein LOC100272508 [Zea mays] &gt;gi|194699554|gb|ACF83861.1| unknown [Zea mays]
endosperm	Locus_54749_Transcript_1/1_Confidence_0.000_Length_335	123.442	Os01g0966400 [Oryza sativa Japonica Group] &gt;gi|57900171|dbj|BAD88256.1| leucine-rich repeat family protein-like [Oryza sativa Japonica Group] &gt;gi|113535033|dbj|BAF07416.1| Os01g0966400 [Oryza sativa Japonica Group] &gt;gi|218189804|gb|EEC72231.1| hypothetical protein OsI_05343 [Oryza sativa In...
endosperm	Locus_1544_Transcript_24/28_Confidence_0.375_Length_6090	123.41	unnamed protein product [Vitis vinifera]
endosperm	Locus_8377_Transcript_6/7_Confidence_0.706_Length_1420	123.404	RecName: Full=Zerumbone synthase &gt;gi|327342925|dbj|BAK09296.1| short-chain dehydrogenase/reductase1 [Zingiber zerumbet]
endosperm	Locus_10139_Transcript_17/20_Confidence_0.255_Length_2023	123.344	PREDICTED: uncharacterized protein LOC100252197 [Vitis vinifera]
endosperm	Locus_4894_Transcript_8/11_Confidence_0.214_Length_2531	123.252	predicted protein [Populus trichocarpa] &gt;gi|222835317|gb|EEE73752.1| predicted protein [Populus trichocarpa]
endosperm	Locus_2531_Transcript_11/121_Confidence_0.070_Length_931	123.067	predicted protein [Populus trichocarpa] &gt;gi|222870614|gb|EEF07745.1| predicted protein [Populus trichocarpa]
endosperm	Locus_42217_Transcript_1/6_Confidence_0.385_Length_493	122.992	unknown [Lotus japonicus]
endosperm	Locus_35526_Transcript_1/1_Confidence_0.000_Length_237	122.914	AGO4B [Solanum lycopersicum]
endosperm	Locus_7453_Transcript_3/6_Confidence_0.417_Length_326	122.801	cytochrome b5 [Elaeis guineensis]
endosperm	Locus_7946_Transcript_2/8_Confidence_0.462_Length_1001	122.765	PREDICTED: ATP-dependent Clp protease proteolytic subunit-related protein 2, chloroplastic [Vitis vinifera] &gt;gi|147794105|emb|CAN62361.1| hypothetical protein VITISV_031921 [Vitis vinifera] &gt;gi|297742668|emb|CBI34817.3| unnamed protein product [Vitis vinifera]
endosperm	Locus_24509_Transcript_2/6_Confidence_0.500_Length_1074	122.669	ribosomal protein L10a [Elaeis guineensis]
endosperm	Locus_9600_Transcript_6/9_Confidence_0.568_Length_1117	122.546	PREDICTED: T-complex protein 1 subunit zeta [Vitis vinifera] &gt;gi|296087296|emb|CBI33670.3| unnamed protein product [Vitis vinifera]
endosperm	Locus_3657_Transcript_21/35_Confidence_0.173_Length_2384	122.522	PREDICTED: probable cation-transporting ATPase-like isoform 1 [Vitis vinifera]
endosperm	Locus_33536_Transcript_3/4_Confidence_0.667_Length_391	122.393	hypothetical protein SORBIDRAFT_03g000600 [Sorghum bicolor] &gt;gi|241926851|gb|EER99995.1| hypothetical protein SORBIDRAFT_03g000600 [Sorghum bicolor]
endosperm	Locus_12986_Transcript_2/3_Confidence_0.375_Length_650	122.368	hypothetical protein SORBIDRAFT_03g039580 [Sorghum bicolor] &gt;gi|241930725|gb|EES03870.1| hypothetical protein SORBIDRAFT_03g039580 [Sorghum bicolor]
endosperm	Locus_537_Transcript_2/3_Confidence_0.333_Length_1126	122.332	unnamed protein product [Vitis vinifera]
endosperm	Locus_34615_Transcript_6/8_Confidence_0.522_Length_1015	122.327	hypothetical protein OsI_31983 [Oryza sativa Indica Group]
endosperm	Locus_11435_Transcript_6/8_Confidence_0.520_Length_1191	122.318	hypothetical protein SORBIDRAFT_10g005880 [Sorghum bicolor] &gt;gi|241914839|gb|EER87983.1| hypothetical protein SORBIDRAFT_10g005880 [Sorghum bicolor]
endosperm	Locus_28127_Transcript_3/4_Confidence_0.333_Length_781	122.284	Os01g0531500 [Oryza sativa Japonica Group] &gt;gi|20521349|dbj|BAB91862.1| carboxymethylenebutenolidase-like protein [Oryza sativa Japonica Group] &gt;gi|113532775|dbj|BAF05158.1| Os01g0531500 [Oryza sativa Japonica Group] &gt;gi|215741146|dbj|BAG97641.1| unnamed protein product [Oryza sativa Japoni...
endosperm	Locus_2673_Transcript_3/9_Confidence_0.476_Length_1111	122.279	unnamed protein product [Vitis vinifera]
endosperm	Locus_45308_Transcript_1/2_Confidence_0.750_Length_253	122.246	hypothetical protein OsJ_04733 [Oryza sativa Japonica Group]
endosperm	Locus_8583_Transcript_29/37_Confidence_0.382_Length_4077	122.22	PREDICTED: topless-related protein 2-like isoform 2 [Brachypodium distachyon]
endosperm	Locus_13797_Transcript_8/9_Confidence_0.480_Length_1001	122.212	Os11g0708400 [Oryza sativa Japonica Group] &gt;gi|32352168|dbj|BAC78577.1| hypothetical protein [Oryza sativa Japonica Group] &gt;gi|62733308|gb|AAX95425.1| GDSL-like Lipase/Acylhydrolase, putative [Oryza sativa Japonica Group] &gt;gi|77552736|gb|ABA95533.1| GDSL-like Lipase/Acylhydrolase family pro...
endosperm	Locus_22859_Transcript_7/11_Confidence_0.286_Length_1132	122.194	PREDICTED: cytokinin dehydrogenase 3 [Vitis vinifera]
endosperm	Locus_488_Transcript_9/10_Confidence_0.556_Length_2062	122.179	Os04g0615100 [Oryza sativa Japonica Group] &gt;gi|38344254|emb|CAD41792.2| OSJNBa0008M17.7 [Oryza sativa Japonica Group] &gt;gi|113565438|dbj|BAF15781.1| Os04g0615100 [Oryza sativa Japonica Group] &gt;gi|215697586|dbj|BAG91580.1| unnamed protein product [Oryza sativa Japonica Group] &gt;gi|218195572...
endosperm	Locus_11873_Transcript_18/22_Confidence_0.300_Length_1001	122.055	Os02g0593700 [Oryza sativa Japonica Group] &gt;gi|46805023|dbj|BAD16888.1| putative ubiquitin-associated (UBA) protein [Oryza sativa Japonica Group] &gt;gi|50726486|dbj|BAD34095.1| putative ubiquitin-associated (UBA) protein [Oryza sativa Japonica Group] &gt;gi|113536833|dbj|BAF09216.1| Os02g0593700...
endosperm	Locus_6743_Transcript_2/2_Confidence_0.500_Length_200	122.052	Os08g0109000 [Oryza sativa Japonica Group] &gt;gi|42408245|dbj|BAD09402.1| unknown protein [Oryza sativa Japonica Group] &gt;gi|42408371|dbj|BAD09522.1| unknown protein [Oryza sativa Japonica Group] &gt;gi|113622776|dbj|BAF22721.1| Os08g0109000 [Oryza sativa Japonica Group] &gt;gi|125601938|gb|EAZ41...
endosperm	Locus_34974_Transcript_6/8_Confidence_0.722_Length_1769	121.994	PREDICTED: 5&apos;-adenylylsulfate reductase-like 3-like [Brachypodium distachyon]
endosperm	Locus_29884_Transcript_1/2_Confidence_0.667_Length_317	121.926	uncharacterized protein LOC100384121 [Zea mays] &gt;gi|224034071|gb|ACN36111.1| unknown [Zea mays]
endosperm	Locus_54764_Transcript_1/1_Confidence_0.000_Length_230	121.912	PREDICTED: regulatory-associated protein of TOR 1-like isoform 1 [Vitis vinifera] &gt;gi|297735579|emb|CBI18073.3| unnamed protein product [Vitis vinifera]
endosperm	Locus_16887_Transcript_11/19_Confidence_0.386_Length_2418	121.854	hypothetical protein SORBIDRAFT_01g042020 [Sorghum bicolor] &gt;gi|241922073|gb|EER95217.1| hypothetical protein SORBIDRAFT_01g042020 [Sorghum bicolor]
endosperm	Locus_11856_Transcript_13/16_Confidence_0.378_Length_3334	121.819	hypothetical protein SORBIDRAFT_04g028630 [Sorghum bicolor] &gt;gi|241934151|gb|EES07296.1| hypothetical protein SORBIDRAFT_04g028630 [Sorghum bicolor]
endosperm	Locus_53776_Transcript_1/1_Confidence_0.000_Length_381	121.796	unknown [Glycine max]
endosperm	Locus_40448_Transcript_1/3_Confidence_0.600_Length_391	121.747	eukaryotic translation initiation factor 2 beta subunit [Elaeis guineensis]
endosperm	Locus_22262_Transcript_7/11_Confidence_0.308_Length_2139	121.744	unnamed protein product [Vitis vinifera]
endosperm	Locus_50775_Transcript_1/1_Confidence_0.000_Length_602	121.666	PREDICTED: protein cornichon homolog 4 [Vitis vinifera] &gt;gi|297742670|emb|CBI34819.3| unnamed protein product [Vitis vinifera]
endosperm	Locus_54854_Transcript_1/2_Confidence_0.750_Length_751	121.64	hypothetical protein [Camellia sinensis]
endosperm	Locus_49802_Transcript_1/1_Confidence_0.333_Length_251	121.593	hypothetical protein SORBIDRAFT_09g016515 [Sorghum bicolor] &gt;gi|241946206|gb|EES19351.1| hypothetical protein SORBIDRAFT_09g016515 [Sorghum bicolor]
endosperm	Locus_22848_Transcript_7/10_Confidence_0.556_Length_835	121.546	unknown [Medicago truncatula]
endosperm	Locus_49353_Transcript_5/6_Confidence_0.429_Length_831	121.492	PREDICTED: uncharacterized protein LOC100252636 [Vitis vinifera] &gt;gi|296081781|emb|CBI20786.3| unnamed protein product [Vitis vinifera]
endosperm	Locus_17399_Transcript_17/19_Confidence_0.262_Length_2478	121.484	hypothetical protein SORBIDRAFT_01g015200 [Sorghum bicolor] &gt;gi|241918121|gb|EER91265.1| hypothetical protein SORBIDRAFT_01g015200 [Sorghum bicolor]
endosperm	Locus_27245_Transcript_8/12_Confidence_0.531_Length_1526	121.465	unnamed protein product [Vitis vinifera]
endosperm	Locus_24820_Transcript_5/6_Confidence_0.455_Length_429	121.431	predicted protein [Populus trichocarpa] &gt;gi|222866408|gb|EEF03539.1| predicted protein [Populus trichocarpa]
endosperm	Locus_1019_Transcript_6/10_Confidence_0.541_Length_1283	121.423	hypothetical protein SORBIDRAFT_07g022600 [Sorghum bicolor] &gt;gi|241940830|gb|EES13975.1| hypothetical protein SORBIDRAFT_07g022600 [Sorghum bicolor]
endosperm	Locus_12451_Transcript_2/16_Confidence_0.294_Length_862	121.371	PREDICTED: 60S ribosomal protein L37a-like [Vitis vinifera]
endosperm	Locus_6864_Transcript_10/26_Confidence_0.292_Length_1214	121.351	hypothetical protein SORBIDRAFT_03g038220 [Sorghum bicolor] &gt;gi|241930660|gb|EES03805.1| hypothetical protein SORBIDRAFT_03g038220 [Sorghum bicolor]
endosperm	Locus_13396_Transcript_8/31_Confidence_0.218_Length_1394	121.302	PREDICTED: SCAR-like protein 2-like [Brachypodium distachyon]
endosperm	Locus_25094_Transcript_1/1_Confidence_0.000_Length_260	121.132	Baculoviral IAP repeat-containing protein [Medicago truncatula] &gt;gi|355483107|gb|AES64310.1| Baculoviral IAP repeat-containing protein [Medicago truncatula]
endosperm	Locus_59701_Transcript_1/2_Confidence_0.667_Length_1159	121.093	cell division control protein 48-like protein e [Oryza sativa Indica Group]
endosperm	Locus_11253_Transcript_9/12_Confidence_0.382_Length_712	121.078	unnamed protein product [Vitis vinifera]
[truncated: 25,990 more rows]
