# Supplementary material for: De Novo Transcriptome Sequence Assembly from Coconut Leaves and Seeds with a Focus on Factors Involved in RNA-Directed DNA Methylation
Source: G3 (Bethesda). 2014 Sep 4;4(11):2147–57. doi: 10.1534/g3.114.013409 (PMC4232540; doi:10.1534/g3.114.013409)
Supplement: Supporting Information [file supp_g3.114.013409_TableS4.xlsx]

## Sheet: 工作表1
Tissue	ID	FPKM	Definition
leaf	Locus_35298_Transcript_1/1_Confidence_0.667_Length_204	71647.2	chloroplast ribulose-1,5-bisphosphate carboxylase/oxygenase small subunit [Musa acuminata AAA Group]
leaf	Locus_482_Transcript_7/15_Confidence_0.333_Length_354	29745.4	Os08g0560900 [Oryza sativa Japonica Group] &gt;gi|29367391|gb|AAO72568.1| chloroplast photosystem I reaction center subunit II precursor-like protein [Oryza sativa Japonica Group] &gt;gi|45736168|dbj|BAD13214.1| putative photosystem I reaction center subunit II, chloroplast precursor (Photosystem I ...
leaf	Locus_38422_Transcript_1/1_Confidence_0.667_Length_277	25576	ribulose-1,5-bisphosphate carboxylase/oxygenase small subunit [Gossypium raimondii]
leaf	Locus_128_Transcript_1/1_Confidence_0.750_Length_229	17929.8	ubiquitin, partial [Cucurbita pepo]
leaf	Locus_23699_Transcript_1/2_Confidence_0.500_Length_411	17284.7	Mitochondrial protein, putative [Medicago truncatula] &gt;gi|355477403|gb|AES58606.1| Mitochondrial protein, putative [Medicago truncatula]
leaf	Locus_25346_Transcript_1/1_Confidence_0.667_Length_203	13504.6	ASCAB9 [Centromadia pungens]
leaf	3931	12838.5	chloroplast chlorophyll a/b binding protein [Pachysandra terminalis]
leaf	Locus_35279_Transcript_1/5_Confidence_0.578_Length_1230	12695.6	Photosystem I reaction center subunit XI, chloroplast precursor, putative [Ricinus communis] &gt;gi|223533377|gb|EEF35128.1| Photosystem I reaction center subunit XI, chloroplast precursor, putative [Ricinus communis]
leaf	Locus_1231_Transcript_10/11_Confidence_0.462_Length_681	8909.76	No hits found
leaf	44	8812.34	unknown [Populus trichocarpa x Populus deltoides]
leaf	Locus_2891_Transcript_1/3_Confidence_0.400_Length_435	8496.09	putative early light induced protein 2 [Camellia sinensis] &gt;gi|259018361|gb|ACV89763.1| putative early light induced protein 2 [Camellia sinensis]
leaf	Locus_38844_Transcript_2/2_Confidence_0.818_Length_262	6946.9	unnamed protein product [Vitis vinifera]
leaf	Locus_27982_Transcript_3/5_Confidence_0.656_Length_614	5528.44	PREDICTED: oxygen-evolving enhancer protein 2, chloroplastic [Vitis vinifera] &gt;gi|147787750|emb|CAN60827.1| hypothetical protein VITISV_001116 [Vitis vinifera]
leaf	Locus_23995_Transcript_1/1_Confidence_0.952_Length_320	5307.49	PREDICTED: chlorophyll a-b binding protein CP24 10A, chloroplastic-like [Cucumis sativus] &gt;gi|449497079|ref|XP_004160305.1| PREDICTED: chlorophyll a-b binding protein CP24 10A, chloroplastic-like [Cucumis sativus]
leaf	Locus_36485_Transcript_1/1_Confidence_0.800_Length_468	5154.9	No hits found
leaf	Locus_189_Transcript_4/127_Confidence_0.096_Length_1275	5031.41	predicted protein [Hordeum vulgare subsp. vulgare]
leaf	Locus_37969_Transcript_1/2_Confidence_0.615_Length_1024	5019.52	hypothetical protein POPTRDRAFT_726168 [Populus trichocarpa] &gt;gi|118489255|gb|ABK96433.1| unknown [Populus trichocarpa x Populus deltoides] &gt;gi|222864685|gb|EEF01816.1| hypothetical protein POPTRDRAFT_726168 [Populus trichocarpa]
leaf	Locus_32523_Transcript_1/1_Confidence_0.857_Length_254	4948.79	No hits found
leaf	Locus_36281_Transcript_1/1_Confidence_0.789_Length_520	4933.62	PREDICTED: chlorophyll a-b binding protein CP29.2, chloroplastic-like [Cucumis sativus] &gt;gi|449516143|ref|XP_004165107.1| PREDICTED: chlorophyll a-b binding protein CP29.2, chloroplastic-like [Cucumis sativus]
leaf	Locus_36_Transcript_8/44_Confidence_0.163_Length_1018	4421.98	unnamed protein product [Vitis vinifera]
leaf	Locus_37033_Transcript_1/2_Confidence_1.000_Length_322	4372.17	predicted protein [Hordeum vulgare subsp. vulgare] &gt;gi|326504140|dbj|BAK02856.1| predicted protein [Hordeum vulgare subsp. vulgare] &gt;gi|326533634|dbj|BAK05348.1| predicted protein [Hordeum vulgare subsp. vulgare]
leaf	Locus_37792_Transcript_1/1_Confidence_0.897_Length_716	4332.13	putative glycine hydroxymethyltransferase [Oryza sativa Japonica Group]
leaf	Locus_36877_Transcript_1/2_Confidence_1.000_Length_472	4316.56	Cell wall-associated hydrolase, partial [Medicago truncatula] &gt;gi|355503009|gb|AES84212.1| Cell wall-associated hydrolase, partial [Medicago truncatula]
leaf	Locus_416_Transcript_5/17_Confidence_0.443_Length_766	4310.65	lipid transfer protein [Vitis aestivalis]
leaf	Locus_18173_Transcript_1/2_Confidence_0.800_Length_284	4241.19	PREDICTED: probable histone H2A.4 isoform 1 [Vitis vinifera] &gt;gi|147769777|emb|CAN63391.1| hypothetical protein VITISV_009336 [Vitis vinifera]
leaf	Locus_31666_Transcript_2/5_Confidence_0.474_Length_651	4080.44	PREDICTED: uncharacterized protein LOC100788142 [Glycine max]
leaf	Locus_201_Transcript_122/188_Confidence_0.103_Length_2377	3984.29	hypothetical protein MTR_5g051050, partial [Medicago truncatula] &gt;gi|355515723|gb|AES97346.1| hypothetical protein MTR_5g051050, partial [Medicago truncatula]
leaf	Locus_35_Transcript_417/467_Confidence_0.039_Length_3789	3861.56	Cell wall-associated hydrolase [Medicago truncatula] &gt;gi|355505211|gb|AES86353.1| Cell wall-associated hydrolase [Medicago truncatula]
leaf	Locus_1642_Transcript_10/12_Confidence_0.529_Length_1366	3525.57	40S ribosomal protein s2 [Cucumis melo subsp. melo]
leaf	Locus_69_Transcript_1/1_Confidence_0.800_Length_214	3431.4	senescence-associated protein 4 [Hemerocallis hybrid cultivar]
leaf	Locus_23676_Transcript_1/1_Confidence_0.714_Length_313	3425.23	glycolate oxidase [Helianthus annuus]
leaf	Locus_35255_Transcript_1/1_Confidence_0.667_Length_293	3384.2	photosystem II 10 kDa protein [Xerophyta humilis]
leaf	Locus_31_Transcript_371/389_Confidence_0.037_Length_2255	3382.55	cysteine proteinase [Elaeis guineensis]
leaf	Locus_10001_Transcript_3/6_Confidence_0.577_Length_432	3367.33	PREDICTED: photosystem II core complex proteins psbY, chloroplastic-like [Vitis vinifera]
leaf	Locus_133_Transcript_198/200_Confidence_0.064_Length_1870	3289.89	PREDICTED: chlorophyll a-b binding protein CP29.2, chloroplastic-like [Glycine max]
leaf	Locus_420_Transcript_2/10_Confidence_0.382_Length_667	3226.88	PREDICTED: photosystem I reaction center subunit VI, chloroplastic isoform 1 [Vitis vinifera] &gt;gi|225442613|ref|XP_002284498.1| PREDICTED: photosystem I reaction center subunit VI, chloroplastic isoform 2 [Vitis vinifera] &gt;gi|359482927|ref|XP_003632861.1| PREDICTED: photosystem I reaction cent...
leaf	Locus_1508_Transcript_27/71_Confidence_0.124_Length_868	3208.55	aquaporin, MIP family, PIP subfamily [Populus trichocarpa] &gt;gi|118487057|gb|ABK95359.1| unknown [Populus trichocarpa] &gt;gi|222849151|gb|EEE86698.1| aquaporin, MIP family, PIP subfamily [Populus trichocarpa]
leaf	Locus_35507_Transcript_1/1_Confidence_0.600_Length_238	3191.65	unnamed protein product [Vitis vinifera]
leaf	2315	3081.76	unnamed protein product [Vitis vinifera]
leaf	Locus_19_Transcript_53/162_Confidence_0.064_Length_1759	3060.29	PSI reaction center subunit II [Citrus sinensis]
leaf	Locus_35410_Transcript_17/20_Confidence_0.493_Length_614	3034.24	putative fatty acid desaturase TRZIP [Trifolium repens]
leaf	Locus_38124_Transcript_1/1_Confidence_0.889_Length_344	2978.85	Os07g0108300 [Oryza sativa Japonica Group] &gt;gi|50510015|dbj|BAD30627.1| putative alanine aminotransferase [Oryza sativa Japonica Group] &gt;gi|113610252|dbj|BAF20630.1| Os07g0108300 [Oryza sativa Japonica Group] &gt;gi|125556971|gb|EAZ02507.1| hypothetical protein OsI_24612 [Oryza sativa Indica G...
leaf	43	2865.27	orf174 [Beta vulgaris subsp. vulgaris]
leaf	Locus_114_Transcript_1/1_Confidence_0.833_Length_362	2835.73	Oxygen-evolving enhancer protein 1, chloroplast precursor, putative [Ricinus communis] &gt;gi|223538464|gb|EEF40070.1| Oxygen-evolving enhancer protein 1, chloroplast precursor, putative [Ricinus communis]
leaf	Locus_16_Transcript_1/1_Confidence_0.833_Length_284	2814.61	glutamine synthetase [Vigna mungo]
leaf	1537	2813.72	hypothetical protein SORBIDRAFT_06g018550 [Sorghum bicolor] &gt;gi|241939125|gb|EES12270.1| hypothetical protein SORBIDRAFT_06g018550 [Sorghum bicolor]
leaf	Locus_11_Transcript_29/32_Confidence_0.194_Length_1029	2802.87	cytosolic ascorbate peroxidase [Elaeis guineensis]
leaf	Locus_36056_Transcript_6/12_Confidence_0.590_Length_452	2796.94	phosphatidylglycerol/phosphatidylinositol transfer protein precursor [Camellia sinensis]
leaf	Locus_38856_Transcript_1/2_Confidence_1.000_Length_246	2768.68	Cell wall-associated hydrolase, partial [Medicago truncatula] &gt;gi|355503009|gb|AES84212.1| Cell wall-associated hydrolase, partial [Medicago truncatula]
leaf	Locus_344_Transcript_104/211_Confidence_0.060_Length_2133	2707.71	uncharacterized protein LOC100382799 [Zea mays] &gt;gi|223974185|gb|ACN31280.1| unknown [Zea mays]
leaf	Locus_35256_Transcript_1/1_Confidence_0.500_Length_230	2515.99	leucine rich protein [Arachis hypogaea]
leaf	2	2455.91	ribulose-1,5-bisphosphate carboxylase/oxygenase activase 1 [Gossypium hirsutum]
leaf	Locus_27379_Transcript_3/10_Confidence_0.552_Length_358	2357.03	putative glutamine synthetase [Populus x canadensis]
leaf	103	2334.49	ferredoxin-thioredoxin reductase catalytic chain, chloroplastic [Glycine max] &gt;gi|3913670|sp|O49856.1|FTRC_SOYBN RecName: Full=Ferredoxin-thioredoxin reductase catalytic chain, chloroplastic; Short=FTR-C; Flags: Precursor &gt;gi|2765445|emb|CAA75356.1| ferredoxin thioredoxin reductase precursor [...
leaf	Locus_36311_Transcript_3/5_Confidence_0.688_Length_378	2312.66	LOC100284511 precursor [Zea mays] &gt;gi|195642580|gb|ACG40758.1| gamma-interferon-inducible lysosomal thiol reductase precursor [Zea mays]
leaf	116	2306.63	IPP/DMAPP synthase [Stevia rebaudiana]
leaf	Locus_37625_Transcript_1/2_Confidence_0.917_Length_271	2282.35	60S ribosomal protein L24 [Elaeis guineensis]
leaf	Locus_6639_Transcript_8/10_Confidence_0.351_Length_1108	2264.33	predicted protein [Populus trichocarpa] &gt;gi|222865572|gb|EEF02703.1| predicted protein [Populus trichocarpa]
leaf	Locus_792_Transcript_49/73_Confidence_0.134_Length_1923	2215.21	alanine glyoxylate aminotransferase [Peperomia rupiseda]
leaf	Locus_438_Transcript_86/89_Confidence_0.114_Length_2175	2207.39	Cell division protein ftsH, putative [Ricinus communis] &gt;gi|223540420|gb|EEF41989.1| Cell division protein ftsH, putative [Ricinus communis]
leaf	Locus_8_Transcript_306/692_Confidence_0.027_Length_2419	2198.2	Tar1p [Medicago truncatula] &gt;gi|355515726|gb|AES97349.1| Tar1p [Medicago truncatula]
leaf	3417	2193.57	unnamed protein product [Vitis vinifera]
leaf	17	2166.36	unnamed protein product [Vitis vinifera]
leaf	Locus_73_Transcript_1/3_Confidence_0.577_Length_708	2162.63	Cell wall-associated hydrolase, partial [Medicago truncatula] &gt;gi|355503009|gb|AES84212.1| Cell wall-associated hydrolase, partial [Medicago truncatula]
leaf	Locus_129_Transcript_1/1_Confidence_0.500_Length_295	2122.39	unknown [Medicago truncatula]
leaf	Locus_38702_Transcript_1/1_Confidence_0.600_Length_264	1996.05	No hits found
leaf	Locus_14032_Transcript_4/5_Confidence_0.708_Length_635	1991.74	peroxisome type ascorbate peroxidase [Elaeis guineensis]
leaf	Locus_13_Transcript_36/39_Confidence_0.190_Length_913	1965.64	unknown [Medicago truncatula]
leaf	927	1947.86	Cell division protein ftsH, putative [Ricinus communis] &gt;gi|223540420|gb|EEF41989.1| Cell division protein ftsH, putative [Ricinus communis]
leaf	Locus_371_Transcript_53/65_Confidence_0.143_Length_2133	1917.25	PREDICTED: UDP-glycosyltransferase 85A2 [Vitis vinifera]
leaf	Locus_38442_Transcript_1/1_Confidence_0.667_Length_256	1886.24	PREDICTED: uncharacterized protein LOC100788940 [Glycine max]
leaf	Locus_519_Transcript_63/92_Confidence_0.118_Length_1225	1885.56	PREDICTED: elongation factor Tu, chloroplastic-like isoform 1 [Vitis vinifera] &gt;gi|359488736|ref|XP_003633809.1| PREDICTED: elongation factor Tu, chloroplastic-like isoform 2 [Vitis vinifera] &gt;gi|359488738|ref|XP_003633810.1| PREDICTED: elongation factor Tu, chloroplastic-like isoform 3 [Vitis...
leaf	Locus_36199_Transcript_1/1_Confidence_0.600_Length_280	1866.98	No hits found
leaf	Locus_35281_Transcript_1/2_Confidence_0.333_Length_215	1853.1	No hits found
leaf	2868	1840.9	PREDICTED: uncharacterized protein LOC100803147 [Glycine max]
leaf	Locus_15499_Transcript_2/2_Confidence_0.667_Length_234	1823.57	PREDICTED: glycine dehydrogenase [decarboxylating], mitochondrial-like [Cucumis sativus]
leaf	Locus_8825_Transcript_2/4_Confidence_0.667_Length_501	1821.94	farnesylated protein 1 [Hordeum vulgare subsp. vulgare]
leaf	Locus_4086_Transcript_4/21_Confidence_0.236_Length_949	1792.36	QM-like protein [Elaeis guineensis]
leaf	Locus_3082_Transcript_5/7_Confidence_0.409_Length_658	1789.75	alcohol dehydrogenase, putative [Ricinus communis] &gt;gi|223535342|gb|EEF37017.1| alcohol dehydrogenase, putative [Ricinus communis]
leaf	Locus_37583_Transcript_1/1_Confidence_0.667_Length_214	1776.41	glucosyltransferase [Linum usitatissimum]
leaf	Locus_35549_Transcript_1/1_Confidence_0.909_Length_364	1775.86	catalase 2, partial [Vigna unguiculata]
leaf	Locus_1303_Transcript_18/39_Confidence_0.261_Length_1156	1762.37	chloroplast carbonic anhydrase [Pachysandra terminalis]
leaf	Locus_32668_Transcript_1/2_Confidence_0.500_Length_312	1746.36	Os01g0542000 [Oryza sativa Japonica Group] &gt;gi|22535714|dbj|BAC10886.1| DNA-damage-repair/toleration protein-like [Oryza sativa Japonica Group] &gt;gi|255673333|dbj|BAF05186.2| Os01g0542000 [Oryza sativa Japonica Group]
leaf	Locus_32953_Transcript_9/12_Confidence_0.548_Length_469	1725.67	predicted protein [Hordeum vulgare subsp. vulgare]
leaf	Locus_35165_Transcript_6/10_Confidence_0.548_Length_403	1724.99	predicted protein [Populus trichocarpa] &gt;gi|222865923|gb|EEF03054.1| predicted protein [Populus trichocarpa]
leaf	Locus_35675_Transcript_5/10_Confidence_0.606_Length_383	1711.11	uncharacterized protein LOC100527926 [Glycine max] &gt;gi|255633588|gb|ACU17153.1| unknown [Glycine max]
leaf	Locus_34922_Transcript_1/2_Confidence_0.833_Length_247	1698.15	No hits found
leaf	Locus_37538_Transcript_1/1_Confidence_0.971_Length_366	1692.04	unknown [Populus trichocarpa]
leaf	Locus_37042_Transcript_1/1_Confidence_0.833_Length_258	1682.02	polyubiquitin, partial [Solanum tuberosum]
leaf	1444	1637.39	PREDICTED: NADH dehydrogenase [ubiquinone] iron-sulfur protein 7, mitochondrial-like [Cucumis sativus] &gt;gi|449486640|ref|XP_004157354.1| PREDICTED: NADH dehydrogenase [ubiquinone] iron-sulfur protein 7, mitochondrial-like [Cucumis sativus]
leaf	Locus_325_Transcript_1/1_Confidence_0.857_Length_296	1619.46	photosystem I subunit III precursor (chloroplast) [Solanum tuberosum]
leaf	Locus_36014_Transcript_1/2_Confidence_0.800_Length_207	1611.72	aspartic acid protease [Ananas comosus]
leaf	168	1607.87	hypothetical protein ARALYDRAFT_907735 [Arabidopsis lyrata subsp. lyrata] &gt;gi|297322476|gb|EFH52897.1| hypothetical protein ARALYDRAFT_907735 [Arabidopsis lyrata subsp. lyrata]
leaf	32	1606.25	PREDICTED: polyubiquitin-A-like [Glycine max]
leaf	Locus_37683_Transcript_1/1_Confidence_0.944_Length_239	1595.37	No hits found
leaf	4018	1594.76	ribulose-5-phosphate-3-epimerase, putative [Ricinus communis] &gt;gi|223546334|gb|EEF47836.1| ribulose-5-phosphate-3-epimerase, putative [Ricinus communis]
leaf	Locus_168_Transcript_3/7_Confidence_0.318_Length_510	1573.58	ADP-ribosylation factor [Hyacinthus orientalis]
leaf	Locus_24612_Transcript_2/7_Confidence_0.438_Length_435	1567.72	No hits found
leaf	Locus_37416_Transcript_2/3_Confidence_0.417_Length_433	1528.66	translation elongation factor G, putative [Ricinus communis] &gt;gi|223549480|gb|EEF50968.1| translation elongation factor G, putative [Ricinus communis]
leaf	Locus_950_Transcript_1/5_Confidence_0.444_Length_405	1522.18	PREDICTED: DAG protein, chloroplastic isoform 1 [Vitis vinifera] &gt;gi|359493924|ref|XP_003634693.1| PREDICTED: DAG protein, chloroplastic isoform 2 [Vitis vinifera]
leaf	Locus_23698_Transcript_2/2_Confidence_0.600_Length_291	1497.54	ORF44l [Pinus koraiensis] &gt;gi|145048840|gb|ABP35457.1| ORF44l [Pinus koraiensis]
leaf	1927	1472.98	PREDICTED: BI1-like protein-like [Vitis vinifera] &gt;gi|297736960|emb|CBI26161.3| unnamed protein product [Vitis vinifera]
leaf	Locus_35972_Transcript_1/1_Confidence_0.000_Length_225	1464	50S ribosomal protein L3 [Arabidopsis thaliana]
leaf	3984	1458.41	aci-reductone dioxygenase-like protein [Elaeis guineensis]
leaf	Locus_31801_Transcript_2/5_Confidence_0.545_Length_650	1440.67	cytosolic monodehydroascorbate reductase [Oryza sativa Japonica Group]
leaf	4	1435.76	glyceraldehyde-3-phosphate dehydrogenase [Mangifera indica]
leaf	Locus_37040_Transcript_3/3_Confidence_0.667_Length_336	1435.3	PREDICTED: 40S ribosomal protein S8 [Glycine max]
leaf	Locus_547_Transcript_9/19_Confidence_0.238_Length_713	1431.44	predicted protein [Hordeum vulgare subsp. vulgare]
leaf	Locus_5163_Transcript_20/29_Confidence_0.149_Length_467	1424.98	No hits found
leaf	Locus_34945_Transcript_1/1_Confidence_0.000_Length_224	1422.03	No hits found
leaf	2327	1418.1	hypothetical protein SELMODRAFT_66389 [Selaginella moellendorffii] &gt;gi|300167793|gb|EFJ34397.1| hypothetical protein SELMODRAFT_66389 [Selaginella moellendorffii]
leaf	Locus_38337_Transcript_1/1_Confidence_0.750_Length_342	1407.15	predicted protein [Populus trichocarpa] &gt;gi|222862262|gb|EEE99768.1| predicted protein [Populus trichocarpa]
leaf	Locus_38225_Transcript_1/1_Confidence_0.714_Length_294	1404.45	PREDICTED: subtilisin-like protease-like [Brachypodium distachyon]
leaf	Locus_5487_Transcript_2/3_Confidence_0.571_Length_789	1401.12	LOC541901 [Zea mays] &gt;gi|33340598|gb|AAQ14869.1|AF330034_1 isopentenyl pyrophosphate isomerase [Zea mays] &gt;gi|194695708|gb|ACF81938.1| unknown [Zea mays] &gt;gi|194699804|gb|ACF83986.1| unknown [Zea mays] &gt;gi|195606038|gb|ACG24849.1| isopentenyl-diphosphate delta-isomerase II [Zea mays]
leaf	Locus_11261_Transcript_3/5_Confidence_0.500_Length_532	1388.41	temperature-induced lipocalin [Elaeis guineensis]
leaf	51	1376.96	PREDICTED: formate dehydrogenase, mitochondrial [Vitis vinifera] &gt;gi|296087673|emb|CBI34929.3| unnamed protein product [Vitis vinifera]
leaf	Locus_19513_Transcript_1/2_Confidence_0.667_Length_225	1376.4	glutamine synthetase GS2 [Apium graveolens Dulce Group]
leaf	Locus_8316_Transcript_2/9_Confidence_0.311_Length_832	1369.86	RecName: Full=Carotenoid 9,10(9&apos;,10&apos;)-cleavage dioxygenase; AltName: Full=CsCCD &gt;gi|30424396|emb|CAC79592.1| crocetin dialdehyde [Crocus sativus]
leaf	1115	1366.19	PREDICTED: uncharacterized protein LOC100841677 [Brachypodium distachyon]
leaf	Locus_39065_Transcript_1/1_Confidence_1.000_Length_240	1362.25	No hits found
leaf	Locus_23685_Transcript_2/2_Confidence_0.571_Length_455	1352.05	chloroplast chlorophyll A/B binding protein [Mangifera indica]
leaf	Locus_400_Transcript_2/10_Confidence_0.462_Length_1126	1326.57	PREDICTED: chloroplast stem-loop binding protein of 41 kDa a, chloroplastic-like, partial [Cucumis sativus]
leaf	Locus_7589_Transcript_2/3_Confidence_0.800_Length_474	1321.53	PREDICTED: aquaporin NIP6-1-like [Glycine max]
leaf	4036	1317.65	No hits found
leaf	Locus_10304_Transcript_3/5_Confidence_0.579_Length_1264	1316.08	PREDICTED: ATP-dependent Clp protease proteolytic subunit-related protein 1, chloroplastic [Vitis vinifera] &gt;gi|296083061|emb|CBI22465.3| unnamed protein product [Vitis vinifera]
leaf	Locus_36035_Transcript_1/1_Confidence_0.333_Length_380	1302.02	uncharacterized protein LOC100527688 [Glycine max] &gt;gi|255632956|gb|ACU16832.1| unknown [Glycine max]
leaf	Locus_279_Transcript_43/46_Confidence_0.266_Length_2049	1294.06	RecName: Full=Chlorophyll a-b binding protein 7, chloroplastic; AltName: Full=LHCI type II CAB-7; Flags: Precursor &gt;gi|19180|emb|CAA32197.1| chlorophyll a/b-binding protein [Solanum lycopersicum] &gt;gi|170431|gb|AAA34159.1| chlorophyll a/b-binding protein [Solanum lycopersicum] &gt;gi|226546|prf...
leaf	Locus_239_Transcript_1/1_Confidence_0.857_Length_250	1290.54	PSI reaction center subunit II [Citrus sinensis] &gt;gi|157678950|dbj|BAF80473.1| PSI reaction center subunit II [Citrus sinensis]
leaf	Locus_31414_Transcript_2/2_Confidence_0.429_Length_289	1289.46	hypothetical protein ARALYDRAFT_487407 [Arabidopsis lyrata subsp. lyrata] &gt;gi|297319071|gb|EFH49493.1| hypothetical protein ARALYDRAFT_487407 [Arabidopsis lyrata subsp. lyrata]
leaf	Locus_7987_Transcript_1/1_Confidence_0.000_Length_235	1284.49	No hits found
leaf	Locus_35257_Transcript_1/1_Confidence_0.800_Length_223	1284.38	No hits found
leaf	Locus_37045_Transcript_1/1_Confidence_0.750_Length_241	1284.35	No hits found
leaf	Locus_36055_Transcript_1/1_Confidence_0.500_Length_209	1276.01	hypothetical protein SORBIDRAFT_10g006090 [Sorghum bicolor] &gt;gi|241916216|gb|EER89360.1| hypothetical protein SORBIDRAFT_10g006090 [Sorghum bicolor]
leaf	Locus_3311_Transcript_1/4_Confidence_0.533_Length_649	1261.77	peroxisomal biogenesis factor, putative [Ricinus communis] &gt;gi|223548975|gb|EEF50464.1| peroxisomal biogenesis factor, putative [Ricinus communis]
leaf	1459	1226.08	catalase, partial [Populus tomentosa]
leaf	Locus_121_Transcript_1/1_Confidence_0.857_Length_280	1223.69	hypothetical protein CHLPROCp009, partial [Auxenochlorella protothecoides]
leaf	Locus_37453_Transcript_1/1_Confidence_0.500_Length_492	1221.55	translation initiation factor [Elaeis guineensis]
leaf	3593	1219.63	PREDICTED: probable mannitol dehydrogenase-like [Cucumis sativus] &gt;gi|449496398|ref|XP_004160124.1| PREDICTED: probable mannitol dehydrogenase-like [Cucumis sativus] &gt;gi|227330353|emb|CAY19192.1| somatic embryogenesis cinnamyl alcohol dehydrogenase 1 [Cucumis sativus]
leaf	Locus_4915_Transcript_2/4_Confidence_0.500_Length_585	1211.6	unknown [Lotus japonicus]
leaf	Locus_35531_Transcript_2/2_Confidence_0.500_Length_233	1208.63	PREDICTED: xanthoxin dehydrogenase-like [Vitis vinifera]
leaf	Locus_8169_Transcript_1/5_Confidence_0.529_Length_311	1200.25	PREDICTED: ubiquitin-conjugating enzyme E2 variant 1D [Vitis vinifera]
leaf	Locus_7030_Transcript_1/1_Confidence_0.500_Length_211	1199.9	cathepsin b-like cysteine proteinase 3 [Oryza sativa Indica Group]
leaf	3352	1195.34	No hits found
leaf	Locus_36611_Transcript_2/2_Confidence_0.500_Length_276	1190.32	No hits found
leaf	Locus_25569_Transcript_1/3_Confidence_0.667_Length_255	1188.46	No hits found
leaf	2095	1182.24	Os06g0724400 [Oryza sativa Japonica Group] &gt;gi|54291010|dbj|BAD61688.1| unknown protein [Oryza sativa Japonica Group] &gt;gi|54291609|dbj|BAD62532.1| unknown protein [Oryza sativa Japonica Group] &gt;gi|255677412|dbj|BAF20526.2| Os06g0724400 [Oryza sativa Japonica Group]
leaf	Locus_14345_Transcript_2/3_Confidence_0.500_Length_490	1181.63	ribosomal protein L18a [Elaeis guineensis]
leaf	2244	1174.49	hypothetical protein VITISV_010521 [Vitis vinifera]
leaf	Locus_36298_Transcript_3/5_Confidence_0.690_Length_880	1172.26	unnamed protein product [Oryza sativa Japonica Group] &gt;gi|215765838|dbj|BAG87535.1| unnamed protein product [Oryza sativa Japonica Group] &gt;gi|215767360|dbj|BAG99588.1| unnamed protein product [Oryza sativa Japonica Group]
leaf	Locus_1158_Transcript_10/28_Confidence_0.272_Length_1259	1171.03	Os02g0720900 [Oryza sativa Japonica Group] &gt;gi|45735844|dbj|BAD12879.1| putative chloroplast nucleoid DNA-binding protein cnd41 [Oryza sativa Japonica Group] &gt;gi|45735970|dbj|BAD12999.1| putative chloroplast nucleoid DNA-binding protein cnd41 [Oryza sativa Japonica Group] &gt;gi|113537487|dbj|...
leaf	Locus_35278_Transcript_1/2_Confidence_0.333_Length_289	1162.33	eukaryotic translation initiation factor 3 subunit, putative [Ricinus communis] &gt;gi|223530715|gb|EEF32586.1| eukaryotic translation initiation factor 3 subunit, putative [Ricinus communis]
leaf	Locus_7147_Transcript_1/3_Confidence_0.667_Length_300	1161.38	No hits found
leaf	Locus_113_Transcript_338/341_Confidence_0.038_Length_1600	1157.19	putative mitochondrial aldehyde dehydrogenase [Populus x canadensis]
leaf	Locus_1258_Transcript_24/37_Confidence_0.177_Length_2305	1147.01	unnamed protein product [Vitis vinifera]
leaf	39	1140.77	uncharacterized protein LOC100276918 [Zea mays] &gt;gi|195636712|gb|ACG37824.1| hypothetical protein [Zea mays] &gt;gi|413938253|gb|AFW72804.1| hypothetical protein ZEAMMB73_131719 [Zea mays]
leaf	Locus_32574_Transcript_3/3_Confidence_0.571_Length_405	1139.07	60S ribosomal protein L13E [Elaeis guineensis]
leaf	Locus_35131_Transcript_1/1_Confidence_0.000_Length_384	1137.09	hypothetical protein MA4_8L21.46 [Musa acuminata]
leaf	Locus_32653_Transcript_2/2_Confidence_0.400_Length_433	1134.62	elongation factor 1-alpha [Nicotiana tabacum]
leaf	Locus_35812_Transcript_1/1_Confidence_0.000_Length_275	1126.04	hypothetical protein SORBIDRAFT_02g024610 [Sorghum bicolor] &gt;gi|241925753|gb|EER98897.1| hypothetical protein SORBIDRAFT_02g024610 [Sorghum bicolor]
leaf	Locus_22077_Transcript_1/1_Confidence_0.000_Length_232	1109.61	hypothetical protein SORBIDRAFT_05g016477 [Sorghum bicolor] &gt;gi|241936576|gb|EES09721.1| hypothetical protein SORBIDRAFT_05g016477 [Sorghum bicolor]
leaf	100	1103.02	catalase 2 [Elaeis guineensis] &gt;gi|406870051|gb|AFS65099.1| catalase 2 [Elaeis guineensis]
leaf	Locus_29968_Transcript_3/4_Confidence_0.588_Length_757	1099.98	chloroplast glyceraldehyde-3-phosphate dehydrogenase B subunit [Agave tequilana]
leaf	Locus_2602_Transcript_3/6_Confidence_0.632_Length_595	1099.06	copper/zinc superoxide dismutase [Melastoma malabathricum]
leaf	Locus_31014_Transcript_1/1_Confidence_0.000_Length_516	1097.63	chlorophyll A-B binding protein (CAB), putative [Musa balbisiana]
leaf	Locus_3154_Transcript_2/5_Confidence_0.571_Length_224	1093.45	No hits found
leaf	73	1086.79	hypothetical protein VOLCADRAFT_84863 [Volvox carteri f. nagariensis] &gt;gi|302857182|ref|XP_002959811.1| hypothetical protein VOLCADRAFT_85029 [Volvox carteri f. nagariensis] &gt;gi|300254269|gb|EFJ39125.1| hypothetical protein VOLCADRAFT_85029 [Volvox carteri f. nagariensis] &gt;gi|300255219|gb|E...
leaf	2158	1080.11	LYTB-like protein 1 [Epipremnum aureum]
leaf	Locus_7052_Transcript_2/13_Confidence_0.458_Length_3838	1075.7	lrr receptor protein kinase, putative [Ricinus communis] &gt;gi|223549388|gb|EEF50876.1| lrr receptor protein kinase, putative [Ricinus communis]
leaf	Locus_38894_Transcript_1/1_Confidence_0.000_Length_244	1073.53	translation initiation factor [Elaeis guineensis]
leaf	Locus_38668_Transcript_1/1_Confidence_0.600_Length_325	1061.78	unnamed protein product [Vitis vinifera]
leaf	2474	1052.79	PREDICTED: ubiquitin-conjugating enzyme E2 35 isoform 1 [Vitis vinifera] &gt;gi|255564766|ref|XP_002523377.1| Ubiquitin-conjugating enzyme E2 N, putative [Ricinus communis] &gt;gi|449438927|ref|XP_004137239.1| PREDICTED: ubiquitin-conjugating enzyme E2 35-like [Cucumis sativus] &gt;gi|449483162|ref|...
leaf	Locus_5984_Transcript_15/22_Confidence_0.325_Length_1784	1050.98	Rieske iron-sulphur protein precursor [Pinellia ternata]
leaf	Locus_6549_Transcript_1/11_Confidence_0.314_Length_411	1049.12	PREDICTED: probable calcium-binding protein CML35 [Vitis vinifera]
leaf	Locus_36428_Transcript_1/1_Confidence_0.000_Length_337	1047.77	PREDICTED: NAD-dependent malic enzyme 2, mitochondrial-like [Cucumis sativus]
leaf	Locus_35266_Transcript_1/2_Confidence_0.500_Length_528	1047.15	PREDICTED: 60S ribosomal protein L38 [Glycine max]
leaf	Locus_34068_Transcript_2/3_Confidence_0.667_Length_273	1021.77	No hits found
leaf	Locus_35678_Transcript_2/2_Confidence_0.556_Length_704	1018.53	PREDICTED: inner membrane protein PPF-1, chloroplastic isoform 2 [Vitis vinifera]
leaf	Locus_4990_Transcript_3/9_Confidence_0.409_Length_824	1016.58	RecName: Full=Carotenoid 9,10(9&apos;,10&apos;)-cleavage dioxygenase; AltName: Full=CsCCD &gt;gi|30424396|emb|CAC79592.1| crocetin dialdehyde [Crocus sativus]
leaf	Locus_34670_Transcript_1/2_Confidence_0.333_Length_216	1014.66	unknown [Zea mays]
leaf	Locus_15698_Transcript_1/2_Confidence_0.571_Length_379	1010.86	unnamed protein product [Vitis vinifera]
leaf	3951	1009.52	unknown [Medicago truncatula]
leaf	Locus_134_Transcript_8/22_Confidence_0.494_Length_1837	1008.28	fructose-bisphosphate aldolase, putative [Ricinus communis] &gt;gi|223541223|gb|EEF42778.1| fructose-bisphosphate aldolase, putative [Ricinus communis]
leaf	2576	1004.16	PREDICTED: transmembrane protein 205-like [Brachypodium distachyon]
leaf	Locus_6913_Transcript_2/3_Confidence_0.800_Length_638	1000.26	lipid transfer protein [Helianthus annuus]
leaf	947	999.423	predicted protein [Populus trichocarpa] &gt;gi|222857998|gb|EEE95545.1| predicted protein [Populus trichocarpa]
leaf	1519	998.957	No hits found
leaf	Locus_31642_Transcript_2/4_Confidence_0.500_Length_336	997.366	No hits found
leaf	Locus_35400_Transcript_1/1_Confidence_0.000_Length_257	993.042	structure-specific recognition protein, putative [Ricinus communis] &gt;gi|223543484|gb|EEF45015.1| structure-specific recognition protein, putative [Ricinus communis]
leaf	Locus_38026_Transcript_1/1_Confidence_0.500_Length_672	989.704	50S ribosomal protein L3 [Medicago truncatula] &gt;gi|355493122|gb|AES74325.1| 50S ribosomal protein L3 [Medicago truncatula]
leaf	Locus_38510_Transcript_1/1_Confidence_0.500_Length_262	989.286	putative elongation factor eEF1-alpha chain A4 [Prunus dulcis]
leaf	Locus_36837_Transcript_1/2_Confidence_0.750_Length_234	982.47	hypothetical protein OsI_33814 [Oryza sativa Indica Group]
leaf	Locus_7343_Transcript_3/6_Confidence_0.533_Length_346	981.293	Os03g0285100 [Oryza sativa Japonica Group] &gt;gi|108707554|gb|ABF95349.1| expressed protein [Oryza sativa Japonica Group] &gt;gi|108707555|gb|ABF95350.1| expressed protein [Oryza sativa Japonica Group] &gt;gi|113548239|dbj|BAF11682.1| Os03g0285100 [Oryza sativa Japonica Group] &gt;gi|215701256|dbj|...
leaf	Locus_39049_Transcript_1/1_Confidence_1.000_Length_271	972.788	No hits found
leaf	Locus_31896_Transcript_1/1_Confidence_0.667_Length_415	968.889	Cell wall-associated hydrolase, partial [Medicago truncatula] &gt;gi|355503009|gb|AES84212.1| Cell wall-associated hydrolase, partial [Medicago truncatula]
leaf	Locus_15387_Transcript_1/1_Confidence_0.800_Length_290	967.359	No hits found
leaf	3214	949.162	No hits found
leaf	938	948.607	uncharacterized protein LOC100799358 [Glycine max] &gt;gi|255635100|gb|ACU17908.1| unknown [Glycine max]
leaf	Locus_35742_Transcript_1/1_Confidence_0.500_Length_274	935.959	PREDICTED: ATP-dependent Clp protease proteolytic subunit-related protein 3, chloroplastic [Vitis vinifera] &gt;gi|296089701|emb|CBI39520.3| unnamed protein product [Vitis vinifera]
leaf	Locus_187_Transcript_1/1_Confidence_0.750_Length_252	933.98	hypothetical protein CYtaCp093 [Cycas taitungensis] &gt;gi|150251548|ref|YP_001312280.1| hypothetical protein CYtaCp115 [Cycas taitungensis] &gt;gi|149941576|dbj|BAF65000.1| hypothetical protein (chloroplast) [Cycas taitungensis] &gt;gi|149941598|dbj|BAF65022.1| hypothetical protein (chloroplast) [C...
leaf	Locus_36219_Transcript_1/2_Confidence_1.000_Length_560	933.336	RecName: Full=Superoxide dismutase [Cu-Zn] &gt;gi|6273423|emb|CAB60191.1| copper/zinc-superoxide dismutase [Ananas comosus]
leaf	Locus_5041_Transcript_13/41_Confidence_0.144_Length_1079	931.39	PREDICTED: cytochrome P450 71B35-like isoform 2 [Vitis vinifera]
leaf	Locus_37427_Transcript_1/2_Confidence_0.333_Length_305	926.647	protein disulfide isomerase 2 precursor [Elaeis guineensis]
leaf	Locus_12433_Transcript_2/7_Confidence_0.478_Length_699	925.368	unknown [Populus trichocarpa x Populus deltoides]
leaf	Locus_37806_Transcript_1/1_Confidence_0.857_Length_364	925.008	unnamed protein product [Vitis vinifera]
leaf	Locus_36302_Transcript_1/1_Confidence_0.750_Length_257	924.529	vacuolar ATPase subunit c [Cucumis sativus]
leaf	Locus_37637_Transcript_1/1_Confidence_0.000_Length_264	923.774	hypothetical protein SORBIDRAFT_09g020290 [Sorghum bicolor] &gt;gi|241945086|gb|EES18231.1| hypothetical protein SORBIDRAFT_09g020290 [Sorghum bicolor]
leaf	Locus_8129_Transcript_1/2_Confidence_0.333_Length_318	918.539	unknown [Zea mays]
leaf	Locus_15357_Transcript_1/8_Confidence_0.500_Length_226	916.895	No hits found
leaf	Locus_32814_Transcript_1/2_Confidence_0.333_Length_582	916.494	TPA: hypothetical protein ZEAMMB73_178037 [Zea mays]
leaf	Locus_38077_Transcript_1/1_Confidence_0.833_Length_257	915.767	PREDICTED: uncharacterized protein LOC101212562 [Cucumis sativus] &gt;gi|449529905|ref|XP_004171938.1| PREDICTED: uncharacterized protein LOC101228828 [Cucumis sativus]
leaf	Locus_39007_Transcript_1/1_Confidence_1.000_Length_249	907.654	PREDICTED: uncharacterized protein LOC100250645 [Vitis vinifera] &gt;gi|296088978|emb|CBI38681.3| unnamed protein product [Vitis vinifera]
leaf	Locus_32284_Transcript_1/2_Confidence_0.333_Length_336	896.85	No hits found
leaf	3084	891.351	hypothetical protein ZEAMMB73_651158 [Zea mays]
leaf	1611	887.58	predicted protein [Populus trichocarpa] &gt;gi|222858920|gb|EEE96467.1| predicted protein [Populus trichocarpa]
leaf	Locus_4922_Transcript_1/3_Confidence_0.571_Length_342	884.881	RecName: Full=Acyl-CoA-binding protein; Short=ACBP &gt;gi|1938236|emb|CAA70200.1| acyl-CoA-binding protein [Ricinus communis]
leaf	Locus_39162_Transcript_1/1_Confidence_1.000_Length_292	884.342	No hits found
leaf	Locus_25455_Transcript_2/4_Confidence_0.545_Length_339	883.139	conserved hypothetical protein [Ricinus communis] &gt;gi|223549297|gb|EEF50786.1| conserved hypothetical protein [Ricinus communis]
leaf	Locus_2434_Transcript_2/4_Confidence_0.862_Length_691	879.34	hypothetical protein EuglglCp070 [Eucalyptus globulus subsp. globulus] &gt;gi|108802701|ref|YP_636358.1| hypothetical protein EuglglCp084 [Eucalyptus globulus subsp. globulus] &gt;gi|122219157|sp|Q49KT9.1|YCF68_EUCGG RecName: Full=Uncharacterized protein ycf68; AltName: Full=ORF113 &gt;gi|60460854|g...
leaf	Locus_38115_Transcript_1/1_Confidence_0.875_Length_240	879.11	chalcone-flavanone isomerase [Elaeis oleifera]
leaf	Locus_11021_Transcript_3/8_Confidence_0.412_Length_920	876.36	glucosyltransferase [Crocus sativus]
leaf	Locus_38138_Transcript_1/1_Confidence_0.857_Length_290	870.694	putative p-nitrophenylphosphatase [Cucumis sativus]
leaf	Locus_38554_Transcript_1/1_Confidence_0.000_Length_242	870.062	Pinus taeda anonymous locus 2_8021_02 genomic sequence &gt;gi|383145937|gb|AFG54582.1| Pinus taeda anonymous locus 2_8021_02 genomic sequence &gt;gi|383145939|gb|AFG54583.1| Pinus taeda anonymous locus 2_8021_02 genomic sequence &gt;gi|383145941|gb|AFG54584.1| Pinus taeda anonymous locus 2_8021_02 g...
leaf	Locus_37001_Transcript_1/2_Confidence_0.750_Length_251	865.129	cytochrome P450 [Iris hollandica]
leaf	3011	863.355	ubiquitin extension protein-like protein [Elaeis guineensis]
leaf	Locus_7749_Transcript_2/10_Confidence_0.464_Length_832	859.307	predicted protein [Populus trichocarpa] &gt;gi|222836750|gb|EEE75143.1| predicted protein [Populus trichocarpa]
leaf	Locus_23709_Transcript_1/1_Confidence_0.667_Length_271	858.2	No hits found
leaf	Locus_2548_Transcript_3/15_Confidence_0.444_Length_2056	856.652	PREDICTED: chlorophyll a-b binding protein CP24 10A, chloroplastic [Glycine max]
leaf	Locus_25251_Transcript_1/2_Confidence_0.333_Length_242	855.518	unnamed protein product [Vitis vinifera]
leaf	Locus_599_Transcript_2/15_Confidence_0.300_Length_536	853.48	PREDICTED: elongation factor 2-like, partial [Cucumis sativus]
leaf	Locus_35846_Transcript_1/1_Confidence_0.667_Length_235	848.912	predicted protein [Populus trichocarpa] &gt;gi|222864897|gb|EEF02028.1| predicted protein [Populus trichocarpa]
leaf	48	844.119	40S ribosomal protein S25, putative [Ricinus communis] &gt;gi|223536907|gb|EEF38545.1| 40S ribosomal protein S25, putative [Ricinus communis]
leaf	Locus_34324_Transcript_1/1_Confidence_0.000_Length_208	840.713	hypothetical protein ZEAMMB73_806603 [Zea mays]
leaf	1040	840.678	unknown [Lotus japonicus]
leaf	Locus_14672_Transcript_3/5_Confidence_0.545_Length_755	834.432	unknown [Zea mays]
leaf	Locus_526_Transcript_10/93_Confidence_0.081_Length_1798	834.378	glycine decarboxylase P-protein [Moricandia nitens]
leaf	Locus_796_Transcript_3/8_Confidence_0.310_Length_1111	834.151	unknown [Glycine max]
leaf	Locus_4571_Transcript_21/28_Confidence_0.296_Length_1336	833.151	predicted protein [Populus trichocarpa] &gt;gi|118486634|gb|ABK95154.1| unknown [Populus trichocarpa] &gt;gi|222855698|gb|EEE93245.1| predicted protein [Populus trichocarpa]
leaf	Locus_33084_Transcript_1/1_Confidence_0.000_Length_215	828.62	unnamed protein product [Vitis vinifera]
leaf	1338	820.318	zinc metalloprotease, putative [Ricinus communis] &gt;gi|223542168|gb|EEF43712.1| zinc metalloprotease, putative [Ricinus communis]
leaf	Locus_846_Transcript_8/31_Confidence_0.128_Length_1225	820.023	triosphosphate isomerase-like protein type I [Dimocarpus longan]
leaf	53	816.525	No hits found
leaf	3861	815.595	putative transmembrane BAX inhibitor motif-containing protein [Elaeis guineensis]
leaf	2479	813.527	RUB1 conjugating enzyme [Elaeis guineensis]
leaf	Locus_23796_Transcript_1/1_Confidence_0.000_Length_220	813.125	ubiquitin / ribosomal protein S27a - potato (fragment)
leaf	Locus_39076_Transcript_1/1_Confidence_1.000_Length_203	805.759	putative photosystem Q(B) protein [Populus trichocarpa x Populus deltoides]
leaf	120	798.271	No hits found
leaf	194	795.267	unknown [Glycine max]
leaf	Locus_35830_Transcript_2/3_Confidence_0.750_Length_698	795.019	putative chloroplast photosystem I subunit O [Wolffia arrhiza]
leaf	436	793.271	predicted protein [Hordeum vulgare subsp. vulgare]
leaf	Locus_32032_Transcript_1/3_Confidence_0.556_Length_456	791.412	PREDICTED: uncharacterized protein LOC100822046 [Brachypodium distachyon]
leaf	3716	789.545	RecName: Full=Histone H2B.1 &gt;gi|152032513|sp|A3AGM4.1|H2B1_ORYSJ RecName: Full=Histone H2B.1 &gt;gi|125543337|gb|EAY89476.1| hypothetical protein OsI_11007 [Oryza sativa Indica Group] &gt;gi|125585799|gb|EAZ26463.1| hypothetical protein OsJ_10352 [Oryza sativa Japonica Group]
leaf	Locus_14204_Transcript_5/6_Confidence_0.222_Length_842	788.384	glutamate decarboxylase, putative [Ricinus communis] &gt;gi|223532075|gb|EEF33884.1| glutamate decarboxylase, putative [Ricinus communis]
leaf	Locus_16626_Transcript_1/4_Confidence_0.667_Length_638	787.265	Fd-GOGAT protein [Oryza sativa Japonica Group]
leaf	Locus_14482_Transcript_10/11_Confidence_0.255_Length_470	785.587	uncharacterized protein LOC100790671 [Glycine max] &gt;gi|255640462|gb|ACU20517.1| unknown [Glycine max]
leaf	Locus_38671_Transcript_1/1_Confidence_0.000_Length_265	784.1	phenylalanine ammonia lyase [Platanus x acerifolia]
leaf	Locus_2376_Transcript_1/2_Confidence_0.333_Length_253	782.945	unknown [Populus trichocarpa]
leaf	10	781.895	IAA hydrolase [Phalaenopsis hybrid cultivar]
leaf	Locus_3930_Transcript_1/4_Confidence_0.500_Length_683	780.884	unknown [Populus trichocarpa]
leaf	Locus_10255_Transcript_1/2_Confidence_0.909_Length_625	777.875	40S ribosomal protein S3a-like protein [Elaeis guineensis]
leaf	744	774.819	ribosomal protein S4 [Musa acuminata AAA Group]
leaf	Locus_38798_Transcript_1/1_Confidence_0.000_Length_322	773.376	glyceraldehyde 3-phosphate dehydrogenase [Elaeis guineensis]
leaf	939	770.685	unnamed protein product [Vitis vinifera]
leaf	Locus_35415_Transcript_2/2_Confidence_0.609_Length_647	764.934	PREDICTED: 60S ribosomal protein L7a-like [Vitis vinifera]
leaf	Locus_13573_Transcript_1/6_Confidence_0.500_Length_499	763.955	predicted protein [Populus trichocarpa] &gt;gi|222874260|gb|EEF11391.1| predicted protein [Populus trichocarpa]
leaf	Locus_13587_Transcript_5/5_Confidence_0.423_Length_512	762.315	unnamed protein product [Vitis vinifera]
leaf	Locus_35586_Transcript_1/1_Confidence_0.000_Length_373	759.718	unknown [Zea mays] &gt;gi|194690176|gb|ACF79172.1| unknown [Zea mays] &gt;gi|413918217|gb|AFW58149.1| hypothetical protein ZEAMMB73_760338 [Zea mays]
leaf	Locus_191_Transcript_1/1_Confidence_0.500_Length_253	753.89	unknown [Populus trichocarpa x Populus deltoides]
leaf	Locus_17808_Transcript_1/4_Confidence_0.429_Length_817	752.868	ketol-acid reductoisomerase, chloroplast precursor, putative [Ricinus communis] &gt;gi|223538259|gb|EEF39868.1| ketol-acid reductoisomerase, chloroplast precursor, putative [Ricinus communis]
leaf	Locus_35568_Transcript_1/1_Confidence_0.750_Length_227	750.21	No hits found
leaf	Locus_8483_Transcript_1/2_Confidence_0.400_Length_250	749.005	No hits found
leaf	Locus_7437_Transcript_2/4_Confidence_0.538_Length_483	745.307	ribosomal protein L15 [Elaeis guineensis]
leaf	Locus_5140_Transcript_12/17_Confidence_0.443_Length_997	742.015	PREDICTED: nifU-like protein 2, chloroplastic [Vitis vinifera] &gt;gi|297739542|emb|CBI29724.3| unnamed protein product [Vitis vinifera]
leaf	924	738.011	short-chain dehydrogenase Tic32 [Elaeis guineensis]
leaf	615	735.659	malate dehydrogenase like-protein [Iris x hollandica]
leaf	Locus_4781_Transcript_1/2_Confidence_0.333_Length_408	733.179	Chain A, Structure Of Glutathione S-Transferase Iii In Apo Form
leaf	Locus_6836_Transcript_1/3_Confidence_0.444_Length_339	727.517	lycopene epsilon cyclase [Narcissus tazetta var. chinensis]
leaf	Locus_29455_Transcript_3/4_Confidence_0.737_Length_1012	725.83	peroxiredoxin [Populus trichocarpa] &gt;gi|222833498|gb|EEE71975.1| peroxiredoxin [Populus trichocarpa]
leaf	Locus_370_Transcript_1/3_Confidence_0.750_Length_596	723.04	hypothetical protein MTR_2g030560 [Medicago truncatula] &gt;gi|355483605|gb|AES64808.1| hypothetical protein MTR_2g030560 [Medicago truncatula]
leaf	Locus_11970_Transcript_1/3_Confidence_0.500_Length_559	719.599	phosphatidylcholine-sterol O-acyltransferase, putative [Ricinus communis] &gt;gi|223536595|gb|EEF38239.1| phosphatidylcholine-sterol O-acyltransferase, putative [Ricinus communis]
leaf	Locus_1087_Transcript_1/8_Confidence_0.362_Length_481	716.923	Os03g0711100 [Oryza sativa Japonica Group] &gt;gi|62733537|gb|AAX95654.1| CCT motif, putative [Oryza sativa Japonica Group] &gt;gi|108710714|gb|ABF98509.1| CCT motif family protein, expressed [Oryza sativa Japonica Group] &gt;gi|113549524|dbj|BAF12967.1| Os03g0711100 [Oryza sativa Japonica Group] &g...
leaf	Locus_38675_Transcript_1/1_Confidence_0.000_Length_259	713.389	No hits found
leaf	Locus_23718_Transcript_1/1_Confidence_0.000_Length_427	706.6	PREDICTED: heat shock cognate 70 kDa protein 2-like isoform 2 [Glycine max]
leaf	1363	700.587	type 2 metallothionein-like protein [Typha latifolia]
leaf	Locus_14843_Transcript_3/6_Confidence_0.462_Length_924	696.16	hypothetical protein SORBIDRAFT_06g032170 [Sorghum bicolor] &gt;gi|241938474|gb|EES11619.1| hypothetical protein SORBIDRAFT_06g032170 [Sorghum bicolor]
leaf	Locus_39161_Transcript_1/1_Confidence_1.000_Length_375	695.9	mitochondrial aldehyde dehydrogenase [Sorghum bicolor]
leaf	Locus_4118_Transcript_14/20_Confidence_0.277_Length_808	694.951	predicted protein [Populus trichocarpa] &gt;gi|222847185|gb|EEE84732.1| predicted protein [Populus trichocarpa]
leaf	Locus_23752_Transcript_1/1_Confidence_0.000_Length_866	688.099	phytosulfokine family protein [Musa acuminata]
leaf	Locus_36441_Transcript_2/3_Confidence_0.600_Length_315	687.927	hypothetical protein SORBIDRAFT_02g024610 [Sorghum bicolor] &gt;gi|241925753|gb|EER98897.1| hypothetical protein SORBIDRAFT_02g024610 [Sorghum bicolor]
leaf	Locus_23897_Transcript_3/4_Confidence_0.250_Length_475	683.947	predicted protein [Populus trichocarpa] &gt;gi|222854234|gb|EEE91781.1| predicted protein [Populus trichocarpa]
leaf	Locus_6241_Transcript_3/4_Confidence_0.400_Length_507	683.927	conserved hypothetical protein [Ricinus communis] &gt;gi|223537782|gb|EEF39400.1| conserved hypothetical protein [Ricinus communis]
leaf	Locus_36842_Transcript_1/2_Confidence_0.333_Length_224	683.47	predicted protein [Populus trichocarpa] &gt;gi|118486443|gb|ABK95061.1| unknown [Populus trichocarpa] &gt;gi|222870481|gb|EEF07612.1| predicted protein [Populus trichocarpa]
leaf	Locus_13334_Transcript_2/8_Confidence_0.500_Length_369	683.241	Oxygen-evolving enhancer protein 3-2 [Medicago truncatula] &gt;gi|355489644|gb|AES70847.1| Oxygen-evolving enhancer protein 3-2 [Medicago truncatula]
leaf	Locus_26515_Transcript_1/2_Confidence_0.667_Length_375	682.04	PREDICTED: UDP-glycosyltransferase 83A1 [Vitis vinifera]
leaf	3764	681.155	predicted protein [Populus trichocarpa] &gt;gi|222847365|gb|EEE84912.1| predicted protein [Populus trichocarpa]
leaf	Locus_8339_Transcript_2/3_Confidence_0.400_Length_233	678.733	senescence-associated protein [Elaeis guineensis]
leaf	Locus_37284_Transcript_1/2_Confidence_0.857_Length_287	677.079	conserved hypothetical protein [Ricinus communis] &gt;gi|223533140|gb|EEF34898.1| conserved hypothetical protein [Ricinus communis]
leaf	Locus_21360_Transcript_3/5_Confidence_0.556_Length_759	676.653	serine/threonine-protein kinase SNT7 [Zea mays]
leaf	3815	672.794	RecName: Full=50S ribosomal protein L17, chloroplastic; AltName: Full=CL17; Flags: Precursor &gt;gi|189096138|pdb|3BBO|P Chain P, Homology Model For The Spinach Chloroplast 50s Subunit Fitted To 9.4a Cryo-Em Map Of The 70s Chlororibosome &gt;gi|3298443|dbj|BAA31512.1| chloroplast ribosomal protein L...
leaf	Locus_15089_Transcript_1/5_Confidence_0.538_Length_331	671.162	60S ribosomal protein L31A [Hevea brasiliensis]
leaf	Locus_34244_Transcript_1/2_Confidence_0.875_Length_216	671.094	No hits found
leaf	Locus_35976_Transcript_1/1_Confidence_0.571_Length_519	670.948	unknown [Zea mays] &gt;gi|413926164|gb|AFW66096.1| hypothetical protein ZEAMMB73_419750 [Zea mays]
leaf	Locus_37913_Transcript_1/1_Confidence_0.000_Length_266	670.616	ubiquitin extension protein [Capsicum annuum]
leaf	Locus_38845_Transcript_1/1_Confidence_0.750_Length_218	668.103	PREDICTED: putative oxidoreductase GLYR1-like [Brachypodium distachyon]
leaf	Locus_35708_Transcript_2/3_Confidence_0.500_Length_591	667.819	PREDICTED: protein TIC 20-II, chloroplastic [Vitis vinifera] &gt;gi|147792791|emb|CAN71033.1| hypothetical protein VITISV_000355 [Vitis vinifera]
leaf	Locus_389_Transcript_1/2_Confidence_1.000_Length_316	667.762	predicted protein [Populus trichocarpa] &gt;gi|222844224|gb|EEE81771.1| predicted protein [Populus trichocarpa]
leaf	Locus_458_Transcript_2/3_Confidence_0.286_Length_443	665.163	No hits found
leaf	Locus_38978_Transcript_1/1_Confidence_1.000_Length_205	664.113	senescence-associated protein [Elaeis guineensis]
leaf	Locus_35855_Transcript_1/1_Confidence_0.667_Length_460	661.851	60S ribosomal protein L7 [Elaeis guineensis]
leaf	Locus_600_Transcript_4/5_Confidence_0.615_Length_596	661.368	conserved hypothetical protein [Ricinus communis] &gt;gi|223528245|gb|EEF30299.1| conserved hypothetical protein [Ricinus communis]
leaf	1196	660.618	PREDICTED: putative pterin-4-alpha-carbinolamine dehydratase [Vitis vinifera]
leaf	Locus_38085_Transcript_1/1_Confidence_0.500_Length_385	659.409	hypothetical protein SORBIDRAFT_06g001130 [Sorghum bicolor] &gt;gi|241938625|gb|EES11770.1| hypothetical protein SORBIDRAFT_06g001130 [Sorghum bicolor]
leaf	Locus_26086_Transcript_1/2_Confidence_0.667_Length_788	658.756	PREDICTED: ruBisCO large subunit-binding protein subunit beta, chloroplastic [Vitis vinifera] &gt;gi|297746501|emb|CBI16557.3| unnamed protein product [Vitis vinifera]
leaf	Locus_15457_Transcript_2/6_Confidence_0.400_Length_398	658.085	No hits found
leaf	Locus_38086_Transcript_1/1_Confidence_0.833_Length_243	655.886	No hits found
leaf	Locus_38887_Transcript_1/1_Confidence_0.000_Length_245	653.991	ATPase, V0 complex, subunit E [Arabidopsis thaliana] &gt;gi|238481571|ref|NP_001154781.1| ATPase, V0 complex, subunit E [Arabidopsis thaliana] &gt;gi|13926255|gb|AAK49600.1|AF372884_1 AT5g55290/MCO15_24 [Arabidopsis thaliana] &gt;gi|9758126|dbj|BAB08598.1| unnamed protein product [Arabidopsis thalia...
leaf	642	652.593	predicted protein [Populus trichocarpa] &gt;gi|222856605|gb|EEE94152.1| predicted protein [Populus trichocarpa]
leaf	Locus_36013_Transcript_1/2_Confidence_0.750_Length_238	649.609	TPA: hypothetical protein ZEAMMB73_811516, partial [Zea mays]
leaf	2046	649.068	unknown protein [Oryza sativa Japonica Group]
leaf	4032	646.383	PREDICTED: ribulose-phosphate 3-epimerase, chloroplastic-like [Vitis vinifera]
leaf	Locus_3843_Transcript_5/7_Confidence_0.375_Length_624	645.782	cytochrome b5 [Elaeis guineensis]
leaf	Locus_38329_Transcript_1/1_Confidence_0.500_Length_220	645.599	methionine-R-sulfoxide reductase B4 protein [Capsicum annuum]
leaf	Locus_21256_Transcript_2/5_Confidence_0.286_Length_592	645.529	hypothetical protein VITISV_009137 [Vitis vinifera]
leaf	Locus_38648_Transcript_1/2_Confidence_0.800_Length_313	644.751	ubiquitin-like protein [Vanilla planifolia]
leaf	7	644.652	unknown [Zea mays]
leaf	Locus_35576_Transcript_1/1_Confidence_0.667_Length_265	642.853	PREDICTED: enhancer of rudimentary homolog [Cucumis sativus] &gt;gi|449493309|ref|XP_004159251.1| PREDICTED: enhancer of rudimentary homolog [Cucumis sativus]
leaf	1522	639.621	predicted protein [Populus trichocarpa] &gt;gi|222857621|gb|EEE95168.1| predicted protein [Populus trichocarpa]
leaf	Locus_33525_Transcript_1/2_Confidence_0.500_Length_266	634.714	conserved hypothetical protein [Ricinus communis] &gt;gi|223543956|gb|EEF45482.1| conserved hypothetical protein [Ricinus communis]
leaf	3942	632.76	hypothetical protein VITISV_019459 [Vitis vinifera]
leaf	Locus_100_Transcript_4/7_Confidence_0.267_Length_1115	630.632	aspartic acid protease [Ananas comosus]
leaf	Locus_29339_Transcript_2/5_Confidence_0.600_Length_552	625.347	hypothetical protein SORBIDRAFT_01g045460 [Sorghum bicolor] &gt;gi|241919622|gb|EER92766.1| hypothetical protein SORBIDRAFT_01g045460 [Sorghum bicolor]
leaf	4009	623.068	ORF58f [Pinus koraiensis] &gt;gi|145048844|gb|ABP35460.1| ORF58f [Pinus koraiensis]
leaf	Locus_5165_Transcript_1/3_Confidence_0.500_Length_786	620.591	Os07g0558500 [Oryza sativa Japonica Group] &gt;gi|75147522|sp|Q84PB7.1|THF1_ORYSJ RecName: Full=Protein THYLAKOID FORMATION1, chloroplastic; Flags: Precursor &gt;gi|29367385|gb|AAO72565.1| inositol phosphatase-like protein [Oryza sativa Japonica Group] &gt;gi|34394010|dbj|BAC84034.1| inositol phosph...
leaf	Locus_37478_Transcript_1/2_Confidence_0.583_Length_418	620.57	unknow protein [Oryza sativa Japonica Group]
leaf	Locus_1387_Transcript_6/17_Confidence_0.373_Length_1177	614.752	hypothetical protein SORBIDRAFT_06g028690 [Sorghum bicolor] &gt;gi|241938289|gb|EES11434.1| hypothetical protein SORBIDRAFT_06g028690 [Sorghum bicolor]
leaf	Locus_14326_Transcript_5/19_Confidence_0.333_Length_1428	613.885	predicted protein [Populus trichocarpa] &gt;gi|222842533|gb|EEE80080.1| predicted protein [Populus trichocarpa]
leaf	Locus_14837_Transcript_1/2_Confidence_0.500_Length_366	613.692	hypothetical protein MTR_5g085420 [Medicago truncatula] &gt;gi|355518230|gb|AES99853.1| hypothetical protein MTR_5g085420 [Medicago truncatula] &gt;gi|388518471|gb|AFK47297.1| unknown [Medicago truncatula]
leaf	Locus_3926_Transcript_3/5_Confidence_0.333_Length_705	612.135	hypothetical protein ZEAMMB73_332083 [Zea mays]
leaf	Locus_28685_Transcript_2/4_Confidence_0.750_Length_701	611.818	No hits found
leaf	Locus_38673_Transcript_1/1_Confidence_0.000_Length_222	610.816	No hits found
leaf	Locus_36956_Transcript_1/1_Confidence_0.000_Length_270	607.905	PREDICTED: phosphomannomutase/phosphoglucomutase [Vitis vinifera] &gt;gi|297737677|emb|CBI26878.3| unnamed protein product [Vitis vinifera]
leaf	Locus_30767_Transcript_1/5_Confidence_0.533_Length_760	607.842	dehydroascorbate reductase [Dimocarpus longan]
leaf	Locus_35839_Transcript_1/1_Confidence_0.500_Length_268	606.718	No hits found
leaf	Locus_23742_Transcript_1/1_Confidence_0.600_Length_463	606.359	cellulose synthase-like protein CslG, partial [Elaeis guineensis]
leaf	Locus_38674_Transcript_1/1_Confidence_0.500_Length_268	604.733	No hits found
leaf	Locus_6502_Transcript_6/8_Confidence_0.450_Length_579	603.68	PREDICTED: uncharacterized protein LOC101217829 [Cucumis sativus] &gt;gi|449522730|ref|XP_004168379.1| PREDICTED: uncharacterized protein LOC101229712 [Cucumis sativus]
leaf	Locus_751_Transcript_14/64_Confidence_0.162_Length_2078	601.961	predicted protein [Physcomitrella patens subsp. patens] &gt;gi|162678708|gb|EDQ65163.1| predicted protein [Physcomitrella patens subsp. patens]
leaf	3938	601.055	predicted protein [Populus trichocarpa] &gt;gi|118484488|gb|ABK94119.1| unknown [Populus trichocarpa] &gt;gi|222862401|gb|EEE99907.1| predicted protein [Populus trichocarpa]
leaf	Locus_37910_Transcript_1/1_Confidence_0.000_Length_510	600.917	aluminum-induced protein [Elaeis guineensis]
leaf	2100	599.677	adenosine triphosphatase [Vigna radiata]
leaf	Locus_35932_Transcript_1/1_Confidence_0.000_Length_211	597.031	PREDICTED: probable ubiquitin-conjugating enzyme E2 18 [Vitis vinifera] &gt;gi|147844523|emb|CAN82081.1| hypothetical protein VITISV_011314 [Vitis vinifera] &gt;gi|302142559|emb|CBI19762.3| unnamed protein product [Vitis vinifera]
leaf	Locus_34644_Transcript_1/1_Confidence_0.500_Length_221	596.136	hypothetical protein SELMODRAFT_183248 [Selaginella moellendorffii] &gt;gi|300144675|gb|EFJ11357.1| hypothetical protein SELMODRAFT_183248 [Selaginella moellendorffii]
leaf	Locus_34427_Transcript_1/5_Confidence_0.250_Length_407	595.919	unknown [Lotus japonicus]
leaf	Locus_37549_Transcript_1/2_Confidence_0.667_Length_275	595.615	hypothetical protein SORBIDRAFT_01g047610 [Sorghum bicolor] &gt;gi|241922394|gb|EER95538.1| hypothetical protein SORBIDRAFT_01g047610 [Sorghum bicolor]
leaf	Locus_38132_Transcript_1/1_Confidence_0.500_Length_270	593.233	glycoprotein-like protein [Solanum tuberosum]
leaf	Locus_32520_Transcript_1/2_Confidence_0.333_Length_292	592.873	Os01g0227300 [Oryza sativa Japonica Group] &gt;gi|56784369|dbj|BAD82408.1| putative RAB7D [Oryza sativa Japonica Group] &gt;gi|113532001|dbj|BAF04384.1| Os01g0227300 [Oryza sativa Japonica Group] &gt;gi|215687298|dbj|BAG91885.1| unnamed protein product [Oryza sativa Japonica Group] &gt;gi|215765542|...
leaf	Locus_24647_Transcript_1/2_Confidence_0.667_Length_289	592.756	TPA: hypothetical protein ZEAMMB73_616341 [Zea mays]
leaf	Locus_250_Transcript_1/1_Confidence_0.667_Length_227	592.378	PREDICTED: catalase isozyme 1 isoform 1 [Vitis vinifera]
leaf	3426	592.25	PREDICTED: probable monodehydroascorbate reductase, cytoplasmic isoform 2 [Vitis vinifera] &gt;gi|147795418|emb|CAN77104.1| hypothetical protein VITISV_018446 [Vitis vinifera] &gt;gi|296087650|emb|CBI34906.3| unnamed protein product [Vitis vinifera]
leaf	Locus_38002_Transcript_1/1_Confidence_0.857_Length_262	592.131	unknown [Picea sitchensis] &gt;gi|116787593|gb|ABK24569.1| unknown [Picea sitchensis] &gt;gi|116787654|gb|ABK24594.1| unknown [Picea sitchensis] &gt;gi|116789956|gb|ABK25450.1| unknown [Picea sitchensis] &gt;gi|116791694|gb|ABK26074.1| unknown [Picea sitchensis]
leaf	Locus_38534_Transcript_3/4_Confidence_0.625_Length_545	592.099	ATP binding protein, putative [Ricinus communis] &gt;gi|223550609|gb|EEF52096.1| ATP binding protein, putative [Ricinus communis]
leaf	Locus_716_Transcript_5/7_Confidence_0.368_Length_880	590.751	chalcone-flavanone isomerase [Elaeis guineensis]
leaf	Locus_4880_Transcript_1/1_Confidence_0.600_Length_219	589.001	unknown [Picea sitchensis]
leaf	603	588.693	Os08g0205200 [Oryza sativa Japonica Group] &gt;gi|64976566|dbj|BAD98465.1| equilibrative nucleoside transporter 1 [Oryza sativa Japonica Group] &gt;gi|125602533|gb|EAZ41858.1| hypothetical protein OsJ_26403 [Oryza sativa Japonica Group] &gt;gi|255678231|dbj|BAF23146.2| Os08g0205200 [Oryza sativa Jap...
leaf	Locus_36847_Transcript_1/1_Confidence_0.000_Length_266	587.884	peptidyl-prolyl cis-trans isomerase [Oryza sativa Indica Group]
leaf	3814	586.345	No hits found
leaf	Locus_34834_Transcript_1/1_Confidence_0.000_Length_314	586.345	F1-ATP synthase delta subunit [Wolffia arrhiza]
leaf	Locus_38221_Transcript_1/2_Confidence_0.875_Length_565	584.486	hypothetical protein SORBIDRAFT_02g039510 [Sorghum bicolor] &gt;gi|241924411|gb|EER97555.1| hypothetical protein SORBIDRAFT_02g039510 [Sorghum bicolor]
leaf	Locus_30244_Transcript_1/2_Confidence_0.333_Length_249	583.788	AT3G49010 [Arabidopsis thaliana]
leaf	Locus_25454_Transcript_2/3_Confidence_0.333_Length_1028	583.543	predicted protein [Populus trichocarpa] &gt;gi|222846324|gb|EEE83871.1| predicted protein [Populus trichocarpa]
leaf	Locus_1410_Transcript_2/5_Confidence_0.387_Length_956	582.744	PREDICTED: LOW QUALITY PROTEIN: NADP-dependent alkenal double bond reductase P2-like [Vitis vinifera]
leaf	Locus_25563_Transcript_1/1_Confidence_0.500_Length_299	582.312	uncharacterized protein LOC100819646 [Glycine max] &gt;gi|255641998|gb|ACU21266.1| unknown [Glycine max]
leaf	Locus_35820_Transcript_1/2_Confidence_1.000_Length_461	581.255	No hits found
leaf	Locus_30249_Transcript_1/1_Confidence_0.500_Length_328	579.687	actin [Cocos nucifera]
leaf	Locus_38953_Transcript_1/1_Confidence_1.000_Length_208	578.568	No hits found
leaf	Locus_36058_Transcript_1/2_Confidence_0.333_Length_248	578.389	No hits found
leaf	Locus_28073_Transcript_3/4_Confidence_0.571_Length_404	576.48	No hits found
leaf	Locus_13567_Transcript_2/5_Confidence_0.615_Length_514	575.747	No hits found
leaf	Locus_38130_Transcript_1/1_Confidence_0.889_Length_240	575.468	No hits found
leaf	Locus_4033_Transcript_5/11_Confidence_0.321_Length_321	575.393	No hits found
leaf	Locus_8563_Transcript_3/6_Confidence_0.381_Length_442	574.909	Os10g0574700 [Oryza sativa Japonica Group] &gt;gi|12643058|gb|AAK00447.1|AC060755_17 unknown protein [Oryza sativa Japonica Group] &gt;gi|110289636|gb|ABB48016.2| expressed protein [Oryza sativa Japonica Group] &gt;gi|113640008|dbj|BAF27313.1| Os10g0574700 [Oryza sativa Japonica Group] &gt;gi|125533...
leaf	Locus_36008_Transcript_1/1_Confidence_0.000_Length_350	574.49	PREDICTED: dynein light chain LC6, flagellar outer arm [Vitis vinifera] &gt;gi|297743256|emb|CBI36123.3| unnamed protein product [Vitis vinifera]
leaf	Locus_39374_Transcript_1/1_Confidence_1.000_Length_220	574.097	40S ribosomal protein S5, putative, expressed [Oryza sativa Japonica Group]
leaf	Locus_28639_Transcript_3/4_Confidence_0.500_Length_348	571.703	No hits found
leaf	Locus_35321_Transcript_1/1_Confidence_0.800_Length_247	567.535	No hits found
leaf	Locus_25926_Transcript_2/5_Confidence_0.562_Length_474	567.019	No hits found
leaf	691	564.024	profilin-like protein [Humulus scandens]
leaf	Locus_38724_Transcript_1/1_Confidence_0.000_Length_343	561.665	glucose-6-phosphate isomerase [Miscanthus sinensis]
leaf	Locus_834_Transcript_7/12_Confidence_0.300_Length_503	561.459	PREDICTED: pyruvate kinase, cytosolic isozyme-like [Glycine max]
leaf	Locus_33195_Transcript_1/1_Confidence_0.500_Length_224	560.538	putative multispanning membrane protein [Populus tremula x Populus alba]
leaf	Locus_35943_Transcript_1/1_Confidence_0.800_Length_276	559.868	No hits found
leaf	Locus_36375_Transcript_1/1_Confidence_0.500_Length_361	558.539	histone h4, partial [Cysticapnos vesicaria]
leaf	3830	554.506	PREDICTED: 60S acidic ribosomal protein P3-2-like isoform 1 [Cucumis sativus] &gt;gi|449461183|ref|XP_004148321.1| PREDICTED: 60S acidic ribosomal protein P3-2-like isoform 2 [Cucumis sativus] &gt;gi|449507401|ref|XP_004163021.1| PREDICTED: 60S acidic ribosomal protein P3-2-like isoform 1 [Cucumis s...
leaf	Locus_5078_Transcript_3/17_Confidence_0.314_Length_786	553.125	unnamed protein product [Vitis vinifera]
leaf	Locus_10924_Transcript_4/6_Confidence_0.500_Length_423	552.924	predicted protein [Populus trichocarpa] &gt;gi|222861232|gb|EEE98774.1| predicted protein [Populus trichocarpa]
leaf	Locus_37171_Transcript_1/2_Confidence_0.667_Length_243	551.855	uncharacterized protein LOC100273382 [Zea mays] &gt;gi|194703818|gb|ACF85993.1| unknown [Zea mays] &gt;gi|195624662|gb|ACG34161.1| ras-related protein ARA-3 [Zea mays] &gt;gi|414588872|tpg|DAA39443.1| TPA: Ras protein ARA-3 [Zea mays]
leaf	Locus_24616_Transcript_1/3_Confidence_0.600_Length_273	551.38	hypothetical protein SORBIDRAFT_10g008620 [Sorghum bicolor] &gt;gi|241916360|gb|EER89504.1| hypothetical protein SORBIDRAFT_10g008620 [Sorghum bicolor]
leaf	Locus_32846_Transcript_1/1_Confidence_0.500_Length_271	550.374	flavanone 3-hydroxylase [Fragaria x ananassa] &gt;gi|71979912|dbj|BAE17126.1| flavanone 3-hydroxylase [Fragaria x ananassa]
leaf	Locus_925_Transcript_5/5_Confidence_0.406_Length_802	549.832	No hits found
leaf	Locus_9625_Transcript_1/6_Confidence_0.333_Length_871	549.803	hypothetical protein SORBIDRAFT_04g022140 [Sorghum bicolor] &gt;gi|241932062|gb|EES05207.1| hypothetical protein SORBIDRAFT_04g022140 [Sorghum bicolor]
leaf	Locus_6656_Transcript_4/6_Confidence_0.375_Length_724	549.638	hypothetical protein VITISV_043600 [Vitis vinifera]
leaf	Locus_37773_Transcript_1/1_Confidence_0.889_Length_697	549.281	glutathione-S-transferase Cla47 [Elaeis guineensis]
leaf	Locus_577_Transcript_4/11_Confidence_0.324_Length_1000	549.252	PREDICTED: 50S ribosomal protein L13, chloroplastic [Vitis vinifera]
leaf	Locus_8268_Transcript_2/2_Confidence_0.333_Length_508	548.217	60S acidic ribosomal protein P2B [Elaeis guineensis]
leaf	3605	547.638	conserved hypothetical protein [Ricinus communis] &gt;gi|223541168|gb|EEF42724.1| conserved hypothetical protein [Ricinus communis]
leaf	3688	547.021	hypothetical protein VITISV_031883 [Vitis vinifera]
leaf	Locus_32530_Transcript_1/2_Confidence_0.667_Length_256	546.908	No hits found
leaf	124	546.494	PREDICTED: uncharacterized protein LOC100262932 [Vitis vinifera]
leaf	31	546.051	PREDICTED: uncharacterized protein LOC100250429 [Vitis vinifera] &gt;gi|297740664|emb|CBI30846.3| unnamed protein product [Vitis vinifera]
leaf	Locus_36950_Transcript_1/2_Confidence_0.750_Length_643	541.848	putative rubredoxin [Musa acuminata]
leaf	Locus_29663_Transcript_3/4_Confidence_0.333_Length_721	541.114	predicted protein [Populus trichocarpa] &gt;gi|222859478|gb|EEE97025.1| predicted protein [Populus trichocarpa]
leaf	Locus_14440_Transcript_2/6_Confidence_0.400_Length_339	541.007	aquaporin [Elaeis guineensis] &gt;gi|192910928|gb|ACF06572.1| plasma membrane intrinsic protein [Elaeis guineensis]
leaf	Locus_4940_Transcript_1/2_Confidence_0.812_Length_973	537.719	PREDICTED: oxygen-evolving enhancer protein 3-2, chloroplastic [Vitis vinifera]
leaf	2289	537.64	PREDICTED: cysteine proteinase inhibitor 1-like [Vitis vinifera]
leaf	Locus_35326_Transcript_1/2_Confidence_0.667_Length_432	535.509	PREDICTED: methylthioribose kinase [Vitis vinifera] &gt;gi|147818771|emb|CAN73920.1| hypothetical protein VITISV_028622 [Vitis vinifera] &gt;gi|296083117|emb|CBI22521.3| unnamed protein product [Vitis vinifera]
leaf	3424	534.945	predicted protein [Populus trichocarpa] &gt;gi|222835713|gb|EEE74148.1| predicted protein [Populus trichocarpa]
leaf	126	533.817	PREDICTED: 60S ribosomal protein L27a-3 isoform 1 [Vitis vinifera] &gt;gi|359491222|ref|XP_003634245.1| PREDICTED: 60S ribosomal protein L27a-3 isoform 2 [Vitis vinifera] &gt;gi|147859771|emb|CAN78902.1| hypothetical protein VITISV_026450 [Vitis vinifera]
leaf	Locus_5241_Transcript_3/5_Confidence_0.538_Length_549	531.6	unnamed protein product [Vitis vinifera]
leaf	Locus_32196_Transcript_1/3_Confidence_0.400_Length_518	530.492	hypothetical protein OsJ_14316 [Oryza sativa Japonica Group]
leaf	845	529.422	Cbs domain protein [Medicago truncatula] &gt;gi|355517432|gb|AES99055.1| Cbs domain protein [Medicago truncatula]
leaf	578	528.348	RecName: Full=Alpha-glucan phosphorylase, H isozyme; AltName: Full=Starch phosphorylase H &gt;gi|169473|gb|AAA33809.1| alpha-glucan phosphorylase type H isozyme [Solanum tuberosum]
leaf	Locus_9700_Transcript_1/4_Confidence_0.571_Length_348	528.226	TPA: ferredoxin-dependent glutamate synthase1 isoform 1 [Zea mays] &gt;gi|414887961|tpg|DAA63975.1| TPA: ferredoxin-dependent glutamate synthase1 isoform 2 [Zea mays]
leaf	3031	528.1	PREDICTED: transmembrane protein 184 homolog DDB_G0284525-like isoform 1 [Brachypodium distachyon]
leaf	Locus_141_Transcript_5/7_Confidence_0.333_Length_674	523.802	TPA: putative actin family protein isoform 1 [Zea mays] &gt;gi|414873318|tpg|DAA51875.1| TPA: putative actin family protein isoform 2 [Zea mays]
leaf	Locus_9593_Transcript_1/3_Confidence_0.750_Length_408	523.46	hypothetical protein SORBIDRAFT_07g005850 [Sorghum bicolor] &gt;gi|241941554|gb|EES14699.1| hypothetical protein SORBIDRAFT_07g005850 [Sorghum bicolor]
leaf	Locus_14104_Transcript_6/8_Confidence_0.278_Length_1115	522.772	TPA: hypothetical protein ZEAMMB73_230922 [Zea mays]
leaf	Locus_339_Transcript_27/134_Confidence_0.079_Length_1605	522.589	predicted protein [Hordeum vulgare subsp. vulgare]
leaf	Locus_33438_Transcript_1/2_Confidence_0.667_Length_391	521.323	aluminum-induced protein [Elaeis guineensis]
leaf	Locus_7083_Transcript_1/5_Confidence_0.500_Length_638	521.277	No hits found
leaf	Locus_23293_Transcript_2/4_Confidence_0.375_Length_591	520.911	PREDICTED: transcription factor ILR3-like [Cucumis sativus]
leaf	Locus_36054_Transcript_2/3_Confidence_0.750_Length_296	519.95	40S ribosomal protein S3a-like protein [Elaeis guineensis]
leaf	Locus_11075_Transcript_1/5_Confidence_0.429_Length_921	518.794	PREDICTED: actin-depolymerizing factor [Vitis vinifera] &gt;gi|296083652|emb|CBI23641.3| unnamed protein product [Vitis vinifera]
leaf	3994	518.276	No hits found
leaf	3972	517.154	No hits found
leaf	Locus_35767_Transcript_1/2_Confidence_1.000_Length_421	516.571	cinnamoyl-CoA reductase, putative [Ricinus communis] &gt;gi|223551431|gb|EEF52917.1| cinnamoyl-CoA reductase, putative [Ricinus communis]
leaf	Locus_24851_Transcript_2/2_Confidence_0.636_Length_560	514.655	flavanone 3-hydroxylase [Camellia sinensis]
leaf	Locus_35975_Transcript_1/2_Confidence_0.750_Length_350	514.19	uncharacterized protein [Arabidopsis thaliana] &gt;gi|7573382|emb|CAB87686.1| putative protein [Arabidopsis thaliana] &gt;gi|17065570|gb|AAL32939.1| putative protein [Arabidopsis thaliana] &gt;gi|17380652|gb|AAL36156.1| unknown protein [Arabidopsis thaliana] &gt;gi|20148563|gb|AAM10172.1| putative p...
leaf	Locus_38597_Transcript_1/1_Confidence_0.000_Length_224	513.928	No hits found
leaf	3996	513.575	elongation factor 1-alpha, putative [Ricinus communis] &gt;gi|223511177|gb|EEF23736.1| elongation factor 1-alpha, putative [Ricinus communis]
leaf	4020	512.573	glutathione-S-transferase Cla47 [Elaeis guineensis]
leaf	Locus_4592_Transcript_6/10_Confidence_0.400_Length_745	511.887	predicted protein [Populus trichocarpa] &gt;gi|222852239|gb|EEE89786.1| predicted protein [Populus trichocarpa]
leaf	Locus_19364_Transcript_1/2_Confidence_0.333_Length_510	511.638	Os04g0174800 [Oryza sativa Japonica Group] &gt;gi|255675179|dbj|BAF14069.2| Os04g0174800 [Oryza sativa Japonica Group]
leaf	Locus_3726_Transcript_4/12_Confidence_0.290_Length_709	510.286	ribosomal L9-like protein [Elaeis guineensis]
leaf	2367	509.387	unnamed protein product [Vitis vinifera]
leaf	Locus_499_Transcript_96/101_Confidence_0.106_Length_2561	508.651	hypothetical protein OsJ_13305 [Oryza sativa Japonica Group]
leaf	1346	508.512	PREDICTED: thioredoxin M4, chloroplastic-like [Vitis vinifera] &gt;gi|302143024|emb|CBI20319.3| unnamed protein product [Vitis vinifera]
leaf	Locus_35026_Transcript_1/1_Confidence_0.333_Length_386	505.135	predicted protein [Populus trichocarpa] &gt;gi|222845560|gb|EEE83107.1| predicted protein [Populus trichocarpa]
leaf	2926	501.833	predicted protein [Populus trichocarpa] &gt;gi|222841951|gb|EEE79498.1| predicted protein [Populus trichocarpa]
leaf	Locus_35045_Transcript_1/2_Confidence_0.333_Length_288	501.737	No hits found
leaf	Locus_5080_Transcript_2/3_Confidence_0.500_Length_470	501.613	histone H4 [Zea mays] &gt;gi|195641748|gb|ACG40342.1| histone H4 [Zea mays]
leaf	Locus_5118_Transcript_2/4_Confidence_0.600_Length_686	499.855	Tetratricopeptide repeat domain containing protein, expressed [Triticum aestivum]
leaf	1701	499.681	PREDICTED: uncharacterized protein LOC100252136 [Vitis vinifera] &gt;gi|302143071|emb|CBI20366.3| unnamed protein product [Vitis vinifera]
leaf	Locus_5048_Transcript_2/3_Confidence_0.500_Length_683	499.675	unnamed protein product [Vitis vinifera]
leaf	Locus_276_Transcript_65/95_Confidence_0.085_Length_1438	498.681	unknown [Picea sitchensis]
leaf	Locus_892_Transcript_1/2_Confidence_0.944_Length_365	498.183	translation elongation factor EF-1 betachain [Elaeis guineensis]
leaf	Locus_37205_Transcript_1/1_Confidence_0.000_Length_307	496.649	dehydration responsive protein [Corchorus olitorius]
leaf	Locus_14460_Transcript_1/6_Confidence_0.455_Length_765	495.241	PREDICTED: ATP-dependent Clp protease proteolytic subunit-related protein 4, chloroplastic-like [Cucumis sativus] &gt;gi|449510487|ref|XP_004163680.1| PREDICTED: ATP-dependent Clp protease proteolytic subunit-related protein 4, chloroplastic-like [Cucumis sativus]
leaf	Locus_26789_Transcript_1/1_Confidence_0.000_Length_261	494.856	No hits found
leaf	Locus_610_Transcript_5/27_Confidence_0.156_Length_1165	494.181	elongation factor 1-alpha [Phoenix dactylifera]
leaf	Locus_8056_Transcript_22/30_Confidence_0.145_Length_1160	492.849	PREDICTED: 50S ribosomal protein L12, chloroplastic-like [Cucumis sativus]
leaf	Locus_36387_Transcript_1/2_Confidence_0.800_Length_321	491.865	PREDICTED: uncharacterized protein LOC100255332 [Vitis vinifera] &gt;gi|297736584|emb|CBI25455.3| unnamed protein product [Vitis vinifera]
leaf	Locus_28010_Transcript_1/3_Confidence_0.700_Length_631	491.829	hypothetical protein OsI_01070 [Oryza sativa Indica Group]
leaf	Locus_34956_Transcript_1/2_Confidence_0.500_Length_378	491.416	hypothetical protein OsJ_22622 [Oryza sativa Japonica Group]
leaf	Locus_37692_Transcript_4/8_Confidence_0.625_Length_690	490.839	proline synthetase associated protein, putative [Ricinus communis] &gt;gi|223531071|gb|EEF32921.1| proline synthetase associated protein, putative [Ricinus communis]
leaf	Locus_35580_Transcript_1/1_Confidence_0.000_Length_454	490.606	unknown [Picea sitchensis]
leaf	2211	490.396	PREDICTED: PRA1 family protein A3-like [Brachypodium distachyon]
leaf	Locus_35844_Transcript_1/1_Confidence_0.000_Length_375	490.349	cytochrome C [Oryza sativa Indica Group]
leaf	Locus_38071_Transcript_1/1_Confidence_0.500_Length_201	489.785	Os11g0181700 [Oryza sativa Japonica Group] &gt;gi|108864068|gb|ABG22391.1| oxidoreductase, short chain dehydrogenase/reductase family protein, expressed [Oryza sativa Japonica Group] &gt;gi|113644605|dbj|BAF27746.1| Os11g0181700 [Oryza sativa Japonica Group] &gt;gi|215692941|dbj|BAG88361.1| unnamed ...
leaf	Locus_34776_Transcript_1/1_Confidence_0.333_Length_200	489.622	PREDICTED: protein TIC 40, chloroplastic [Vitis vinifera] &gt;gi|296089465|emb|CBI39284.3| unnamed protein product [Vitis vinifera]
leaf	2458	489.287	unnamed protein product [Vitis vinifera]
leaf	Locus_251_Transcript_3/6_Confidence_0.529_Length_787	489.267	catalase 1 [Zantedeschia aethiopica]
leaf	Locus_21310_Transcript_1/2_Confidence_0.333_Length_317	488.931	No hits found
leaf	Locus_33991_Transcript_1/2_Confidence_1.000_Length_388	488.002	PREDICTED: uncharacterized protein LOC100261348 [Vitis vinifera] &gt;gi|297740119|emb|CBI30301.3| unnamed protein product [Vitis vinifera]
leaf	111	487.87	hypothetical protein VITISV_015347 [Vitis vinifera]
leaf	3837	487.8	LOC100285398 [Zea mays] &gt;gi|195649561|gb|ACG44248.1| beta-propeller domains of methanol dehydrogenase type [Zea mays] &gt;gi|413948890|gb|AFW81539.1| beta-propeller domain of methanol dehydrogenase type [Zea mays]
leaf	Locus_37864_Transcript_1/1_Confidence_0.800_Length_241	486.825	No hits found
leaf	28	484.834	PREDICTED: 2,3-bisphosphoglycerate-independent phosphoglycerate mutase isoform 1 [Vitis vinifera] &gt;gi|239056171|emb|CAQ58604.1| putative 2,3-bisphosphoglycerate-independent phosphoglycerate mutase [Vitis vinifera] &gt;gi|296085815|emb|CBI31139.3| unnamed protein product [Vitis vinifera]
leaf	2786	484.299	hypothetical protein ARALYDRAFT_913923 [Arabidopsis lyrata subsp. lyrata] &gt;gi|297315448|gb|EFH45871.1| hypothetical protein ARALYDRAFT_913923 [Arabidopsis lyrata subsp. lyrata]
leaf	Locus_13288_Transcript_3/6_Confidence_0.667_Length_1002	483.934	PREDICTED: psbP domain-containing protein 6, chloroplastic [Vitis vinifera] &gt;gi|297741687|emb|CBI32819.3| unnamed protein product [Vitis vinifera]
leaf	Locus_30620_Transcript_3/4_Confidence_0.600_Length_468	482.799	predicted protein [Populus trichocarpa] &gt;gi|118482879|gb|ABK93354.1| unknown [Populus trichocarpa] &gt;gi|222851378|gb|EEE88925.1| predicted protein [Populus trichocarpa]
leaf	Locus_3796_Transcript_3/6_Confidence_0.474_Length_640	482.485	hypothetical protein OsI_09033 [Oryza sativa Indica Group]
leaf	Locus_35598_Transcript_1/4_Confidence_0.656_Length_732	482.479	uncharacterized protein LOC100306132 [Glycine max] &gt;gi|255627641|gb|ACU14165.1| unknown [Glycine max]
leaf	Locus_13255_Transcript_2/3_Confidence_0.400_Length_896	480.192	PREDICTED: psbP-like protein 1, chloroplastic-like [Cucumis sativus] &gt;gi|449519084|ref|XP_004166565.1| PREDICTED: psbP-like protein 1, chloroplastic-like [Cucumis sativus]
leaf	Locus_29855_Transcript_1/1_Confidence_0.000_Length_274	479.934	heat shock protein 101, partial [Nicotiana attenuata]
leaf	Locus_18409_Transcript_3/7_Confidence_0.565_Length_819	478.026	predicted protein [Populus trichocarpa] &gt;gi|222843211|gb|EEE80758.1| predicted protein [Populus trichocarpa]
leaf	3222	477.692	PREDICTED: 26S protease regulatory subunit S10B homolog B-like isoform 1 [Glycine max] &gt;gi|356518571|ref|XP_003527952.1| PREDICTED: 26S protease regulatory subunit S10B homolog B-like isoform 1 [Glycine max]
leaf	Locus_36934_Transcript_1/1_Confidence_0.000_Length_316	477.316	No hits found
leaf	3203	476.643	Cell wall-associated hydrolase [Medicago truncatula] &gt;gi|355504652|gb|AES85855.1| Cell wall-associated hydrolase [Medicago truncatula]
leaf	Locus_16390_Transcript_1/4_Confidence_0.667_Length_377	474.729	peptidyl-prolyl cis-trans isomerase [Oryza sativa Indica Group]
leaf	Locus_38923_Transcript_1/1_Confidence_0.500_Length_231	474.5	unknown [Populus trichocarpa]
leaf	3997	473.685	glutamin synthetase [Phyllostachys pubescens]
leaf	Locus_335_Transcript_102/186_Confidence_0.042_Length_1473	473.562	PREDICTED: MFP1 attachment factor 1-like [Glycine max]
leaf	Locus_10125_Transcript_3/4_Confidence_0.273_Length_583	472.788	Os05g0549100 [Oryza sativa Japonica Group] &gt;gi|113579784|dbj|BAF18147.1| Os05g0549100 [Oryza sativa Japonica Group] &gt;gi|218197216|gb|EEC79643.1| hypothetical protein OsI_20870 [Oryza sativa Indica Group] &gt;gi|222632459|gb|EEE64591.1| hypothetical protein OsJ_19443 [Oryza sativa Japonica Grou...
leaf	Locus_252_Transcript_325/343_Confidence_0.049_Length_3660	472.568	hypothetical protein SELMODRAFT_438313 [Selaginella moellendorffii] &gt;gi|300169947|gb|EFJ36549.1| hypothetical protein SELMODRAFT_438313 [Selaginella moellendorffii]
leaf	Locus_30914_Transcript_1/2_Confidence_0.667_Length_217	471.804	TPA: hypothetical protein ZEAMMB73_606346 [Zea mays]
leaf	Locus_5801_Transcript_3/4_Confidence_0.750_Length_438	471.017	chlorophyll a-b binding protein 8 [Zea mays] &gt;gi|238013956|gb|ACR38013.1| unknown [Zea mays] &gt;gi|413954858|gb|AFW87507.1| chlorophyll a-b binding protein 8 [Zea mays]
leaf	Locus_35302_Transcript_1/1_Confidence_0.000_Length_413	470.051	PREDICTED: uncharacterized protein LOC100258894 [Vitis vinifera] &gt;gi|147860818|emb|CAN81061.1| hypothetical protein VITISV_042420 [Vitis vinifera] &gt;gi|297739976|emb|CBI30158.3| unnamed protein product [Vitis vinifera]
leaf	Locus_8639_Transcript_9/13_Confidence_0.357_Length_1083	469.688	PREDICTED: probable membrane-associated 30 kDa protein, chloroplastic [Vitis vinifera] &gt;gi|297735245|emb|CBI17607.3| unnamed protein product [Vitis vinifera]
leaf	3606	469.13	MYBR domain class transcription factor [Malus x domestica]
leaf	Locus_1191_Transcript_3/9_Confidence_0.333_Length_539	468.193	fiber protein [Hyacinthus orientalis]
leaf	101	467.764	ADP-glucose pyrophosphorylase small subunit [Metroxylon sagu]
leaf	Locus_23609_Transcript_1/1_Confidence_0.000_Length_210	466.92	No hits found
leaf	Locus_24779_Transcript_1/4_Confidence_0.500_Length_242	466.817	glutamyl-trna reductase 1 [Oryza sativa Indica Group]
leaf	Locus_39060_Transcript_1/1_Confidence_1.000_Length_212	466.756	No hits found
leaf	Locus_30959_Transcript_1/1_Confidence_0.000_Length_340	466.565	No hits found
leaf	Locus_38961_Transcript_1/1_Confidence_1.000_Length_217	465.312	hypothetical protein OsJ_21949 [Oryza sativa Japonica Group]
leaf	2583	464.945	Os03g0279950 [Oryza sativa Japonica Group] &gt;gi|222624678|gb|EEE58810.1| hypothetical protein OsJ_10361 [Oryza sativa Japonica Group] &gt;gi|255674406|dbj|BAH92093.1| Os03g0279950 [Oryza sativa Japonica Group]
leaf	Locus_37942_Transcript_6/6_Confidence_0.682_Length_394	464.911	photosystem I reaction centre subunit VI (chloroplast) [Wolffia australiana]
leaf	Locus_20204_Transcript_4/5_Confidence_0.467_Length_311	464.479	No hits found
leaf	Locus_28236_Transcript_1/2_Confidence_0.857_Length_277	463.354	No hits found
leaf	Locus_3750_Transcript_1/3_Confidence_0.500_Length_521	462.781	No hits found
leaf	Locus_7436_Transcript_1/1_Confidence_0.500_Length_274	462.656	No hits found
leaf	986	462.559	PREDICTED: uncharacterized protein LOC100834009 [Brachypodium distachyon]
leaf	3118	462.062	hypothetical protein SORBIDRAFT_02g022910 [Sorghum bicolor] &gt;gi|241923487|gb|EER96631.1| hypothetical protein SORBIDRAFT_02g022910 [Sorghum bicolor]
leaf	Locus_24050_Transcript_4/5_Confidence_0.435_Length_773	462.028	PREDICTED: 30S ribosomal protein S5, chloroplastic-like [Glycine max]
leaf	Locus_263_Transcript_4/6_Confidence_0.312_Length_825	460.562	predicted protein [Hordeum vulgare subsp. vulgare]
leaf	Locus_1218_Transcript_9/14_Confidence_0.300_Length_562	460.281	PREDICTED: haloalkane dehalogenase 2-like [Glycine max]
leaf	Locus_8773_Transcript_8/18_Confidence_0.333_Length_1319	459.207	translation initiation factor [Elaeis guineensis]
leaf	Locus_12116_Transcript_2/3_Confidence_0.444_Length_572	458.787	PREDICTED: 3-ketoacyl-CoA thiolase 2, peroxisomal [Vitis vinifera]
leaf	Locus_35307_Transcript_1/1_Confidence_0.000_Length_279	458.635	No hits found
leaf	3119	458.493	Os06g0691600 [Oryza sativa Japonica Group] &gt;gi|75321944|sp|Q5Z676.1|CML29_ORYSJ RecName: Full=Probable calcium-binding protein CML29; AltName: Full=Calmodulin-like protein 29 &gt;gi|53793293|dbj|BAD54515.1| unknown protein [Oryza sativa Japonica Group] &gt;gi|113596463|dbj|BAF20337.1| Os06g069160...
leaf	2806	458.032	PREDICTED: uncharacterized protein LOC100854904 [Vitis vinifera] &gt;gi|296081875|emb|CBI20880.3| unnamed protein product [Vitis vinifera]
leaf	Locus_549_Transcript_3/24_Confidence_0.220_Length_916	457.668	anthocyanidin reductase [Gossypium hirsutum]
leaf	3186	457.426	hypothetical protein ARALYDRAFT_490952 [Arabidopsis lyrata subsp. lyrata] &gt;gi|297314857|gb|EFH45280.1| hypothetical protein ARALYDRAFT_490952 [Arabidopsis lyrata subsp. lyrata]
leaf	Locus_1323_Transcript_4/5_Confidence_0.556_Length_533	455.379	predicted protein [Populus trichocarpa] &gt;gi|222856572|gb|EEE94119.1| predicted protein [Populus trichocarpa]
leaf	Locus_31992_Transcript_2/3_Confidence_0.583_Length_677	455.28	predicted protein [Populus trichocarpa] &gt;gi|222841914|gb|EEE79461.1| predicted protein [Populus trichocarpa]
leaf	Locus_525_Transcript_5/16_Confidence_0.267_Length_858	453.2	PREDICTED: adenosine kinase 2 [Vitis vinifera]
leaf	Locus_17_Transcript_2/2_Confidence_0.250_Length_319	452.374	glutamine synthetase, partial [Phaseolus vulgaris]
leaf	Locus_20336_Transcript_1/1_Confidence_0.000_Length_702	452.232	actin depolymerizing factor [Elaeis guineensis]
leaf	Locus_28403_Transcript_1/2_Confidence_0.250_Length_1153	451.773	PREDICTED: probable plastid-lipid-associated protein 8, chloroplastic [Vitis vinifera] &gt;gi|296081777|emb|CBI20782.3| unnamed protein product [Vitis vinifera]
leaf	Locus_24598_Transcript_2/5_Confidence_0.667_Length_944	450.213	flavanone 3-hydroxylase, partial [Narcissus pseudonarcissus]
leaf	Locus_291_Transcript_2/3_Confidence_0.600_Length_804	449.83	elongation factor 1-alpha, putative [Ricinus communis] &gt;gi|223511177|gb|EEF23736.1| elongation factor 1-alpha, putative [Ricinus communis]
leaf	1505	448.882	disulfide-isomerase precursor-like protein [Elaeis guineensis]
leaf	Locus_32012_Transcript_1/2_Confidence_0.500_Length_509	448.312	predicted protein [Populus trichocarpa] &gt;gi|222847294|gb|EEE84841.1| predicted protein [Populus trichocarpa]
leaf	Locus_32727_Transcript_1/2_Confidence_0.800_Length_647	447.578	elongation factor [Ananas comosus]
leaf	Locus_35836_Transcript_1/1_Confidence_0.000_Length_277	447.066	No hits found
leaf	Locus_37421_Transcript_1/1_Confidence_0.500_Length_804	447.027	PREDICTED: 60S ribosomal protein L4-like [Cucumis sativus] &gt;gi|449520008|ref|XP_004167026.1| PREDICTED: 60S ribosomal protein L4-like [Cucumis sativus]
leaf	Locus_27787_Transcript_1/2_Confidence_0.500_Length_350	446.89	unnamed protein product [Vitis vinifera]
leaf	Locus_21299_Transcript_1/1_Confidence_0.000_Length_410	446.719	No hits found
leaf	Locus_10523_Transcript_2/3_Confidence_0.667_Length_454	446.552	non-symbiotic hemoglobin protein [Gossypium hirsutum]
leaf	Locus_35224_Transcript_3/3_Confidence_0.333_Length_693	446.46	uncharacterized protein LOC100272850 [Zea mays] &gt;gi|194701030|gb|ACF84599.1| unknown [Zea mays] &gt;gi|223973257|gb|ACN30816.1| unknown [Zea mays]
leaf	2335	446.284	PREDICTED: uncharacterized protein LOC101204625 [Cucumis sativus] &gt;gi|449496238|ref|XP_004160081.1| PREDICTED: uncharacterized LOC101204625 [Cucumis sativus]
leaf	2135	445.842	No hits found
leaf	Locus_14955_Transcript_3/8_Confidence_0.381_Length_615	445.02	unknown [Populus trichocarpa]
leaf	Locus_32070_Transcript_2/4_Confidence_0.600_Length_984	444.873	Low molecular weight protein-tyrosine-phosphatase slr0328 [Medicago truncatula] &gt;gi|355507287|gb|AES88429.1| Low molecular weight protein-tyrosine-phosphatase slr0328 [Medicago truncatula]
leaf	Locus_10236_Transcript_1/3_Confidence_0.500_Length_578	444.806	unknown [Medicago truncatula]
leaf	364	444.249	uncharacterized protein LOC100276451 [Zea mays] &gt;gi|195625290|gb|ACG34475.1| hypothetical protein [Zea mays] &gt;gi|224033273|gb|ACN35712.1| unknown [Zea mays] &gt;gi|413918902|gb|AFW58834.1| hypothetical protein ZEAMMB73_175938 [Zea mays]
leaf	Locus_38341_Transcript_1/1_Confidence_0.500_Length_292	443.349	No hits found
leaf	1533	443.267	No hits found
leaf	510	443.216	PREDICTED: annexin D3-like [Brachypodium distachyon]
leaf	Locus_19115_Transcript_2/7_Confidence_0.333_Length_515	442.826	predicted protein [Hordeum vulgare subsp. vulgare] &gt;gi|326514464|dbj|BAJ96219.1| predicted protein [Hordeum vulgare subsp. vulgare]
leaf	Locus_10158_Transcript_2/3_Confidence_0.333_Length_617	442.796	uncharacterized protein LOC100807073 [Glycine max] &gt;gi|255636576|gb|ACU18626.1| unknown [Glycine max]
leaf	1892	442.757	hypothetical protein ZEAMMB73_301773 [Zea mays]
leaf	Locus_35603_Transcript_1/2_Confidence_0.333_Length_491	441.561	predicted protein [Hordeum vulgare subsp. vulgare]
leaf	Locus_5311_Transcript_2/4_Confidence_0.526_Length_685	441.395	putative chaperone clbp family protein [Zea mays]
leaf	Locus_35244_Transcript_1/1_Confidence_0.333_Length_216	441.011	40S ribosomal protein S23 [Hyacinthus orientalis]
leaf	Locus_631_Transcript_26/27_Confidence_0.172_Length_1897	439.085	glyceraldehyde 3-phosphate dehydrogenase [Elaeis guineensis]
leaf	1555	437.987	oligopeptide transporter OPT family protein [Musa acuminata]
leaf	Locus_37828_Transcript_1/1_Confidence_0.769_Length_629	437.974	extracellular calcium sensing receptor [Schima superba]
leaf	Locus_12347_Transcript_3/6_Confidence_0.389_Length_1021	436.845	fiber protein Fb2 [Elaeis guineensis]
leaf	943	436.782	unnamed protein product [Vitis vinifera]
leaf	Locus_3074_Transcript_6/15_Confidence_0.188_Length_693	436.557	PREDICTED: succinate dehydrogenase [ubiquinone] iron-sulfur subunit 1, mitochondrial [Vitis vinifera]
leaf	Locus_33381_Transcript_1/2_Confidence_0.800_Length_206	436.529	PREDICTED: uncharacterized protein HI_0488 [Vitis vinifera] &gt;gi|297742145|emb|CBI33932.3| unnamed protein product [Vitis vinifera]
leaf	Locus_7542_Transcript_1/1_Confidence_0.500_Length_200	436.492	predicted protein [Hordeum vulgare subsp. vulgare]
leaf	Locus_26189_Transcript_1/3_Confidence_0.800_Length_391	436.473	photosystem I P700 apoprotein A2, partial [Fragaria pentaphylla]
leaf	Locus_37051_Transcript_1/2_Confidence_0.333_Length_331	436.324	30S ribosomal protein S3 [Astrocaryum murumuru]
leaf	Locus_36482_Transcript_1/1_Confidence_0.000_Length_390	436.154	hypothetical protein OsI_30542 [Oryza sativa Indica Group]
leaf	Locus_38827_Transcript_1/1_Confidence_0.947_Length_476	436.092	flavanone 3-hydroxylase [Allium cepa var. aggregatum]
leaf	Locus_14670_Transcript_1/3_Confidence_0.333_Length_255	435.904	hypothetical protein ZEAMMB73_465202 [Zea mays]
leaf	Locus_35263_Transcript_1/1_Confidence_0.000_Length_240	435.841	No hits found
leaf	Locus_4815_Transcript_2/6_Confidence_0.524_Length_624	435.744	PREDICTED: glutamine synthetase leaf isozyme, chloroplastic-like, partial [Cucumis sativus]
leaf	1219	435.571	histone H2B [Malus x domestica]
leaf	Locus_34036_Transcript_1/1_Confidence_0.000_Length_328	435.532	No hits found
leaf	Locus_36965_Transcript_1/1_Confidence_0.500_Length_440	434.953	Os03g0708900 [Oryza sativa Japonica Group] &gt;gi|108710694|gb|ABF98489.1| Zn-finger in Ran binding protein and others containing protein, expressed [Oryza sativa Japonica Group] &gt;gi|113549512|dbj|BAF12955.1| Os03g0708900 [Oryza sativa Japonica Group] &gt;gi|215707047|dbj|BAG93507.1| unnamed prot...
leaf	Locus_6530_Transcript_3/10_Confidence_0.370_Length_503	433.928	No hits found
leaf	Locus_748_Transcript_37/50_Confidence_0.175_Length_1515	433.416	ACD1-like protein [Arabidopsis thaliana] &gt;gi|75248733|sp|Q8W496.1|PTC52_ARATH RecName: Full=Protochlorophyllide-dependent translocon component 52, chloroplastic; AltName: Full=ACD1-like protein; AltName: Full=Protein TIC 55-IV; AltName: Full=Translocon at the inner envelope membrane of chloroplas...
leaf	3864	433.322	PREDICTED: probable NOT transcription complex subunit VIP2-like [Glycine max]
leaf	Locus_15440_Transcript_4/6_Confidence_0.500_Length_897	432.864	unknown [Musa acuminata]
leaf	1582	432.832	PREDICTED: ferredoxin-dependent glutamate synthase, chloroplastic-like, partial [Cucumis sativus]
leaf	Locus_31434_Transcript_1/1_Confidence_0.909_Length_306	432.747	translation elongation factor EF-1 beta chain [Elaeis guineensis]
leaf	Locus_21319_Transcript_3/6_Confidence_0.643_Length_1555	432.39	predicted protein [Populus trichocarpa] &gt;gi|296439678|sp|B9N1F9.1|MTBC_POPTR RecName: Full=Probable bifunctional methylthioribulose-1-phosphate dehydratase/enolase-phosphatase E1; Includes: RecName: Full=Methylthioribulose-1-phosphate dehydratase; Short=MTRu-1-P dehydratase; Includes: RecName: Fu...
leaf	Locus_29142_Transcript_2/3_Confidence_0.600_Length_669	432.103	fructose-1,6-bisphosphatase [Pisum sativum]
leaf	Locus_8039_Transcript_1/1_Confidence_0.333_Length_236	431.494	RecName: Full=Phosphoglucomutase, cytoplasmic; Short=PGM; AltName: Full=Glucose phosphomutase &gt;gi|1814401|gb|AAB41895.1| phosphoglucomutase [Mesembryanthemum crystallinum]
leaf	Locus_25067_Transcript_1/2_Confidence_0.571_Length_402	430.959	PREDICTED: protein PROTON GRADIENT REGULATION 5, chloroplastic isoform 1 [Vitis vinifera] &gt;gi|359477683|ref|XP_003632009.1| PREDICTED: protein PROTON GRADIENT REGULATION 5, chloroplastic isoform 2 [Vitis vinifera] &gt;gi|296083717|emb|CBI23706.3| unnamed protein product [Vitis vinifera]
leaf	Locus_15776_Transcript_1/2_Confidence_0.800_Length_571	430.699	PREDICTED: ABC transporter F family member 5 [Vitis vinifera]
leaf	Locus_26452_Transcript_1/1_Confidence_0.000_Length_282	430.274	No hits found
leaf	Locus_16448_Transcript_1/2_Confidence_0.800_Length_206	429.95	hypothetical protein OsJ_07872 [Oryza sativa Japonica Group]
leaf	Locus_35317_Transcript_1/1_Confidence_0.500_Length_322	429.225	No hits found
leaf	Locus_9135_Transcript_1/4_Confidence_0.667_Length_454	427.184	No hits found
leaf	Locus_37609_Transcript_1/1_Confidence_0.833_Length_366	426.281	eukaryotic translation initiation factor 1Aa [Hevea brasiliensis] &gt;gi|317159555|gb|ADV04052.1| eukaryotic translation initiation factor 1Ab [Hevea brasiliensis]
leaf	Locus_37527_Transcript_1/1_Confidence_0.500_Length_217	426.107	unknown [Medicago truncatula]
leaf	Locus_3450_Transcript_3/4_Confidence_0.500_Length_581	425.278	putative dormancy/auxin associated protein [Elaeis guineensis]
leaf	Locus_35664_Transcript_1/1_Confidence_0.842_Length_567	424.965	flavanone 3-hydroxylase [Allium cepa var. aggregatum]
leaf	Locus_25243_Transcript_3/5_Confidence_0.652_Length_449	424.061	40S ribosomal protein S4 [Elaeis guineensis]
leaf	Locus_13610_Transcript_3/4_Confidence_0.750_Length_805	423.655	ABC transporter, ATP-binding protein-like [Arabidopsis thaliana]
leaf	3419	422.411	nuclear transport factor 2 [Elaeis guineensis]
leaf	Locus_32294_Transcript_3/6_Confidence_0.417_Length_789	421.788	3-isopropylmalate dehydratase small subunit 2 [Zea mays] &gt;gi|195616716|gb|ACG30188.1| 3-isopropylmalate dehydratase small subunit 2 [Zea mays] &gt;gi|195618202|gb|ACG30931.1| 3-isopropylmalate dehydratase small subunit 2 [Zea mays]
leaf	Locus_24273_Transcript_7/10_Confidence_0.320_Length_613	421.664	hypothetical protein OsJ_19780 [Oryza sativa Japonica Group]
leaf	958	421.399	predicted protein [Hordeum vulgare subsp. vulgare]
leaf	Locus_10230_Transcript_11/15_Confidence_0.333_Length_2373	420.682	cell division protease ftsH-6 [Arabidopsis thaliana] &gt;gi|332004754|gb|AED92137.1| cell division protease ftsH-6 [Arabidopsis thaliana]
leaf	Locus_36198_Transcript_1/2_Confidence_0.750_Length_239	419.05	RecName: Full=Probable V-type proton ATPase subunit H; Short=V-ATPase subunit H; AltName: Full=Vacuolar proton pump subunit H &gt;gi|28564802|dbj|BAC57732.1| putative vacuolar ATP synthase subunit H [Oryza sativa Japonica Group] &gt;gi|215695364|dbj|BAG90555.1| unnamed protein product [Oryza sativa ...
leaf	Locus_33245_Transcript_1/2_Confidence_0.333_Length_385	418.714	No hits found
leaf	Locus_37830_Transcript_1/2_Confidence_0.733_Length_837	418.546	PREDICTED: chlorophyll a-b binding protein CP24 10A, chloroplastic [Vitis vinifera] &gt;gi|147804704|emb|CAN71620.1| hypothetical protein VITISV_015544 [Vitis vinifera]
leaf	Locus_815_Transcript_2/2_Confidence_0.400_Length_349	418.468	40S ribosomal protein s21e [Camellia sinensis]
leaf	Locus_33131_Transcript_1/2_Confidence_0.750_Length_338	418.416	PREDICTED: heat shock factor-binding protein 1-like [Brachypodium distachyon]
leaf	155	418.396	hypothetical protein SORBIDRAFT_07g024880 [Sorghum bicolor] &gt;gi|241940970|gb|EES14115.1| hypothetical protein SORBIDRAFT_07g024880 [Sorghum bicolor]
leaf	Locus_27012_Transcript_1/1_Confidence_0.000_Length_215	417.273	SecY protein [Arachis diogoi]
leaf	Locus_2168_Transcript_19/27_Confidence_0.305_Length_1586	417.109	PREDICTED: photosystem I reaction center subunit XI, chloroplastic [Vitis vinifera] &gt;gi|147864470|emb|CAN82638.1| hypothetical protein VITISV_028819 [Vitis vinifera] &gt;gi|297735280|emb|CBI17642.3| unnamed protein product [Vitis vinifera]
leaf	Locus_16345_Transcript_2/4_Confidence_0.579_Length_598	417.004	PREDICTED: NHP2-like protein 1-like [Vitis vinifera]
leaf	Locus_8021_Transcript_3/5_Confidence_0.438_Length_658	416.285	hypothetical protein SORBIDRAFT_01g043700 [Sorghum bicolor] &gt;gi|241919537|gb|EER92681.1| hypothetical protein SORBIDRAFT_01g043700 [Sorghum bicolor]
leaf	Locus_37092_Transcript_1/1_Confidence_0.000_Length_322	415.955	No hits found
leaf	Locus_37475_Transcript_1/2_Confidence_1.000_Length_324	415.618	No hits found
leaf	Locus_35613_Transcript_1/1_Confidence_0.857_Length_323	415.284	PREDICTED: oxygen-evolving enhancer protein 3-2, chloroplastic [Vitis vinifera]
leaf	Locus_32582_Transcript_1/1_Confidence_0.000_Length_409	414.895	No hits found
leaf	Locus_1340_Transcript_39/45_Confidence_0.196_Length_1116	414.847	RecName: Full=Inositol-3-phosphate synthase; Short=MIP synthase; AltName: Full=Myo-inositol 1-phosphate synthase; Short=IPS; Short=MI-1-P synthase &gt;gi|8096266|dbj|BAA95788.1| myo-inositol 1-phosphate synthase [Nicotiana tabacum]
leaf	Locus_36253_Transcript_1/1_Confidence_0.000_Length_332	414.093	unnamed protein product [Vitis vinifera]
leaf	Locus_212_Transcript_2/4_Confidence_0.667_Length_341	413.803	PREDICTED: geranylgeranyl pyrophosphate synthase-related protein, chloroplastic-like isoform 2 [Vitis vinifera]
leaf	3747	413.741	No hits found
leaf	3499	413.242	farnesyl pyrophosphare synthase [Musa acuminata]
leaf	Locus_33590_Transcript_4/4_Confidence_0.529_Length_625	412.877	PREDICTED: chaperone protein ClpC, chloroplastic-like, partial [Cucumis sativus]
leaf	2310	412.704	PREDICTED: uncharacterized protein LOC100262769 [Vitis vinifera]
leaf	Locus_32879_Transcript_1/2_Confidence_0.714_Length_307	412.292	ATP synthase subunit alpha [Medicago truncatula] &gt;gi|355477374|gb|AES58577.1| ATP synthase subunit alpha [Medicago truncatula]
leaf	Locus_30517_Transcript_1/2_Confidence_0.333_Length_294	412.049	TPA: hypothetical protein ZEAMMB73_788031 [Zea mays]
leaf	Locus_35597_Transcript_1/1_Confidence_0.000_Length_328	411.789	No hits found
leaf	Locus_24310_Transcript_2/3_Confidence_0.750_Length_845	411.75	aluminum-induced protein [Elaeis guineensis]
leaf	Locus_36686_Transcript_1/1_Confidence_0.500_Length_242	411.34	bel1 homeotic protein, putative [Ricinus communis] &gt;gi|223536621|gb|EEF38263.1| bel1 homeotic protein, putative [Ricinus communis]
leaf	Locus_7237_Transcript_1/3_Confidence_0.500_Length_397	411.145	hypothetical protein [Linum usitatissimum]
leaf	2839	410.938	PREDICTED: methylthioribose kinase [Vitis vinifera] &gt;gi|147818771|emb|CAN73920.1| hypothetical protein VITISV_028622 [Vitis vinifera] &gt;gi|296083117|emb|CBI22521.3| unnamed protein product [Vitis vinifera]
leaf	146	410.435	PREDICTED: uncharacterized protein LOC100267925 [Vitis vinifera] &gt;gi|296083095|emb|CBI22499.3| unnamed protein product [Vitis vinifera]
leaf	Locus_15425_Transcript_2/3_Confidence_0.556_Length_506	410.365	unknown [Zea mays] &gt;gi|224030685|gb|ACN34418.1| unknown [Zea mays]
leaf	Locus_1836_Transcript_1/2_Confidence_0.400_Length_546	409.329	No hits found
leaf	Locus_34768_Transcript_1/1_Confidence_0.000_Length_435	408.839	ribosomal protein [Elaeis guineensis]
leaf	2713	408.71	senescence-associated protein [Elaeis guineensis]
leaf	Locus_35761_Transcript_1/2_Confidence_0.667_Length_550	408.557	magnesium chelatase subunit H [Catharanthus roseus]
leaf	Locus_36397_Transcript_1/2_Confidence_0.333_Length_288	407.732	No hits found
leaf	1731	407.503	aldehyde dehydrogenase, putative [Oryza sativa Japonica Group]
leaf	Locus_38097_Transcript_1/1_Confidence_0.000_Length_274	407.121	hypothetical protein 31 [Hevea brasiliensis]
leaf	Locus_32765_Transcript_2/3_Confidence_0.667_Length_613	406.925	RecName: Full=40S ribosomal protein S15 &gt;gi|15425963|gb|AAK97632.1| 40S ribosomal protein S15 [Elaeis oleifera] &gt;gi|192910788|gb|ACF06502.1| 40S ribosomal protein S15 [Elaeis guineensis]
leaf	718	406.156	PREDICTED: DAG protein, chloroplastic-like [Brachypodium distachyon]
leaf	Locus_14284_Transcript_6/10_Confidence_0.355_Length_878	406.121	Os05g0171900 [Oryza sativa Japonica Group] &gt;gi|52353771|gb|AAU44337.1| unknown protein [Oryza sativa Japonica Group] &gt;gi|113578327|dbj|BAF16690.1| Os05g0171900 [Oryza sativa Japonica Group] &gt;gi|125551008|gb|EAY96717.1| hypothetical protein OsI_18636 [Oryza sativa Indica Group] &gt;gi|215697...
leaf	Locus_31921_Transcript_1/1_Confidence_0.000_Length_596	405.815	IAA9 [Musa acuminata AAA Group]
leaf	3149	405.721	calreticulin [Carica papaya]
leaf	Locus_24180_Transcript_2/4_Confidence_0.500_Length_1242	405.29	PREDICTED: 1-aminocyclopropane-1-carboxylate oxidase homolog 1 [Vitis vinifera]
leaf	Locus_37050_Transcript_1/1_Confidence_0.333_Length_242	404.624	hypothetical protein VITISV_008780 [Vitis vinifera]
leaf	Locus_35815_Transcript_1/1_Confidence_0.000_Length_280	404.256	hypothetical protein SORBIDRAFT_05g002090 [Sorghum bicolor] &gt;gi|241936062|gb|EES09207.1| hypothetical protein SORBIDRAFT_05g002090 [Sorghum bicolor]
leaf	775	404.206	unknown [Lotus japonicus]
leaf	Locus_14938_Transcript_2/10_Confidence_0.556_Length_523	404.119	predicted protein [Populus trichocarpa] &gt;gi|118484695|gb|ABK94218.1| unknown [Populus trichocarpa] &gt;gi|222848971|gb|EEE86518.1| predicted protein [Populus trichocarpa]
leaf	Locus_30900_Transcript_1/1_Confidence_0.000_Length_232	403.221	No hits found
leaf	3757	402.445	hypothetical protein ZEAMMB73_801243 [Zea mays]
leaf	Locus_3101_Transcript_22/26_Confidence_0.210_Length_1299	401.479	predicted protein [Populus trichocarpa] &gt;gi|222858920|gb|EEE96467.1| predicted protein [Populus trichocarpa]
leaf	Locus_33946_Transcript_1/2_Confidence_0.667_Length_238	401.289	predicted protein [Populus trichocarpa] &gt;gi|222836764|gb|EEE75157.1| predicted protein [Populus trichocarpa]
leaf	183	400.695	PREDICTED: heat shock 70 kDa protein, mitochondrial-like [Vitis vinifera]
leaf	1025	400.013	unknown [Oryza sativa Japonica Group]
leaf	Locus_15374_Transcript_3/4_Confidence_0.444_Length_1178	399.692	PREDICTED: pyruvate dehydrogenase E1 component subunit alpha-1, mitochondrial-like [Glycine max]
leaf	3413	399.137	DNA-directed RNA polymerases II 24 kDa polypeptide [Elaeis guineensis]
leaf	Locus_7598_Transcript_1/4_Confidence_0.667_Length_248	398.86	aluminum-induced protein [Elaeis guineensis]
leaf	Locus_38868_Transcript_1/1_Confidence_0.000_Length_466	397.772	EXECUTER1 protein, chloroplast precursor, putative [Ricinus communis] &gt;gi|223550525|gb|EEF52012.1| EXECUTER1 protein, chloroplast precursor, putative [Ricinus communis]
leaf	2007	396.984	PREDICTED: putative glucose-6-phosphate 1-epimerase [Vitis vinifera] &gt;gi|297735418|emb|CBI17858.3| unnamed protein product [Vitis vinifera]
leaf	Locus_3612_Transcript_13/23_Confidence_0.250_Length_747	396.833	eukaryotic translation initiation factor 5A isoform IV [Elaeis guineensis]
leaf	Locus_2624_Transcript_4/8_Confidence_0.375_Length_637	396.774	hypothetical protein ARALYDRAFT_897928 [Arabidopsis lyrata subsp. lyrata] &gt;gi|297330971|gb|EFH61390.1| hypothetical protein ARALYDRAFT_897928 [Arabidopsis lyrata subsp. lyrata]
leaf	Locus_8205_Transcript_10/11_Confidence_0.292_Length_778	396.489	mitochondrial import receptor subunit TOM20 [Elaeis guineensis]
leaf	Locus_29335_Transcript_1/1_Confidence_0.333_Length_233	396.373	No hits found
leaf	Locus_6188_Transcript_8/12_Confidence_0.404_Length_1030	396.318	rubisco large subunit-binding protein subunit alpha [Oryza sativa Indica Group]
leaf	Locus_8647_Transcript_4/9_Confidence_0.455_Length_1093	396.293	Os05g0208000 [Oryza sativa Japonica Group] &gt;gi|53749331|gb|AAU90190.1| putative 2-oxoglutarate/malate translocator [Oryza sativa Japonica Group] &gt;gi|113578455|dbj|BAF16818.1| Os05g0208000 [Oryza sativa Japonica Group] &gt;gi|125551229|gb|EAY96938.1| hypothetical protein OsI_18855 [Oryza sativa...
leaf	Locus_13306_Transcript_3/5_Confidence_0.400_Length_667	395.933	PREDICTED: copper transporter 5 [Vitis vinifera] &gt;gi|321496084|gb|ADW93919.1| copper transporter [Vitis vinifera]
leaf	3481	395.368	PREDICTED: uncharacterized protein LOC100827503 [Brachypodium distachyon]
leaf	Locus_22564_Transcript_3/10_Confidence_0.379_Length_922	394.463	PREDICTED: uncharacterized protein LOC100264638 [Vitis vinifera] &gt;gi|296082500|emb|CBI21505.3| unnamed protein product [Vitis vinifera]
leaf	930	393.815	beta-amylase [Hordeum vulgare subsp. vulgare]
leaf	661	393.137	Ras-related protein RIC1 [Elaeis guineensis]
leaf	616	393.001	No hits found
leaf	Locus_18472_Transcript_6/7_Confidence_0.357_Length_257	392.915	No hits found
leaf	959	392.829	PREDICTED: uncharacterized protein C167.05-like isoform 1 [Vitis vinifera] &gt;gi|359485721|ref|XP_003633321.1| PREDICTED: uncharacterized protein C167.05-like isoform 2 [Vitis vinifera] &gt;gi|359485723|ref|XP_003633322.1| PREDICTED: uncharacterized protein C167.05-like isoform 3 [Vitis vinifera]
leaf	Locus_38930_Transcript_1/1_Confidence_0.923_Length_366	392.611	PREDICTED: uncharacterized protein LOC101206421 [Cucumis sativus] &gt;gi|449477966|ref|XP_004155178.1| PREDICTED: uncharacterized LOC101206421 [Cucumis sativus]
leaf	2690	392.117	PREDICTED: eukaryotic translation initiation factor 3 subunit M [Vitis vinifera] &gt;gi|296082198|emb|CBI21203.3| unnamed protein product [Vitis vinifera]
leaf	919	392.069	PREDICTED: uncharacterized protein LOC100789383 [Glycine max]
leaf	Locus_2884_Transcript_15/23_Confidence_0.200_Length_883	391.931	ribosomal Pr 117, partial [Triticum aestivum]
leaf	Locus_37507_Transcript_1/1_Confidence_0.969_Length_276	391.445	unknown [Medicago truncatula]
leaf	Locus_33274_Transcript_1/2_Confidence_0.571_Length_490	390.76	chalcone synthase, partial [Lilium hybrid cultivar]
leaf	Locus_475_Transcript_2/8_Confidence_0.387_Length_668	390.145	No hits found
leaf	1029	390.11	TPA: hypothetical protein ZEAMMB73_218809 [Zea mays]
leaf	Locus_32603_Transcript_1/2_Confidence_0.333_Length_331	389.962	40S ribosomal protein S23 [Elaeis guineensis]
leaf	884	389.555	lipoxygenase [Camellia sinensis]
leaf	Locus_1369_Transcript_2/4_Confidence_0.385_Length_538	389.281	putative elongation factor 1-alpha [Prunus dulcis]
leaf	Locus_4326_Transcript_2/3_Confidence_0.375_Length_592	388.951	unknown [Zea mays]
leaf	1546	388.746	PREDICTED: 50S ribosomal protein L1, chloroplastic-like [Glycine max]
leaf	Locus_32066_Transcript_1/2_Confidence_0.333_Length_234	388.435	hypothetical protein MTR_5g077680 [Medicago truncatula] &gt;gi|355517574|gb|AES99197.1| hypothetical protein MTR_5g077680 [Medicago truncatula]
leaf	Locus_9369_Transcript_4/11_Confidence_0.553_Length_947	387.638	PREDICTED: monothiol glutaredoxin-S16, chloroplastic [Vitis vinifera] &gt;gi|296083172|emb|CBI22808.3| unnamed protein product [Vitis vinifera]
leaf	Locus_31594_Transcript_1/2_Confidence_0.333_Length_361	387.605	No hits found
leaf	Locus_32396_Transcript_1/2_Confidence_0.750_Length_226	387.367	No hits found
leaf	Locus_38535_Transcript_1/2_Confidence_1.000_Length_468	386.82	ethylene insensitive-like protein 1, partial [Musa acuminata]
leaf	Locus_10487_Transcript_7/16_Confidence_0.271_Length_1212	386.283	PREDICTED: salt tolerance-like protein [Vitis vinifera] &gt;gi|297743809|emb|CBI36692.3| unnamed protein product [Vitis vinifera]
leaf	Locus_9313_Transcript_1/5_Confidence_0.467_Length_694	385.872	PREDICTED: 26S protease regulatory subunit S10B homolog B-like isoform 1 [Glycine max] &gt;gi|356518571|ref|XP_003527952.1| PREDICTED: 26S protease regulatory subunit S10B homolog B-like isoform 1 [Glycine max]
leaf	Locus_15820_Transcript_3/4_Confidence_0.364_Length_284	385.586	No hits found
leaf	Locus_37036_Transcript_1/1_Confidence_0.750_Length_280	385.074	glyceraldehyde-3-phosphate dehydrogenase [Bruguiera gymnorhiza]
leaf	Locus_5131_Transcript_2/3_Confidence_0.250_Length_308	384.901	No hits found
leaf	Locus_23712_Transcript_1/1_Confidence_0.500_Length_398	384.091	TRANSPARENT TESTA 12 protein, putative [Ricinus communis] &gt;gi|223528085|gb|EEF30159.1| TRANSPARENT TESTA 12 protein, putative [Ricinus communis]
leaf	2634	383.767	hypothetical protein OsI_15935 [Oryza sativa Indica Group]
leaf	3790	383.43	PREDICTED: peptidyl-tRNA hydrolase ICT1, mitochondrial [Vitis vinifera] &gt;gi|296082846|emb|CBI22147.3| unnamed protein product [Vitis vinifera]
leaf	Locus_35001_Transcript_1/1_Confidence_0.000_Length_349	382.993	PREDICTED: uncharacterized protein LOC100842901 [Brachypodium distachyon]
leaf	Locus_24165_Transcript_2/3_Confidence_0.500_Length_245	382.976	PetB [Paeonia delavayi] &gt;gi|301312530|gb|ADK66931.1| PetB [Paeonia ludlowii] &gt;gi|301312533|gb|ADK66933.1| PetB [Paeonia yananensis] &gt;gi|301312536|gb|ADK66935.1| PetB [Paeonia jishanensis] &gt;gi|301312539|gb|ADK66937.1| PetB [Paeonia rockii] &gt;gi|301312542|gb|ADK66939.1| PetB [Paeonia roc...
leaf	Locus_31700_Transcript_1/3_Confidence_0.688_Length_297	382.914	No hits found
leaf	Locus_10701_Transcript_5/7_Confidence_0.520_Length_583	382.358	hypothetical protein OsJ_30276 [Oryza sativa Japonica Group]
leaf	Locus_7764_Transcript_2/4_Confidence_0.625_Length_548	382.256	unnamed protein product [Vitis vinifera]
leaf	996	381.929	hypothetical protein OsI_11240 [Oryza sativa Indica Group]
leaf	Locus_3410_Transcript_3/5_Confidence_0.625_Length_502	381.828	PREDICTED: probable small nuclear ribonucleoprotein G-like [Brachypodium distachyon]
leaf	202	381.399	PREDICTED: protein BPS1, chloroplastic-like [Vitis vinifera]
leaf	Locus_29273_Transcript_1/1_Confidence_0.000_Length_202	381.065	No hits found
leaf	Locus_36209_Transcript_1/2_Confidence_0.857_Length_238	379.9	hypothetical protein SDM1_55t00005 [Solanum demissum]
leaf	Locus_329_Transcript_99/231_Confidence_0.045_Length_2687	379.837	predicted protein [Populus trichocarpa] &gt;gi|222851237|gb|EEE88784.1| predicted protein [Populus trichocarpa]
leaf	3899	379.835	unknown [Medicago truncatula]
leaf	Locus_8000_Transcript_1/2_Confidence_0.500_Length_255	379.629	PREDICTED: cytochrome c oxidase subunit 5C [Vitis vinifera] &gt;gi|296089777|emb|CBI39596.3| unnamed protein product [Vitis vinifera]
leaf	2467	379.56	unknown [Glycine max]
leaf	Locus_36230_Transcript_1/1_Confidence_0.000_Length_305	379.071	glutathione S-transferase [Elaeis guineensis]
leaf	Locus_12247_Transcript_2/9_Confidence_0.455_Length_615	378.764	uncharacterized protein LOC100276798 [Zea mays] &gt;gi|195634827|gb|ACG36882.1| hypothetical protein [Zea mays]
leaf	1053	378.734	PFE18 protein [Ananas comosus]
leaf	Locus_13847_Transcript_4/5_Confidence_0.583_Length_560	378.447	unknown [Lotus japonicus]
leaf	Locus_5075_Transcript_1/3_Confidence_0.500_Length_390	378.073	hypothetical protein OsJ_04943 [Oryza sativa Japonica Group]
leaf	Locus_38914_Transcript_1/1_Confidence_0.750_Length_214	378.055	Non-specific lipid-transfer protein [Medicago truncatula] &gt;gi|355498611|gb|AES79814.1| Non-specific lipid-transfer protein [Medicago truncatula]
leaf	Locus_10400_Transcript_3/4_Confidence_0.550_Length_643	376.899	predicted protein [Populus trichocarpa] &gt;gi|222834012|gb|EEE72489.1| predicted protein [Populus trichocarpa]
leaf	Locus_18_Transcript_1/1_Confidence_0.500_Length_226	376.726	putative glutamine synthetase cytosolic isozyme1 [Elaeis guineensis]
leaf	Locus_6903_Transcript_5/10_Confidence_0.261_Length_862	376.24	PREDICTED: uncharacterized transporter sll0355 [Vitis vinifera]
leaf	Locus_28196_Transcript_1/3_Confidence_0.600_Length_248	376.235	unknown [Lotus japonicus]
leaf	Locus_28681_Transcript_1/3_Confidence_0.667_Length_228	375.658	hypothetical protein SORBIDRAFT_01g024221 [Sorghum bicolor] &gt;gi|241921158|gb|EER94302.1| hypothetical protein SORBIDRAFT_01g024221 [Sorghum bicolor]
leaf	Locus_26091_Transcript_6/7_Confidence_0.250_Length_518	375.187	predicted protein [Populus trichocarpa] &gt;gi|222836056|gb|EEE74477.1| predicted protein [Populus trichocarpa]
leaf	Locus_35593_Transcript_1/2_Confidence_0.750_Length_397	374.398	60S ribosomal protein L35 [Elaeis guineensis]
leaf	2429	374.384	60S ribosomal protein L27 [Elaeis guineensis] &gt;gi|448872692|gb|AGE46031.1| 60S ribosomal protein l27 [Elaeis guineensis]
leaf	45	374.225	hypothetical protein OsI_07991 [Oryza sativa Indica Group]
leaf	Locus_36032_Transcript_1/1_Confidence_0.500_Length_443	373.728	V-type H+-ATPase, partial [Daucus carota]
leaf	Locus_26977_Transcript_1/3_Confidence_0.500_Length_588	373.635	tonoplast intrinsic protein 2 [Lilium longiflorum]
leaf	Locus_25730_Transcript_1/2_Confidence_0.889_Length_318	373.509	40S ribosomal protein SA [Zea mays]
leaf	Locus_11688_Transcript_1/3_Confidence_0.400_Length_331	373.268	No hits found
leaf	1230	373.195	PREDICTED: protein LURP-one-related 8 [Vitis vinifera] &gt;gi|296089330|emb|CBI39102.3| unnamed protein product [Vitis vinifera]
leaf	421	372.821	No hits found
leaf	Locus_19743_Transcript_1/1_Confidence_0.500_Length_299	371.524	putative calnexin-like protein, partial [Elaeis guineensis]
leaf	Locus_5654_Transcript_1/4_Confidence_0.692_Length_631	371.493	PREDICTED: aldose 1-epimerase-like [Brachypodium distachyon]
leaf	Locus_9618_Transcript_3/6_Confidence_0.643_Length_592	371.437	S-ribonuclease binding protein [Elaeis guineensis]
leaf	Locus_36606_Transcript_1/1_Confidence_0.000_Length_313	369.499	No hits found
leaf	Locus_38962_Transcript_1/1_Confidence_1.000_Length_213	369.062	No hits found
leaf	Locus_26811_Transcript_2/3_Confidence_0.583_Length_630	369.041	tubulin alpha-5 chain-like protein [Arabidopsis thaliana]
leaf	Locus_21254_Transcript_1/2_Confidence_0.667_Length_622	368.774	predicted protein [Hordeum vulgare subsp. vulgare]
leaf	3906	368.512	No hits found
leaf	3525	368.387	14-3-3 protein Lil 1433-3 [Lilium longiflorum]
leaf	Locus_7912_Transcript_2/7_Confidence_0.500_Length_847	368.328	magnesium chelatase H subunit [Camellia sinensis]
leaf	278	368.004	PREDICTED: proteasome subunit beta type-2-A-like [Vitis vinifera] &gt;gi|147843860|emb|CAN79443.1| hypothetical protein VITISV_006154 [Vitis vinifera]
leaf	Locus_22785_Transcript_1/3_Confidence_0.667_Length_576	367.725	PREDICTED: uroporphyrinogen decarboxylase 1, chloroplastic-like [Glycine max]
leaf	Locus_3076_Transcript_4/7_Confidence_0.536_Length_1319	366.224	hypothetical protein SORBIDRAFT_03g044110 [Sorghum bicolor] &gt;gi|241928831|gb|EES01976.1| hypothetical protein SORBIDRAFT_03g044110 [Sorghum bicolor]
leaf	Locus_32718_Transcript_1/2_Confidence_0.667_Length_218	366.089	predicted protein [Hordeum vulgare subsp. vulgare]
leaf	Locus_2888_Transcript_2/6_Confidence_0.500_Length_747	366.07	PREDICTED: probable FKBP-type peptidyl-prolyl cis-trans isomerase 7, chloroplastic-like [Brachypodium distachyon]
leaf	Locus_21377_Transcript_1/3_Confidence_0.500_Length_357	365.756	unnamed protein product [Vitis vinifera]
leaf	Locus_36527_Transcript_1/1_Confidence_0.000_Length_320	365.558	hypothetical protein MTR_4g129340 [Medicago truncatula] &gt;gi|355511280|gb|AES92422.1| hypothetical protein MTR_4g129340 [Medicago truncatula]
leaf	Locus_36888_Transcript_1/1_Confidence_0.000_Length_323	365.443	No hits found
leaf	Locus_35273_Transcript_1/1_Confidence_0.000_Length_307	364.954	hypothetical protein VITISV_011978 [Vitis vinifera] &gt;gi|297740676|emb|CBI30858.3| unnamed protein product [Vitis vinifera]
leaf	Locus_1124_Transcript_4/8_Confidence_0.235_Length_641	364.917	conserved hypothetical protein [Ricinus communis] &gt;gi|223546627|gb|EEF48125.1| conserved hypothetical protein [Ricinus communis]
leaf	Locus_37529_Transcript_1/1_Confidence_0.333_Length_276	364.906	farnesyl pyrophosphate synthase [Magnolia chapensis]
leaf	Locus_36426_Transcript_1/1_Confidence_0.000_Length_344	364.721	PREDICTED: proteasome subunit beta type-5-like [Glycine max]
leaf	Locus_4982_Transcript_1/1_Confidence_0.833_Length_302	364.101	No hits found
leaf	Locus_10300_Transcript_1/3_Confidence_0.500_Length_384	364.049	RecName: Full=Phosphoglucomutase, chloroplastic; Short=PGM; AltName: Full=Glucose phosphomutase; Flags: Precursor &gt;gi|8250622|emb|CAB93680.1| plastidic phosphoglucomutase [Solanum tuberosum]
leaf	Locus_36202_Transcript_1/1_Confidence_0.500_Length_274	363.561	No hits found
leaf	Locus_32497_Transcript_1/1_Confidence_0.667_Length_349	362.151	early drought induced protein [Oryza sativa Indica Group] &gt;gi|218187645|gb|EEC70072.1| hypothetical protein OsI_00684 [Oryza sativa Indica Group]
leaf	Locus_37046_Transcript_1/2_Confidence_0.667_Length_501	361.854	hypothetical protein, partial [Scutellaria baicalensis]
leaf	671	361.845	putative glucose transport protein STP1 [Oryza sativa Japonica Group] &gt;gi|50508996|dbj|BAD31945.1| putative glucose transport protein STP1 [Oryza sativa Japonica Group] &gt;gi|215704477|dbj|BAG93911.1| unnamed protein product [Oryza sativa Japonica Group]
leaf	Locus_25832_Transcript_1/3_Confidence_0.571_Length_342	361.801	predicted protein [Populus trichocarpa] &gt;gi|222857624|gb|EEE95171.1| predicted protein [Populus trichocarpa]
leaf	Locus_30744_Transcript_2/3_Confidence_0.600_Length_307	361.777	ATP synthase beta subunit [Eleutherococcus senticosus]
leaf	250	360.757	uncharacterized protein LOC100276521 [Zea mays] &gt;gi|195626456|gb|ACG35058.1| hypothetical protein [Zea mays]
leaf	Locus_30529_Transcript_1/2_Confidence_0.333_Length_439	360.52	PREDICTED: protein TIC 62, chloroplastic isoform 2 [Vitis vinifera]
leaf	Locus_16805_Transcript_6/7_Confidence_0.528_Length_1535	360.293	PREDICTED: mitochondria fission 1 protein-like [Vitis vinifera] &gt;gi|297739910|emb|CBI30092.3| unnamed protein product [Vitis vinifera]
leaf	Locus_15763_Transcript_1/3_Confidence_0.333_Length_428	359.973	Os03g0320100 [Oryza sativa Japonica Group] &gt;gi|113548422|dbj|BAF11865.1| Os03g0320100, partial [Oryza sativa Japonica Group]
leaf	Locus_8003_Transcript_1/3_Confidence_0.600_Length_247	359.856	ribulose-1,5-bisphosphate carboxylase/oxygenase activase [Pachysandra terminalis]
leaf	Locus_29551_Transcript_6/9_Confidence_0.472_Length_1458	359.763	PREDICTED: uncharacterized protein At5g03900, chloroplastic-like [Vitis vinifera]
leaf	Locus_38536_Transcript_1/1_Confidence_0.000_Length_258	359.586	No hits found
leaf	142	359.472	PREDICTED: uncharacterized oxidoreductase At4g09670-like [Brachypodium distachyon]
leaf	Locus_4244_Transcript_3/20_Confidence_0.310_Length_787	359.23	PREDICTED: nitric oxide synthase-interacting protein [Vitis vinifera]
leaf	Locus_20244_Transcript_2/4_Confidence_0.400_Length_783	358.805	putative prolyl-tRNA synthetase [Oryza sativa Japonica Group]
leaf	Locus_16659_Transcript_8/11_Confidence_0.548_Length_1108	358.106	ribosomal protein L10a [Elaeis guineensis]
leaf	Locus_945_Transcript_1/1_Confidence_0.400_Length_384	358.064	predicted protein [Hordeum vulgare subsp. vulgare]
leaf	Locus_34345_Transcript_2/3_Confidence_0.600_Length_363	357.25	PREDICTED: uncharacterized protein LOC101212066 [Cucumis sativus]
leaf	3851	357.074	hypothetical protein SORBIDRAFT_03g028570 [Sorghum bicolor] &gt;gi|241927965|gb|EES01110.1| hypothetical protein SORBIDRAFT_03g028570 [Sorghum bicolor]
leaf	Locus_8541_Transcript_1/3_Confidence_0.643_Length_362	356.046	PREDICTED: ABC transporter F family member 5-like [Brachypodium distachyon]
leaf	Locus_13057_Transcript_14/19_Confidence_0.325_Length_1806	355.495	PREDICTED: probable nitrite transporter At1g68570-like [Glycine max]
leaf	Locus_17186_Transcript_3/4_Confidence_0.333_Length_720	355.418	putative NADH dehydrogenase subunit NdhL [Wolffia australiana]
leaf	Locus_34383_Transcript_1/2_Confidence_0.333_Length_406	355.245	PREDICTED: eukaryotic translation initiation factor 3 subunit H-like [Cucumis sativus] &gt;gi|449521699|ref|XP_004167867.1| PREDICTED: eukaryotic translation initiation factor 3 subunit H-like [Cucumis sativus]
leaf	Locus_13528_Transcript_2/3_Confidence_0.667_Length_583	354.744	unknown [Lotus japonicus]
leaf	Locus_38546_Transcript_1/1_Confidence_0.750_Length_242	354.448	uncharacterized protein LOC100217251 [Zea mays] &gt;gi|194698256|gb|ACF83212.1| unknown [Zea mays] &gt;gi|413925272|gb|AFW65204.1| putative ribosomal protein S8 family protein [Zea mays]
leaf	Locus_20301_Transcript_3/4_Confidence_0.429_Length_549	353.876	phytoene desaturase [Sandersonia aurantiaca]
leaf	Locus_30675_Transcript_1/2_Confidence_0.625_Length_377	353.775	TPA: hypothetical protein ZEAMMB73_168751 [Zea mays]
leaf	Locus_30169_Transcript_1/2_Confidence_0.333_Length_200	353.581	translation initiation factor eIF-5 [Arabidopsis thaliana] &gt;gi|28380089|sp|Q9S825.1|IF5Z_ARATH RecName: Full=Probable eukaryotic translation initiation factor 5-2; Short=eIF-5 2 &gt;gi|6573756|gb|AAF17676.1|AC009243_3 F28K19.5 [Arabidopsis thaliana] &gt;gi|12323296|gb|AAG51628.1|AC012193_10 putat...
leaf	Locus_11424_Transcript_10/13_Confidence_0.424_Length_655	353.075	No hits found
leaf	Locus_38714_Transcript_1/2_Confidence_0.667_Length_307	353.044	uncharacterized protein LOC100797953 [Glycine max] &gt;gi|255642104|gb|ACU21318.1| unknown [Glycine max]
leaf	Locus_1039_Transcript_8/13_Confidence_0.556_Length_1170	352.987	PREDICTED: uncharacterized protein LOC101225888, partial [Cucumis sativus]
leaf	Locus_24625_Transcript_1/2_Confidence_0.800_Length_268	352.878	PREDICTED: dihydroflavonol-4-reductase-like [Brachypodium distachyon]
leaf	Locus_12534_Transcript_5/8_Confidence_0.348_Length_958	352.873	ferredoxin dependent-glutamate synthase Fd-Gogat [Oryza sativa Japonica Group]
leaf	Locus_23751_Transcript_1/2_Confidence_0.750_Length_617	352.142	PREDICTED: probable NADH dehydrogenase [ubiquinone] 1 alpha subcomplex subunit 12-like [Cucumis sativus]
leaf	2466	351.914	PREDICTED: uncharacterized protein LOC100257554 [Vitis vinifera] &gt;gi|297735626|emb|CBI18120.3| unnamed protein product [Vitis vinifera]
leaf	3528	350.515	uncharacterized protein LOC100306088 [Glycine max] &gt;gi|255627507|gb|ACU14098.1| unknown [Glycine max]
leaf	Locus_36306_Transcript_1/2_Confidence_0.500_Length_431	350.443	hypothetical protein VITISV_012143 [Vitis vinifera]
leaf	Locus_1009_Transcript_1/2_Confidence_0.333_Length_212	350.239	No hits found
leaf	Locus_32807_Transcript_1/1_Confidence_0.889_Length_224	350.096	putative carbonic anhydrase [Secale cereale x Triticum durum]
leaf	Locus_5376_Transcript_1/2_Confidence_0.286_Length_360	349.858	No hits found
leaf	966	349.792	unnamed protein product [Vitis vinifera]
leaf	Locus_37815_Transcript_1/1_Confidence_0.500_Length_273	349.649	RNA helicase [Vigna radiata]
leaf	Locus_33689_Transcript_1/1_Confidence_0.000_Length_236	349.449	conserved hypothetical protein [Ricinus communis] &gt;gi|223530146|gb|EEF32058.1| conserved hypothetical protein [Ricinus communis]
leaf	Locus_8987_Transcript_8/14_Confidence_0.311_Length_603	349.047	predicted protein [Populus trichocarpa] &gt;gi|222846234|gb|EEE83781.1| predicted protein [Populus trichocarpa]
leaf	Locus_5045_Transcript_5/11_Confidence_0.571_Length_1183	348.089	PREDICTED: putative UPF0481 protein At3g02645-like [Vitis vinifera]
leaf	Locus_37781_Transcript_1/1_Confidence_0.000_Length_363	348.084	No hits found
leaf	Locus_20944_Transcript_3/4_Confidence_0.533_Length_659	346.5	PREDICTED: peptide deformylase 1B, chloroplastic [Vitis vinifera] &gt;gi|296087647|emb|CBI34903.3| unnamed protein product [Vitis vinifera]
leaf	Locus_11355_Transcript_1/3_Confidence_0.444_Length_326	346.264	At2g04520/T1O3.7 [Arabidopsis thaliana] &gt;gi|15450561|gb|AAK96458.1| At2g04520/T1O3.7 [Arabidopsis thaliana]
leaf	Locus_14994_Transcript_1/2_Confidence_0.333_Length_306	346.225	Os03g0247000 [Oryza sativa Japonica Group] &gt;gi|108707157|gb|ABF94952.1| Clp amino terminal domain containing protein, expressed [Oryza sativa Japonica Group] &gt;gi|113548018|dbj|BAF11461.1| Os03g0247000 [Oryza sativa Japonica Group] &gt;gi|215704768|dbj|BAG94796.1| unnamed protein product [Oryza...
leaf	Locus_5560_Transcript_8/14_Confidence_0.232_Length_926	346.111	PREDICTED: photosystem II stability/assembly factor HCF136, chloroplastic [Vitis vinifera] &gt;gi|297737938|emb|CBI27139.3| unnamed protein product [Vitis vinifera]
leaf	3903	345.532	hypothetical protein SORBIDRAFT_01g027550 [Sorghum bicolor] &gt;gi|241918705|gb|EER91849.1| hypothetical protein SORBIDRAFT_01g027550 [Sorghum bicolor]
leaf	Locus_734_Transcript_1/4_Confidence_0.500_Length_384	345.302	hypothetical protein VITISV_027893 [Vitis vinifera]
leaf	Locus_791_Transcript_2/5_Confidence_0.417_Length_298	344.063	NADP-dependent glyceraldehyde-3-phosphate dehydrogenase [Citrus maxima]
leaf	4026	343.515	No hits found
leaf	Locus_4334_Transcript_11/13_Confidence_0.385_Length_1631	343.394	unnamed protein product [Vitis vinifera]
leaf	Locus_18225_Transcript_1/4_Confidence_0.571_Length_631	343.176	PREDICTED: uncharacterized protein At2g34160 [Vitis vinifera] &gt;gi|297738936|emb|CBI28181.3| unnamed protein product [Vitis vinifera]
leaf	Locus_32770_Transcript_1/3_Confidence_0.565_Length_409	343.082	No hits found
leaf	3491	343.078	hypothetical protein [Zea mays] &gt;gi|195626876|gb|ACG35268.1| hypothetical protein [Zea mays] &gt;gi|413933307|gb|AFW67858.1| hypothetical protein ZEAMMB73_093723 [Zea mays]
leaf	91	343.064	unknown protein [Oryza sativa Japonica Group] &gt;gi|218199839|gb|EEC82266.1| hypothetical protein OsI_26466 [Oryza sativa Indica Group]
leaf	Locus_5832_Transcript_2/6_Confidence_0.545_Length_861	342.992	unnamed protein product [Vitis vinifera]
leaf	134	342.636	TPA: hypothetical protein ZEAMMB73_127498 [Zea mays]
leaf	Locus_35799_Transcript_1/2_Confidence_0.600_Length_693	342.146	unknown [Oryza sativa Japonica Group]
leaf	Locus_13560_Transcript_1/2_Confidence_0.667_Length_284	341.829	No hits found
leaf	Locus_27728_Transcript_4/6_Confidence_0.500_Length_952	341.454	PREDICTED: uncharacterized protein LOC100825203 isoform 2 [Brachypodium distachyon]
leaf	Locus_90_Transcript_1/4_Confidence_0.800_Length_592	341.104	alpha-soluble NSF attachment protein [Elaeis guineensis]
leaf	Locus_5838_Transcript_2/6_Confidence_0.261_Length_871	340.99	PREDICTED: nascent polypeptide-associated complex subunit alpha-like protein 2-like [Vitis vinifera] &gt;gi|302143993|emb|CBI23098.3| unnamed protein product [Vitis vinifera]
leaf	Locus_3063_Transcript_1/5_Confidence_0.571_Length_420	340.907	betaine aldehyde dehydrogenase, partial [Pandanus amaryllifolius]
leaf	Locus_17154_Transcript_2/3_Confidence_0.500_Length_690	340.794	clathrin-associated adaptor complexes medium subunit [Gossypium hirsutum]
leaf	Locus_38334_Transcript_1/1_Confidence_0.000_Length_234	340.477	PREDICTED: uncharacterized protein LOC100262072 [Vitis vinifera] &gt;gi|297736550|emb|CBI25421.3| unnamed protein product [Vitis vinifera]
leaf	Locus_31728_Transcript_2/2_Confidence_0.467_Length_601	340.337	PREDICTED: oxygen-evolving enhancer protein 3-2, chloroplastic [Vitis vinifera]
leaf	Locus_34502_Transcript_2/3_Confidence_0.619_Length_1185	340.196	40S ribosomal protein S4 [Elaeis guineensis]
leaf	Locus_28281_Transcript_1/3_Confidence_0.667_Length_218	338.952	syntaxin 51 [Oryza sativa Indica Group]
leaf	3924	337.705	nucleic acid binding protein1 [Zea mays] &gt;gi|168526|gb|AAA33486.1| nucleic acid-binding protein [Zea mays] &gt;gi|195637380|gb|ACG38158.1| ribonucleoprotein [Zea mays] &gt;gi|219884029|gb|ACL52389.1| unknown [Zea mays] &gt;gi|414884557|tpg|DAA60571.1| TPA: nucleic acid binding protein1 [Zea mays]
leaf	1405	337.638	unnamed protein product [Vitis vinifera]
leaf	Locus_7950_Transcript_5/11_Confidence_0.459_Length_936	337.478	hypothetical protein OsI_21103 [Oryza sativa Indica Group]
leaf	Locus_34536_Transcript_1/3_Confidence_0.667_Length_323	337.189	unknown [Zea mays]
leaf	Locus_14509_Transcript_5/9_Confidence_0.214_Length_595	336.067	hypothetical protein VITISV_041203 [Vitis vinifera]
leaf	Locus_29973_Transcript_1/1_Confidence_0.000_Length_400	335.912	PREDICTED: hypersensitive-induced response protein 1 isoform 1 [Vitis vinifera] &gt;gi|225456676|ref|XP_002272225.1| PREDICTED: hypersensitive-induced response protein 1 isoform 2 [Vitis vinifera] &gt;gi|359491740|ref|XP_003634316.1| PREDICTED: hypersensitive-induced response protein 1 [Vitis vinife...
leaf	Locus_668_Transcript_1/14_Confidence_0.200_Length_591	335.798	PREDICTED: phospholipase C 4-like [Brachypodium distachyon]
leaf	Locus_4443_Transcript_15/33_Confidence_0.197_Length_1043	335.405	hypothetical protein SORBIDRAFT_01g033980 [Sorghum bicolor] &gt;gi|241921637|gb|EER94781.1| hypothetical protein SORBIDRAFT_01g033980 [Sorghum bicolor]
leaf	Locus_7992_Transcript_1/1_Confidence_0.889_Length_303	335.353	60S ribosomal protein L24, putative [Ricinus communis] &gt;gi|223531923|gb|EEF33737.1| 60S ribosomal protein L24, putative [Ricinus communis]
leaf	Locus_18334_Transcript_1/2_Confidence_1.000_Length_585	335.299	predicted protein [Populus trichocarpa] &gt;gi|222840957|gb|EEE78504.1| predicted protein [Populus trichocarpa]
leaf	Locus_34616_Transcript_1/2_Confidence_0.714_Length_578	335.188	predicted protein [Populus trichocarpa] &gt;gi|222857236|gb|EEE94783.1| predicted protein [Populus trichocarpa]
leaf	Locus_431_Transcript_4/13_Confidence_0.348_Length_854	335.114	cysteine proteinase [Elaeis guineensis]
leaf	Locus_33985_Transcript_2/3_Confidence_0.500_Length_278	335.085	unknown [Lotus japonicus]
leaf	Locus_7432_Transcript_1/3_Confidence_0.200_Length_281	334.736	PREDICTED: mitochondrial-processing peptidase subunit alpha [Vitis vinifera] &gt;gi|297743169|emb|CBI36036.3| unnamed protein product [Vitis vinifera]
leaf	Locus_37281_Transcript_2/3_Confidence_0.600_Length_404	334.342	predicted protein [Populus trichocarpa] &gt;gi|222843338|gb|EEE80885.1| predicted protein [Populus trichocarpa]
leaf	Locus_36255_Transcript_1/1_Confidence_0.000_Length_406	334.261	hypothetical protein SORBIDRAFT_01g027550 [Sorghum bicolor] &gt;gi|241918705|gb|EER91849.1| hypothetical protein SORBIDRAFT_01g027550 [Sorghum bicolor]
leaf	Locus_4403_Transcript_10/12_Confidence_0.326_Length_1594	334.254	PREDICTED: zinc finger CCCH domain-containing protein 49-like [Vitis vinifera]
leaf	Locus_34105_Transcript_1/2_Confidence_0.600_Length_361	334.209	hypothetical protein SORBIDRAFT_02g026140 [Sorghum bicolor] &gt;gi|241923673|gb|EER96817.1| hypothetical protein SORBIDRAFT_02g026140 [Sorghum bicolor]
leaf	Locus_25334_Transcript_3/4_Confidence_0.636_Length_466	333.871	vacuolar ATP synthase subunit ac39, putative [Ricinus communis] &gt;gi|223539237|gb|EEF40830.1| vacuolar ATP synthase subunit ac39, putative [Ricinus communis]
leaf	Locus_17264_Transcript_6/8_Confidence_0.455_Length_1518	333.535	PREDICTED: uncharacterized protein LOC100250529 [Vitis vinifera] &gt;gi|302141895|emb|CBI19098.3| unnamed protein product [Vitis vinifera]
leaf	Locus_9977_Transcript_2/4_Confidence_0.727_Length_455	333.161	No hits found
leaf	Locus_23395_Transcript_1/3_Confidence_0.750_Length_736	333.075	putative domain of unknown function (DUF1295) containing family protein [Zea mays]
leaf	1574	332.855	unknown [Glycine max]
leaf	Locus_11827_Transcript_2/2_Confidence_0.500_Length_396	331.973	PREDICTED: uncharacterized protein LOC100252199 [Vitis vinifera] &gt;gi|297744421|emb|CBI37683.3| unnamed protein product [Vitis vinifera]
leaf	Locus_10708_Transcript_2/4_Confidence_0.333_Length_731	331.881	PREDICTED: 60S ribosomal protein L14-2-like [Vitis vinifera]
leaf	Locus_15052_Transcript_1/1_Confidence_0.000_Length_213	331.505	PREDICTED: beta-glucosidase 4-like [Brachypodium distachyon]
leaf	Locus_38713_Transcript_1/1_Confidence_0.667_Length_264	330.79	hypothetical protein VITISV_034305 [Vitis vinifera]
leaf	Locus_14732_Transcript_1/2_Confidence_0.400_Length_293	330.714	putative hydroxycinnamoyl transferase, partial [Elaeis guineensis]
leaf	Locus_33313_Transcript_1/3_Confidence_0.500_Length_345	330.639	F26F24.1 [Arabidopsis thaliana]
leaf	Locus_36457_Transcript_1/2_Confidence_0.500_Length_279	330.607	PREDICTED: uncharacterized protein LOC100267043 [Vitis vinifera]
leaf	Locus_38388_Transcript_1/1_Confidence_0.000_Length_325	330.225	Acyl-CoA synthetase [Ricinus communis] &gt;gi|83320525|gb|ABC02881.1| ACS2 [Ricinus communis] &gt;gi|223543847|gb|EEF45375.1| Acyl-CoA synthetase [Ricinus communis]
leaf	1035	330.19	hypothetical protein SORBIDRAFT_08g023070 [Sorghum bicolor] &gt;gi|241943311|gb|EES16456.1| hypothetical protein SORBIDRAFT_08g023070 [Sorghum bicolor]
leaf	205	330.178	JHL06P13.3 [Jatropha curcas]
leaf	Locus_31446_Transcript_3/4_Confidence_0.600_Length_515	329.852	Os08g0560600 [Oryza sativa Japonica Group] &gt;gi|45736118|dbj|BAD13149.1| unknown protein [Oryza sativa Japonica Group] &gt;gi|45736164|dbj|BAD13210.1| unknown protein [Oryza sativa Japonica Group] &gt;gi|113624478|dbj|BAF24423.1| Os08g0560600 [Oryza sativa Japonica Group] &gt;gi|125562564|gb|EAZ08...
leaf	Locus_38533_Transcript_1/1_Confidence_0.500_Length_396	328.524	unknown [Zea mays]
leaf	Locus_14783_Transcript_2/3_Confidence_0.400_Length_450	328.147	putative brassinosteroid-insensitive protein 1, partial [Elaeis guineensis]
leaf	Locus_23872_Transcript_3/10_Confidence_0.469_Length_1215	327.072	PREDICTED: uncharacterized protein LOC100232913 [Vitis vinifera] &gt;gi|297734640|emb|CBI16691.3| unnamed protein product [Vitis vinifera]
leaf	Locus_15398_Transcript_1/2_Confidence_0.750_Length_395	326.844	No hits found
leaf	Locus_38969_Transcript_1/1_Confidence_1.000_Length_202	326.839	No hits found
leaf	Locus_10444_Transcript_2/3_Confidence_0.714_Length_377	326.555	Mlo-like protein [Arabidopsis thaliana] &gt;gi|7269275|emb|CAB79335.1| Mlo-like protein [Arabidopsis thaliana]
leaf	1898	326.218	No hits found
leaf	Locus_23724_Transcript_3/5_Confidence_0.308_Length_588	326.101	JHL18I08.2 [Jatropha curcas]
leaf	Locus_34590_Transcript_1/2_Confidence_0.333_Length_206	325.949	No hits found
leaf	Locus_33736_Transcript_1/2_Confidence_0.714_Length_569	325.524	unnamed protein product [Vitis vinifera]
leaf	544	325.366	TPA: hypothetical protein ZEAMMB73_804748 [Zea mays]
leaf	2372	325.305	PREDICTED: triose phosphate/phosphate translocator, chloroplastic [Glycine max]
leaf	Locus_11040_Transcript_3/4_Confidence_0.500_Length_686	325.055	predicted protein [Populus trichocarpa] &gt;gi|222866965|gb|EEF04096.1| predicted protein [Populus trichocarpa]
leaf	Locus_10481_Transcript_8/10_Confidence_0.367_Length_743	324.121	selenium binding protein [Oryza sativa Indica Group]
leaf	Locus_31738_Transcript_1/2_Confidence_0.500_Length_542	323.95	unnamed protein product [Vitis vinifera]
leaf	Locus_12099_Transcript_1/1_Confidence_0.400_Length_441	322.097	photosystem I P700 chlorophyll a apoprotein A2 (chloroplast) [Colocasia esculenta]
leaf	Locus_35419_Transcript_1/1_Confidence_0.000_Length_295	322.031	LOC100284438 [Zea mays] &gt;gi|195642028|gb|ACG40482.1| phosphatidate cytidylyltransferase [Zea mays] &gt;gi|238014674|gb|ACR38372.1| unknown [Zea mays] &gt;gi|414880424|tpg|DAA57555.1| TPA: phosphatidate cytidylyltransferase isoform 1 [Zea mays] &gt;gi|414880425|tpg|DAA57556.1| TPA: phosphatidate c...
leaf	Locus_38125_Transcript_1/1_Confidence_0.500_Length_322	321.866	PREDICTED: glutathione S-transferase DHAR2-like isoform 1 [Brachypodium distachyon]
leaf	3750	321.669	predicted protein [Populus trichocarpa] &gt;gi|222864094|gb|EEF01225.1| predicted protein [Populus trichocarpa]
leaf	Locus_10063_Transcript_5/6_Confidence_0.556_Length_389	321.614	PREDICTED: uncharacterized protein LOC100258972 [Vitis vinifera]
leaf	3354	321.112	PREDICTED: uncharacterized protein LOC100263631 isoform 1 [Vitis vinifera] &gt;gi|359489597|ref|XP_003633948.1| PREDICTED: uncharacterized protein LOC100263631 isoform 2 [Vitis vinifera] &gt;gi|147863419|emb|CAN83614.1| hypothetical protein VITISV_007756 [Vitis vinifera]
leaf	Locus_13794_Transcript_1/1_Confidence_0.600_Length_248	320.856	No hits found
leaf	Locus_23031_Transcript_1/3_Confidence_0.500_Length_494	320.322	No hits found
leaf	1718	320.101	Os02g0205000 [Oryza sativa Japonica Group] &gt;gi|46390526|dbj|BAD16014.1| putative plastid ribosomal protein L19 precursor [Oryza sativa Japonica Group] &gt;gi|51536266|dbj|BAD38434.1| putative plastid ribosomal protein L19 precursor [Oryza sativa Japonica Group] &gt;gi|113535776|dbj|BAF08159.1| Os...
leaf	3723	319.726	hypothetical protein OsJ_29704 [Oryza sativa Japonica Group]
leaf	Locus_33061_Transcript_1/2_Confidence_0.667_Length_294	319.625	putative universal stress protein [Elaeis guineensis]
leaf	Locus_32823_Transcript_2/3_Confidence_0.500_Length_768	319.173	unnamed protein product [Vitis vinifera]
leaf	Locus_18267_Transcript_13/16_Confidence_0.533_Length_515	318.528	hypothetical protein VITISV_031003 [Vitis vinifera]
leaf	Locus_12012_Transcript_3/4_Confidence_0.556_Length_601	318.498	PREDICTED: BTB/POZ domain-containing protein At1g21780 [Vitis vinifera] &gt;gi|302141809|emb|CBI19012.3| unnamed protein product [Vitis vinifera]
leaf	Locus_16203_Transcript_2/3_Confidence_0.250_Length_887	317.97	unknown [Populus trichocarpa]
leaf	Locus_35774_Transcript_2/3_Confidence_0.571_Length_906	317.9	SAUR-like auxin-responsive protein [Arabidopsis thaliana] &gt;gi|6573709|gb|AAF17629.1|AC009978_5 T23E18.13 [Arabidopsis thaliana] &gt;gi|332197688|gb|AEE35809.1| SAUR-like auxin-responsive protein [Arabidopsis thaliana]
leaf	77	317.244	zeaxanthin epoxidase [Solanum tuberosum]
leaf	Locus_1066_Transcript_9/14_Confidence_0.294_Length_793	317.058	Os03g0859600 [Oryza sativa Japonica Group] &gt;gi|255675065|dbj|BAH92453.1| Os03g0859600, partial [Oryza sativa Japonica Group]
leaf	Locus_418_Transcript_17/19_Confidence_0.246_Length_820	316.923	Chain A, Structure Of The 14-3-3PMA2 COMPLEX STABILIZED BY A PYRAZOLE Derivative
leaf	Locus_14817_Transcript_1/1_Confidence_0.500_Length_244	316.44	glyoxalase I homolog 1 [Allium cepa]
leaf	1154	316.353	PREDICTED: uncharacterized protein LOC100251416 [Vitis vinifera] &gt;gi|296089606|emb|CBI39425.3| unnamed protein product [Vitis vinifera]
leaf	236	316.284	protein kinase CK2 alpha chain [Elaeis guineensis]
leaf	Locus_4129_Transcript_2/4_Confidence_0.500_Length_632	315.951	JHL06P13.9 [Jatropha curcas]
leaf	Locus_13171_Transcript_2/5_Confidence_0.500_Length_704	315.856	AMP dependent ligase, putative [Ricinus communis] &gt;gi|223551369|gb|EEF52855.1| AMP dependent ligase, putative [Ricinus communis]
leaf	Locus_882_Transcript_1/1_Confidence_0.500_Length_274	315.353	No hits found
leaf	14	315.22	Os05g0458400 [Oryza sativa Japonica Group] &gt;gi|122169030|sp|Q0DHL4.1|FTSH8_ORYSJ RecName: Full=ATP-dependent zinc metalloprotease FTSH 8, mitochondrial; Short=OsFTSH8; Flags: Precursor &gt;gi|113579296|dbj|BAF17659.1| Os05g0458400 [Oryza sativa Japonica Group]
leaf	662	314.601	unknown [Zea mays] &gt;gi|413954490|gb|AFW87139.1| hypothetical protein ZEAMMB73_944988 [Zea mays]
leaf	Locus_4875_Transcript_4/5_Confidence_0.300_Length_1216	314.474	PREDICTED: uncharacterized protein LOC100262145 [Vitis vinifera] &gt;gi|297736518|emb|CBI25389.3| unnamed protein product [Vitis vinifera]
leaf	Locus_36674_Transcript_1/2_Confidence_0.500_Length_341	314.188	TPA: hypothetical protein ZEAMMB73_890316 [Zea mays]
leaf	Locus_3006_Transcript_6/11_Confidence_0.342_Length_749	313.79	hypothetical protein OsJ_03023 [Oryza sativa Japonica Group]
leaf	Locus_19914_Transcript_2/3_Confidence_0.667_Length_429	313.73	unnamed protein product [Vitis vinifera]
leaf	Locus_37992_Transcript_1/1_Confidence_0.571_Length_247	313.648	eukaryotic translation initiation factor 2 gamma subunit, putative [Ricinus communis] &gt;gi|223537747|gb|EEF39367.1| eukaryotic translation initiation factor 2 gamma subunit, putative [Ricinus communis]
leaf	Locus_30552_Transcript_1/1_Confidence_0.000_Length_202	313.133	Os01g0328700 [Oryza sativa Japonica Group] &gt;gi|13365781|dbj|BAB39219.1| putative dihydrolipoamide dehydrogenase precursor [Oryza sativa Japonica Group] &gt;gi|113532449|dbj|BAF04832.1| Os01g0328700 [Oryza sativa Japonica Group] &gt;gi|125570186|gb|EAZ11701.1| hypothetical protein OsJ_01561 [Oryza...
leaf	1605	313.1	RecName: Full=Ubiquitin-NEDD8-like protein RUB1; Contains: RecName: Full=Ubiquitin; Contains: RecName: Full=NEDD8-like protein RUB1; AltName: Full=DaRUB1; AltName: Full=Ubiquitin-related protein 1; Flags: Precursor &gt;gi|20562909|gb|AAM22748.1| polyubiquitin 2 [Deschampsia antarctica]
leaf	Locus_35362_Transcript_1/2_Confidence_0.500_Length_411	312.567	cysteine synthase [Oryza sativa Indica Group]
leaf	Locus_13299_Transcript_2/4_Confidence_0.500_Length_573	312.429	PREDICTED: pescadillo homolog [Vitis vinifera] &gt;gi|296087615|emb|CBI34871.3| unnamed protein product [Vitis vinifera]
leaf	Locus_34564_Transcript_1/2_Confidence_0.667_Length_210	312.254	No hits found
leaf	Locus_10437_Transcript_1/2_Confidence_0.333_Length_254	312.127	No hits found
leaf	Locus_2731_Transcript_6/12_Confidence_0.372_Length_1168	311.39	PREDICTED: V-type proton ATPase subunit C [Vitis vinifera] &gt;gi|297734491|emb|CBI15738.3| unnamed protein product [Vitis vinifera]
leaf	Locus_32677_Transcript_1/2_Confidence_0.667_Length_665	311.086	hypothetical protein OsI_29964 [Oryza sativa Indica Group] &gt;gi|222640897|gb|EEE69029.1| hypothetical protein OsJ_28006 [Oryza sativa Japonica Group]
leaf	Locus_20327_Transcript_4/5_Confidence_0.500_Length_909	311.015	predicted protein [Populus trichocarpa] &gt;gi|222848164|gb|EEE85711.1| predicted protein [Populus trichocarpa]
leaf	Locus_23767_Transcript_3/5_Confidence_0.583_Length_879	310.494	putative RNA recognition motif-containing protein, partial [Elaeis guineensis]
leaf	Locus_32006_Transcript_1/1_Confidence_0.867_Length_531	310.421	hypothetical protein OsI_24908 [Oryza sativa Indica Group]
leaf	Locus_12312_Transcript_6/9_Confidence_0.316_Length_340	309.907	hypothetical protein VITISV_018334 [Vitis vinifera]
leaf	Locus_11900_Transcript_2/4_Confidence_0.714_Length_608	309.518	uncharacterized protein LOC100305648 [Glycine max] &gt;gi|255626189|gb|ACU13439.1| unknown [Glycine max]
leaf	Locus_14947_Transcript_2/3_Confidence_0.333_Length_543	308.714	No hits found
leaf	Locus_35218_Transcript_1/1_Confidence_0.000_Length_320	307.874	No hits found
leaf	Locus_19653_Transcript_4/6_Confidence_0.500_Length_1068	307.644	PREDICTED: uncharacterized protein LOC100246806 [Vitis vinifera] &gt;gi|296086423|emb|CBI32012.3| unnamed protein product [Vitis vinifera]
leaf	Locus_26395_Transcript_3/4_Confidence_0.583_Length_475	307.513	PREDICTED: ras-related protein Rab7 [Vitis vinifera] &gt;gi|297743251|emb|CBI36118.3| unnamed protein product [Vitis vinifera]
leaf	Locus_1063_Transcript_1/2_Confidence_0.750_Length_209	307.371	dehydroascorbate reductase [Theobroma cacao]
leaf	Locus_6323_Transcript_4/5_Confidence_0.500_Length_730	307.163	unknown [Populus trichocarpa x Populus deltoides]
leaf	Locus_31408_Transcript_1/1_Confidence_0.667_Length_251	306.932	No hits found
leaf	Locus_37072_Transcript_1/1_Confidence_0.000_Length_220	306.661	No hits found
leaf	Locus_30367_Transcript_1/4_Confidence_0.500_Length_661	306.5	violaxanthin de-epoxidase [Zingiber officinale]
leaf	Locus_13783_Transcript_2/5_Confidence_0.500_Length_422	306.435	PREDICTED: APO protein 2, chloroplastic-like [Cucumis sativus] &gt;gi|449503167|ref|XP_004161867.1| PREDICTED: APO protein 2, chloroplastic-like [Cucumis sativus]
leaf	Locus_37426_Transcript_1/1_Confidence_0.000_Length_332	306.243	PREDICTED: trafficking protein particle complex subunit 4 [Vitis vinifera] &gt;gi|147807581|emb|CAN66318.1| hypothetical protein VITISV_040622 [Vitis vinifera] &gt;gi|296089818|emb|CBI39637.3| unnamed protein product [Vitis vinifera]
leaf	Locus_33066_Transcript_1/3_Confidence_0.667_Length_489	306.234	PREDICTED: uncharacterized protein LOC100248592 [Vitis vinifera]
leaf	Locus_10347_Transcript_2/2_Confidence_0.700_Length_593	305.991	No hits found
leaf	Locus_4437_Transcript_4/9_Confidence_0.294_Length_741	305.914	PREDICTED: thylakoid lumenal 15 kDa protein 1, chloroplastic [Vitis vinifera] &gt;gi|296086195|emb|CBI31636.3| unnamed protein product [Vitis vinifera]
leaf	Locus_736_Transcript_5/8_Confidence_0.375_Length_952	305.906	RBP42 [Elaeis guineensis]
leaf	2377	305.009	squalene synthase [Chlorophytum borivilianum]
leaf	Locus_744_Transcript_3/5_Confidence_0.526_Length_1139	304.462	unknown [Medicago truncatula]
leaf	Locus_8127_Transcript_1/3_Confidence_0.400_Length_497	304.422	unknown [Zea mays]
leaf	935	304.37	unknown [Populus trichocarpa]
leaf	Locus_27228_Transcript_1/1_Confidence_0.500_Length_362	303.991	actin-like protein [Phalaenopsis hybrid cultivar]
leaf	2257	303.866	PREDICTED: eukaryotic translation initiation factor 3 subunit G-B [Vitis vinifera]
leaf	Locus_32747_Transcript_1/1_Confidence_0.833_Length_225	303.852	PREDICTED: UDP-glycosyltransferase 83A1-like [Brachypodium distachyon]
leaf	1046	303.758	PREDICTED: E3 ubiquitin-protein ligase RHA2A-like [Vitis vinifera]
leaf	204	303.75	hypothetical protein VITISV_038532 [Vitis vinifera]
leaf	Locus_35977_Transcript_1/1_Confidence_0.000_Length_463	303.217	circadian clock-associated FKF1 [Glycine max] &gt;gi|87138101|gb|ABD28287.1| circadian clock-associated FKF1 [Glycine max]
leaf	Locus_30572_Transcript_1/1_Confidence_0.000_Length_477	303.133	No hits found
leaf	Locus_8148_Transcript_2/6_Confidence_0.432_Length_1208	303.029	RecName: Full=Fructose-1,6-bisphosphatase, cytosolic; Short=FBPase; AltName: Full=D-fructose-1,6-bisphosphate 1-phosphohydrolase &gt;gi|11139718|gb|AAG31813.1|AF317553_1 cytosolic fructose-1,6-bisphosphatase [Beta vulgaris]
leaf	Locus_11776_Transcript_4/7_Confidence_0.391_Length_467	302.962	unknown [Zea mays]
leaf	Locus_13405_Transcript_1/1_Confidence_0.000_Length_421	302.611	Threonyl-tRNA synthetase [Medicago truncatula] &gt;gi|355490623|gb|AES71826.1| Threonyl-tRNA synthetase [Medicago truncatula]
leaf	3978	302.309	hypothetical protein SORBIDRAFT_02g029800 [Sorghum bicolor] &gt;gi|241926035|gb|EER99179.1| hypothetical protein SORBIDRAFT_02g029800 [Sorghum bicolor]
leaf	Locus_28291_Transcript_1/1_Confidence_0.000_Length_481	302.002	PREDICTED: uncharacterized protein LOC100243957 [Vitis vinifera]
leaf	Locus_2345_Transcript_21/22_Confidence_0.237_Length_1244	301.759	cytochrome P450, putative [Ricinus communis] &gt;gi|223534481|gb|EEF36182.1| cytochrome P450, putative [Ricinus communis]
leaf	Locus_10361_Transcript_1/2_Confidence_1.000_Length_271	301.679	No hits found
leaf	3930	301.395	PREDICTED: peptidyl-prolyl cis-trans isomerase FKBP18, chloroplastic-like [Cucumis sativus] &gt;gi|449530267|ref|XP_004172117.1| PREDICTED: peptidyl-prolyl cis-trans isomerase FKBP18, chloroplastic-like [Cucumis sativus]
leaf	Locus_6699_Transcript_4/11_Confidence_0.458_Length_944	301.287	PREDICTED: ubiquitin-conjugating enzyme E2 10-like [Glycine max]
leaf	Locus_28137_Transcript_1/1_Confidence_0.500_Length_591	300.737	ATP-dependent Clp protease proteolytic subunit 2 [Zea mays] &gt;gi|238007600|gb|ACR34835.1| unknown [Zea mays] &gt;gi|413953314|gb|AFW85963.1| ATP-dependent Clp protease proteolytic subunit [Zea mays]
leaf	2468	299.86	unnamed protein product [Vitis vinifera]
leaf	2409	299.809	No hits found
leaf	Locus_17940_Transcript_4/5_Confidence_0.625_Length_494	299.527	Os11g0661400 [Oryza sativa Japonica Group] &gt;gi|113645632|dbj|BAF28773.1| Os11g0661400, partial [Oryza sativa Japonica Group]
leaf	Locus_15727_Transcript_2/4_Confidence_0.286_Length_616	299.479	PREDICTED: uncharacterized protein LOC101218014 [Cucumis sativus] &gt;gi|449517389|ref|XP_004165728.1| PREDICTED: uncharacterized protein LOC101224265 [Cucumis sativus]
leaf	Locus_1259_Transcript_8/9_Confidence_0.381_Length_652	299.287	remorin-related [Musa acuminata]
leaf	Locus_478_Transcript_9/35_Confidence_0.142_Length_636	299.176	PREDICTED: uncharacterized aarF domain-containing protein kinase At5g05200, chloroplastic [Vitis vinifera] &gt;gi|297736469|emb|CBI25340.3| unnamed protein product [Vitis vinifera]
leaf	Locus_22406_Transcript_1/7_Confidence_0.667_Length_576	299.06	unnamed protein product [Vitis vinifera]
leaf	Locus_8460_Transcript_2/3_Confidence_0.444_Length_591	298.998	predicted protein [Populus trichocarpa] &gt;gi|222842531|gb|EEE80078.1| predicted protein [Populus trichocarpa]
leaf	Locus_8371_Transcript_1/2_Confidence_0.333_Length_213	298.996	predicted protein [Populus trichocarpa] &gt;gi|222835971|gb|EEE74392.1| predicted protein [Populus trichocarpa]
leaf	Locus_1254_Transcript_9/13_Confidence_0.418_Length_1506	298.989	PREDICTED: malate dehydrogenase, glyoxysomal [Vitis vinifera] &gt;gi|147774268|emb|CAN65552.1| hypothetical protein VITISV_033330 [Vitis vinifera] &gt;gi|297736349|emb|CBI25072.3| unnamed protein product [Vitis vinifera]
leaf	203	298.433	predicted protein [Hordeum vulgare subsp. vulgare]
leaf	Locus_38571_Transcript_1/1_Confidence_0.000_Length_338	298.316	PREDICTED: chaperone protein ClpC, chloroplastic-like, partial [Cucumis sativus]
leaf	Locus_24713_Transcript_4/5_Confidence_0.308_Length_1035	297.711	OSJNBa0014K14.7 [Oryza sativa Japonica Group]
leaf	Locus_28667_Transcript_4/6_Confidence_0.588_Length_1176	297.563	Splicing factor 3B subunit, putative [Ricinus communis] &gt;gi|223541688|gb|EEF43236.1| Splicing factor 3B subunit, putative [Ricinus communis]
leaf	Locus_20023_Transcript_1/3_Confidence_0.400_Length_495	297.368	unknown [Picea sitchensis]
leaf	Locus_16392_Transcript_8/10_Confidence_0.407_Length_825	296.986	PREDICTED: LOW QUALITY PROTEIN: cytochrome P450 82C4-like [Vitis vinifera]
leaf	Locus_12516_Transcript_1/2_Confidence_0.333_Length_443	296.955	unknown [Lotus japonicus]
leaf	83	296.889	PREDICTED: COBW domain-containing protein 2-like isoform 1 [Vitis vinifera] &gt;gi|297743555|emb|CBI36422.3| unnamed protein product [Vitis vinifera]
leaf	Locus_32532_Transcript_1/3_Confidence_0.700_Length_503	296.714	hypothetical protein OsI_10034 [Oryza sativa Indica Group] &gt;gi|254679805|gb|ACT78555.1| HRL protein [Oryza sativa Japonica Group]
leaf	Locus_1267_Transcript_6/8_Confidence_0.395_Length_2150	296.66	unnamed protein product [Vitis vinifera]
leaf	Locus_11781_Transcript_1/3_Confidence_0.700_Length_381	296.312	S-ribonuclease binding protein [Elaeis guineensis]
leaf	Locus_21707_Transcript_3/6_Confidence_0.400_Length_272	296.189	asparagine synthase-related protein [Elaeis guineensis]
leaf	2092	295.515	PREDICTED: uncharacterized aarF domain-containing protein kinase At4g31390, chloroplastic-like [Vitis vinifera] &gt;gi|296081769|emb|CBI20774.3| unnamed protein product [Vitis vinifera]
leaf	Locus_35585_Transcript_1/1_Confidence_0.667_Length_422	295.483	unknown [Lotus japonicus]
leaf	Locus_127_Transcript_5/12_Confidence_0.312_Length_649	295.398	RecName: Full=Ubiquitin-60S ribosomal protein L40; Contains: RecName: Full=Ubiquitin; Contains: RecName: Full=60S ribosomal protein L40; AltName: Full=CEP52; Flags: Precursor &gt;gi|170217|gb|AAA34064.1| ubiquitin fusion protein [Nicotiana sylvestris]
leaf	Locus_2350_Transcript_6/11_Confidence_0.395_Length_524	295.208	dihydrolipoamide dehydrogenase [Rhizophora apiculata] &gt;gi|281309720|dbj|BAI58345.1| dihydrolipoamide dehydrogenase [Rhizophora apiculata] &gt;gi|281309722|dbj|BAI58346.1| dihydrolipoamide dehydrogenase [Rhizophora apiculata] &gt;gi|281309724|dbj|BAI58347.1| dihydrolipoamide dehydrogenase [Rhizoph...
leaf	Locus_10097_Transcript_6/7_Confidence_0.406_Length_833	295.195	predicted protein [Hordeum vulgare subsp. vulgare] &gt;gi|326513924|dbj|BAJ92112.1| predicted protein [Hordeum vulgare subsp. vulgare]
leaf	Locus_3031_Transcript_3/4_Confidence_0.455_Length_744	295.129	predicted protein [Hordeum vulgare subsp. vulgare]
leaf	Locus_22299_Transcript_1/1_Confidence_0.750_Length_200	295.051	hypothetical protein ZEAMMB73_553591 [Zea mays]
leaf	Locus_34967_Transcript_1/1_Confidence_0.000_Length_454	294.87	copper transporter, putative [Ricinus communis] &gt;gi|223544748|gb|EEF46264.1| copper transporter, putative [Ricinus communis]
leaf	Locus_4702_Transcript_1/2_Confidence_0.500_Length_280	294.095	aldo/keto reductase, putative [Ricinus communis] &gt;gi|223517777|gb|EEF25360.1| aldo/keto reductase, putative [Ricinus communis]
leaf	2157	294.074	Os10g0146200 [Oryza sativa Japonica Group] &gt;gi|113638767|dbj|BAF26072.1| Os10g0146200, partial [Oryza sativa Japonica Group]
leaf	Locus_4767_Transcript_4/5_Confidence_0.625_Length_560	294.022	nucleosome assembly protein 1-like protein 4 [Nicotiana tabacum]
leaf	Locus_22413_Transcript_4/6_Confidence_0.571_Length_1020	293.908	ferrochelatase [Oryza sativa]
leaf	Locus_35107_Transcript_1/1_Confidence_0.000_Length_780	293.861	uncharacterized protein LOC100815202 [Glycine max] &gt;gi|255641632|gb|ACU21088.1| unknown [Glycine max]
leaf	1958	293.493	predicted protein [Populus trichocarpa] &gt;gi|118483965|gb|ABK93870.1| unknown [Populus trichocarpa] &gt;gi|222850653|gb|EEE88200.1| predicted protein [Populus trichocarpa]
leaf	2519	292.886	hypothetical protein SORBIDRAFT_03g047190 [Sorghum bicolor] &gt;gi|241931145|gb|EES04290.1| hypothetical protein SORBIDRAFT_03g047190 [Sorghum bicolor]
leaf	Locus_20801_Transcript_7/8_Confidence_0.391_Length_704	292.694	26S proteasome regulatory particle non-ATPase subunit 8 [Elaeis guineensis]
leaf	Locus_32988_Transcript_1/2_Confidence_0.667_Length_273	292.282	PREDICTED: synaptotagmin-1-like [Cucumis sativus] &gt;gi|449507000|ref|XP_004162906.1| PREDICTED: synaptotagmin-1-like [Cucumis sativus]
leaf	Locus_18331_Transcript_3/9_Confidence_0.487_Length_927	292.195	4-coumarate-CoA ligase [Cinnamomum osmophloeum]
leaf	Locus_33473_Transcript_1/2_Confidence_0.667_Length_215	292.064	No hits found
leaf	Locus_13976_Transcript_1/2_Confidence_0.333_Length_315	291.955	No hits found
leaf	Locus_32062_Transcript_1/5_Confidence_0.700_Length_535	291.622	unnamed protein product [Vitis vinifera]
leaf	Locus_37043_Transcript_1/2_Confidence_0.333_Length_600	291.495	Prenyl transferase, putative, expressed [Oryza sativa Japonica Group] &gt;gi|222630738|gb|EEE62870.1| hypothetical protein OsJ_17673 [Oryza sativa Japonica Group]
leaf	Locus_15670_Transcript_2/2_Confidence_0.200_Length_487	291.442	predicted protein [Populus trichocarpa] &gt;gi|222868100|gb|EEF05231.1| predicted protein [Populus trichocarpa]
leaf	Locus_25592_Transcript_1/1_Confidence_0.000_Length_298	290.931	hypothetical protein [Musa acuminata AAA Group]
leaf	Locus_4687_Transcript_6/12_Confidence_0.517_Length_586	290.827	No hits found
leaf	Locus_4576_Transcript_32/48_Confidence_0.115_Length_3253	290.816	PREDICTED: 5-methyltetrahydropteroyltriglutamate--homocysteine methyltransferase-like [Brachypodium distachyon]
leaf	Locus_37545_Transcript_1/1_Confidence_0.000_Length_215	290.782	predicted protein [Populus trichocarpa] &gt;gi|222862786|gb|EEF00293.1| predicted protein [Populus trichocarpa]
leaf	Locus_15564_Transcript_2/5_Confidence_0.591_Length_492	290.757	holocarboxylase synthetase [Elaeis guineensis]
leaf	Locus_13737_Transcript_6/9_Confidence_0.481_Length_472	290.756	PREDICTED: pyruvate kinase, cytosolic isozyme-like [Glycine max]
leaf	Locus_16741_Transcript_1/2_Confidence_0.500_Length_282	289.947	PREDICTED: uncharacterized protein LOC100232913 [Vitis vinifera] &gt;gi|297734640|emb|CBI16691.3| unnamed protein product [Vitis vinifera]
leaf	3980	289.945	uncharacterized protein LOC100815224 [Glycine max] &gt;gi|255645181|gb|ACU23088.1| unknown [Glycine max]
leaf	3781	289.886	uncharacterized protein LOC100306654 [Glycine max] &gt;gi|255629191|gb|ACU14940.1| unknown [Glycine max]
leaf	Locus_583_Transcript_2/26_Confidence_0.310_Length_719	289.865	chloroplast 1-deoxy-D-xylulose-5-phosphate synthase [Elaeis guineensis]
leaf	1499	289.497	RecName: Full=Glutamyl-tRNA(Gln) amidotransferase subunit B, chloroplastic/mitochondrial; Short=Glu-AdT subunit B; Flags: Precursor &gt;gi|125534689|gb|EAY81237.1| hypothetical protein OsI_36412 [Oryza sativa Indica Group]
leaf	Locus_14648_Transcript_10/12_Confidence_0.364_Length_1379	289.338	PREDICTED: homeobox protein knotted-1-like 3-like [Glycine max]
leaf	2737	289.009	PREDICTED: RNA polymerase sigma factor rpoD-like [Glycine max]
leaf	Locus_19727_Transcript_1/2_Confidence_0.250_Length_744	288.83	PREDICTED: uncharacterized protein LOC100841793 [Brachypodium distachyon]
leaf	Locus_11799_Transcript_8/9_Confidence_0.375_Length_1016	288.608	unknown [Lotus japonicus]
leaf	1493	288.599	PREDICTED: long chain acyl-CoA synthetase 4 [Vitis vinifera] &gt;gi|297742330|emb|CBI34479.3| unnamed protein product [Vitis vinifera]
leaf	Locus_24104_Transcript_1/1_Confidence_0.714_Length_350	288.47	hypothetical protein OsI_11521 [Oryza sativa Indica Group]
leaf	Locus_11763_Transcript_1/1_Confidence_0.000_Length_424	288.25	PREDICTED: uncharacterized protein LOC100248460 [Vitis vinifera] &gt;gi|297746039|emb|CBI16095.3| unnamed protein product [Vitis vinifera]
leaf	Locus_1133_Transcript_5/7_Confidence_0.438_Length_2214	288.218	PREDICTED: rab GDP dissociation inhibitor alpha [Vitis vinifera] &gt;gi|147840053|emb|CAN70679.1| hypothetical protein VITISV_044153 [Vitis vinifera] &gt;gi|296084382|emb|CBI24770.3| unnamed protein product [Vitis vinifera]
leaf	Locus_4487_Transcript_1/2_Confidence_0.333_Length_303	288.206	No hits found
leaf	Locus_11542_Transcript_2/4_Confidence_0.600_Length_649	287.189	PREDICTED: uncharacterized protein LOC100248615 [Vitis vinifera]
leaf	1028	287.166	rubisco subunit binding-protein alpha subunit, ruba, putative [Ricinus communis] &gt;gi|223525447|gb|EEF28034.1| rubisco subunit binding-protein alpha subunit, ruba, putative [Ricinus communis]
leaf	Locus_7289_Transcript_5/13_Confidence_0.220_Length_485	287.074	UDP-glucose pyrophosphorylase [Bambusa oldhamii]
leaf	Locus_13996_Transcript_1/1_Confidence_0.667_Length_316	287.05	putative translocon-associated protein alpha subunit [Jatropha curcas]
leaf	Locus_28885_Transcript_2/5_Confidence_0.688_Length_252	286.901	No hits found
leaf	Locus_12249_Transcript_3/5_Confidence_0.615_Length_832	286.888	No hits found
leaf	1803	286.888	LOC100282760 [Zea mays] &gt;gi|195625016|gb|ACG34338.1| 4-diphosphocytidyl-2-C-methyl-D-erythritol kinase [Zea mays] &gt;gi|414880102|tpg|DAA57233.1| TPA: 4-diphosphocytidyl-2-C-methyl-D-erythritol kinase [Zea mays]
leaf	Locus_4545_Transcript_7/8_Confidence_0.429_Length_846	286.607	hypothetical protein ARALYDRAFT_484888 [Arabidopsis lyrata subsp. lyrata] &gt;gi|297321539|gb|EFH51960.1| hypothetical protein ARALYDRAFT_484888 [Arabidopsis lyrata subsp. lyrata]
leaf	Locus_35579_Transcript_1/1_Confidence_0.941_Length_430	286.568	PREDICTED: uncharacterized protein LOC100853062 [Vitis vinifera]
leaf	Locus_7526_Transcript_3/6_Confidence_0.500_Length_1055	286.475	zinc finger C-x8-C-x5-C-x3-H type family protein [Oryza punctata]
leaf	Locus_6347_Transcript_1/4_Confidence_0.667_Length_600	286.425	PREDICTED: uncharacterized protein LOC100243255 [Vitis vinifera] &gt;gi|297736123|emb|CBI24161.3| unnamed protein product [Vitis vinifera]
leaf	Locus_3948_Transcript_1/2_Confidence_0.333_Length_412	286.387	chloroplast methionine sulfoxide reductase B2 precursor [Nicotiana tabacum]
leaf	Locus_12043_Transcript_1/1_Confidence_0.000_Length_306	286.074	No hits found
leaf	Locus_30077_Transcript_1/2_Confidence_0.500_Length_345	285.756	Cell wall-associated hydrolase, partial [Medicago truncatula] &gt;gi|355503009|gb|AES84212.1| Cell wall-associated hydrolase, partial [Medicago truncatula]
leaf	Locus_1372_Transcript_23/36_Confidence_0.165_Length_1542	285.558	hypothetical protein OsI_24246 [Oryza sativa Indica Group]
leaf	4030	285.392	No hits found
leaf	Locus_13287_Transcript_1/3_Confidence_0.750_Length_454	285.269	No hits found
leaf	584	284.833	PREDICTED: TRM112-like protein At1g78190 [Vitis vinifera] &gt;gi|296087709|emb|CBI34965.3| unnamed protein product [Vitis vinifera]
leaf	Locus_9282_Transcript_4/13_Confidence_0.250_Length_1000	284.731	ADP-ribosylation factor-like 8a [Nicotiana tabacum]
leaf	Locus_28659_Transcript_1/1_Confidence_0.938_Length_248	284.327	No hits found
leaf	Locus_18881_Transcript_1/4_Confidence_0.714_Length_356	284.266	No hits found
leaf	2269	284.136	superoxide dismutase copper chaperone, putative [Ricinus communis] &gt;gi|223549554|gb|EEF51042.1| superoxide dismutase copper chaperone, putative [Ricinus communis]
leaf	1862	283.481	PREDICTED: NAD-dependent malic enzyme 59 kDa isoform, mitochondrial-like [Glycine max]
leaf	Locus_30446_Transcript_1/2_Confidence_0.750_Length_662	283.453	hypothetical protein OsJ_08297 [Oryza sativa Japonica Group]
leaf	4004	283.132	PREDICTED: probable anion transporter 2, chloroplastic-like [Glycine max]
leaf	Locus_37292_Transcript_1/1_Confidence_0.000_Length_270	283.083	hypothetical protein SORBIDRAFT_04g036490 [Sorghum bicolor] &gt;gi|241932837|gb|EES05982.1| hypothetical protein SORBIDRAFT_04g036490 [Sorghum bicolor]
leaf	Locus_9422_Transcript_2/2_Confidence_0.667_Length_291	282.953	hypothetical protein SELMODRAFT_139726 [Selaginella moellendorffii] &gt;gi|302767824|ref|XP_002967332.1| hypothetical protein SELMODRAFT_144519 [Selaginella moellendorffii] &gt;gi|300165323|gb|EFJ31931.1| hypothetical protein SELMODRAFT_144519 [Selaginella moellendorffii] &gt;gi|300171323|gb|EFJ3792...
leaf	Locus_35219_Transcript_1/2_Confidence_0.333_Length_400	282.506	No hits found
leaf	2359	282.465	PREDICTED: uncharacterized protein LOC101213889 [Cucumis sativus]
leaf	Locus_32451_Transcript_1/2_Confidence_1.000_Length_398	282.322	hypothetical protein OsI_19503 [Oryza sativa Indica Group]
leaf	980	281.885	galactokinase, putative [Ricinus communis] &gt;gi|223541568|gb|EEF43117.1| galactokinase, putative [Ricinus communis]
leaf	3160	281.852	No hits found
leaf	Locus_6797_Transcript_2/5_Confidence_0.375_Length_885	281.723	hypothetical protein OsI_00735 [Oryza sativa Indica Group]
leaf	Locus_15479_Transcript_2/3_Confidence_0.429_Length_470	281.695	No hits found
leaf	Locus_24797_Transcript_1/1_Confidence_0.000_Length_353	280.966	No hits found
leaf	Locus_36408_Transcript_1/1_Confidence_0.500_Length_352	280.951	hypothetical protein ZEAMMB73_324274 [Zea mays]
leaf	Locus_6729_Transcript_2/6_Confidence_0.522_Length_1113	280.463	predicted protein [Hordeum vulgare subsp. vulgare]
leaf	Locus_18166_Transcript_2/3_Confidence_0.600_Length_291	280.232	TPA: h+-translocating pyrophosphatase [Zea mays]
leaf	Locus_11384_Transcript_2/9_Confidence_0.444_Length_1103	280.134	chromatin regulatory protein sir2, putative [Ricinus communis] &gt;gi|223544565|gb|EEF46082.1| chromatin regulatory protein sir2, putative [Ricinus communis]
leaf	Locus_35857_Transcript_1/2_Confidence_0.750_Length_457	280.058	No hits found
leaf	133	280.022	glycyl-tRNA synthetase-like protein [Liriodendron tulipifera]
leaf	Locus_38548_Transcript_1/1_Confidence_0.955_Length_524	279.854	chloroplast NADPH-protochlorophyllide oxidoreductase [Cucumis sativus]
leaf	990	279.687	No hits found
leaf	Locus_414_Transcript_8/10_Confidence_0.258_Length_1190	279.465	cytochrome P450, putative [Ricinus communis] &gt;gi|223531205|gb|EEF33051.1| cytochrome P450, putative [Ricinus communis]
leaf	2018	279.392	PREDICTED: uncharacterized protein LOC100823661 [Brachypodium distachyon]
leaf	339	279.341	farnesyl pyrophosphare synthase [Musa acuminata]
leaf	Locus_38598_Transcript_1/1_Confidence_0.000_Length_216	279.229	No hits found
leaf	Locus_4439_Transcript_5/11_Confidence_0.245_Length_1092	279.177	hypothetical protein VITISV_043107 [Vitis vinifera]
leaf	Locus_34848_Transcript_1/2_Confidence_0.333_Length_428	279.072	ABA receptor, partial [Cucumis sativus]
leaf	Locus_957_Transcript_9/12_Confidence_0.276_Length_819	279.042	phosphoprotein phosphatase [Cocos nucifera]
leaf	Locus_38933_Transcript_1/2_Confidence_0.667_Length_257	278.946	PREDICTED: uncharacterized protein LOC100265105 isoform 1 [Vitis vinifera] &gt;gi|359491828|ref|XP_003634332.1| PREDICTED: uncharacterized protein LOC100265105 isoform 2 [Vitis vinifera]
leaf	1647	278.512	50S ribosomal protein L14 [Phoenix dactylifera] &gt;gi|290790952|gb|ADD63207.1| 50S ribosomal protein L14 (chloroplast) [Phoenix dactylifera] &gt;gi|294620614|gb|ADF28183.1| 50S ribosomal protein L14 (chloroplast) [Phoenix dactylifera] &gt;gi|372482705|gb|AEX94996.1| ribosomal protein L14 (chloropla...
leaf	Locus_11963_Transcript_1/1_Confidence_0.000_Length_309	278.417	No hits found
leaf	Locus_8429_Transcript_1/3_Confidence_0.500_Length_288	278.341	No hits found
leaf	Locus_38677_Transcript_1/1_Confidence_0.000_Length_273	278.229	No hits found
leaf	Locus_35997_Transcript_1/1_Confidence_0.667_Length_656	277.711	PREDICTED: vesicle transport protein GOT1B-like [Brachypodium distachyon]
leaf	Locus_10373_Transcript_3/4_Confidence_0.400_Length_787	277.682	harpin binding protein 1 [Vitis sp. NL-2003]
leaf	Locus_4921_Transcript_1/2_Confidence_0.571_Length_330	277.678	predicted protein [Populus trichocarpa] &gt;gi|222833910|gb|EEE72387.1| predicted protein [Populus trichocarpa]
leaf	Locus_20791_Transcript_2/4_Confidence_0.600_Length_311	277.45	transcription factor [Lycoris longituba]
leaf	Locus_12752_Transcript_6/9_Confidence_0.312_Length_801	277.329	unnamed protein product [Vitis vinifera]
leaf	Locus_10901_Transcript_2/7_Confidence_0.286_Length_537	277.276	unnamed protein product [Vitis vinifera]
leaf	Locus_33871_Transcript_1/2_Confidence_0.500_Length_479	277.219	PREDICTED: U-box domain-containing protein 72-like [Brachypodium distachyon]
leaf	3137	277.049	unnamed protein product [Vitis vinifera]
leaf	Locus_38785_Transcript_1/1_Confidence_0.000_Length_256	277.04	putative ribosomal protein S3 [Vigna unguiculata]
leaf	4012	277.027	cytochrome c oxidase subunit 5C [Elaeis guineensis]
leaf	Locus_35858_Transcript_1/2_Confidence_1.000_Length_607	276.798	unknown [Glycine max]
leaf	Locus_5266_Transcript_8/10_Confidence_0.238_Length_1145	276.723	PREDICTED: uncharacterized protein LOC100253839 [Vitis vinifera]
leaf	Locus_9013_Transcript_8/9_Confidence_0.500_Length_659	276.677	unnamed protein product [Vitis vinifera]
leaf	Locus_4853_Transcript_1/1_Confidence_0.500_Length_314	276.408	PREDICTED: malate dehydrogenase, glyoxysomal-like [Glycine max]
leaf	Locus_28594_Transcript_1/5_Confidence_0.375_Length_598	276.4	predicted protein [Populus trichocarpa] &gt;gi|118489427|gb|ABK96516.1| unknown [Populus trichocarpa x Populus deltoides] &gt;gi|222853419|gb|EEE90966.1| predicted protein [Populus trichocarpa]
leaf	Locus_23241_Transcript_1/5_Confidence_0.467_Length_263	276.032	No hits found
leaf	Locus_17126_Transcript_6/8_Confidence_0.594_Length_953	275.899	hypothetical protein SORBIDRAFT_03g033140 [Sorghum bicolor] &gt;gi|241930393|gb|EES03538.1| hypothetical protein SORBIDRAFT_03g033140 [Sorghum bicolor]
leaf	Locus_5234_Transcript_4/10_Confidence_0.240_Length_988	275.886	hypothetical protein ZEAMMB73_421978 [Zea mays]
leaf	Locus_34650_Transcript_1/2_Confidence_0.333_Length_231	275.76	predicted protein [Populus trichocarpa] &gt;gi|222874324|gb|EEF11455.1| predicted protein [Populus trichocarpa]
leaf	899	275.696	predicted protein [Populus trichocarpa] &gt;gi|222847650|gb|EEE85197.1| predicted protein [Populus trichocarpa]
leaf	Locus_36820_Transcript_1/1_Confidence_0.400_Length_1044	275.61	transcription factor [Lycoris longituba]
leaf	Locus_18012_Transcript_2/4_Confidence_0.636_Length_438	275.59	PREDICTED: uncharacterized protein LOC100260721 isoform 2 [Vitis vinifera] &gt;gi|302143046|emb|CBI20341.3| unnamed protein product [Vitis vinifera]
leaf	Locus_28223_Transcript_1/1_Confidence_0.500_Length_243	275.444	actin depolymerizing factor [Elaeis guineensis]
leaf	Locus_5278_Transcript_3/4_Confidence_0.333_Length_914	275.441	hypothetical protein SORBIDRAFT_08g014070 [Sorghum bicolor] &gt;gi|241943862|gb|EES17007.1| hypothetical protein SORBIDRAFT_08g014070 [Sorghum bicolor]
leaf	Locus_14823_Transcript_3/6_Confidence_0.625_Length_773	274.901	PREDICTED: 10 kDa chaperonin [Vitis vinifera] &gt;gi|296083899|emb|CBI24287.3| unnamed protein product [Vitis vinifera]
leaf	Locus_25947_Transcript_2/4_Confidence_0.333_Length_509	274.893	nuclear transport factor 2 [Elaeis guineensis]
leaf	Locus_2794_Transcript_3/4_Confidence_0.462_Length_659	274.523	PREDICTED: uncharacterized protein LOC100266884 [Vitis vinifera] &gt;gi|297736400|emb|CBI25123.3| unnamed protein product [Vitis vinifera]
leaf	Locus_32669_Transcript_1/2_Confidence_0.667_Length_402	274.46	conserved hypothetical protein [Ricinus communis] &gt;gi|223529321|gb|EEF31289.1| conserved hypothetical protein [Ricinus communis]
leaf	Locus_5563_Transcript_12/13_Confidence_0.245_Length_952	274.397	hypothetical protein VITISV_001456 [Vitis vinifera]
leaf	Locus_8121_Transcript_1/2_Confidence_0.667_Length_223	273.838	PREDICTED: uncharacterized protein LOC101221356 [Cucumis sativus] &gt;gi|449521583|ref|XP_004167809.1| PREDICTED: uncharacterized protein LOC101229482 [Cucumis sativus]
leaf	3773	273.359	unnamed protein product [Vitis vinifera]
leaf	3623	273.328	hypothetical protein OsI_31925 [Oryza sativa Indica Group]
leaf	Locus_10693_Transcript_8/9_Confidence_0.333_Length_1212	272.788	hypothetical protein OsJ_03294 [Oryza sativa Japonica Group]
leaf	Locus_38582_Transcript_1/2_Confidence_1.000_Length_274	272.646	hypothetical protein SORBIDRAFT_04g026650 [Sorghum bicolor] &gt;gi|241932314|gb|EES05459.1| hypothetical protein SORBIDRAFT_04g026650 [Sorghum bicolor]
leaf	Locus_30717_Transcript_2/2_Confidence_0.750_Length_786	272.592	PREDICTED: cullin-1-like [Cucumis sativus] &gt;gi|449517495|ref|XP_004165781.1| PREDICTED: cullin-1-like [Cucumis sativus]
leaf	Locus_20762_Transcript_1/4_Confidence_0.300_Length_758	272.106	predicted protein [Populus trichocarpa] &gt;gi|222847266|gb|EEE84813.1| predicted protein [Populus trichocarpa]
leaf	Locus_38186_Transcript_1/3_Confidence_0.667_Length_321	271.921	No hits found
leaf	Locus_36590_Transcript_1/1_Confidence_0.800_Length_208	271.698	ubiquitin-conjugating enzyme [Plantago major]
leaf	Locus_21778_Transcript_5/6_Confidence_0.364_Length_429	271.422	putative phosphomannomutase [Amorphophallus konjac]
leaf	Locus_35570_Transcript_1/1_Confidence_0.000_Length_237	271.327	No hits found
leaf	2793	271.326	Os03g0774200 [Oryza sativa Japonica Group] &gt;gi|31745233|gb|AAP68893.1| putative NADH dehydrogenase [Oryza sativa Japonica Group] &gt;gi|108711316|gb|ABF99111.1| NADH-ubiquinone oxidoreductase 23 kDa subunit, mitochondrial precursor, putative, expressed [Oryza sativa Japonica Group] &gt;gi|1135498...
leaf	98	271.15	short-chain type dehydrogenase, putative [Ricinus communis] &gt;gi|223535254|gb|EEF36931.1| short-chain type dehydrogenase, putative [Ricinus communis]
leaf	Locus_35825_Transcript_1/1_Confidence_0.000_Length_345	270.968	hypothetical protein SORBIDRAFT_08g007270 [Sorghum bicolor] &gt;gi|241943756|gb|EES16901.1| hypothetical protein SORBIDRAFT_08g007270 [Sorghum bicolor]
leaf	3115	270.818	No hits found
leaf	Locus_2077_Transcript_2/5_Confidence_0.333_Length_770	270.423	PREDICTED: uncharacterized protein LOC100242621 [Vitis vinifera]
leaf	Locus_37039_Transcript_3/4_Confidence_0.600_Length_691	270.254	uncharacterized protein LOC100382114 [Zea mays] &gt;gi|223947645|gb|ACN27906.1| unknown [Zea mays]
leaf	722	270.194	hypothetical protein OsI_11393 [Oryza sativa Indica Group]
leaf	741	269.883	PREDICTED: dihydrolipoyl dehydrogenase-like, partial [Cucumis sativus]
leaf	2104	269.711	PREDICTED: chaperone protein DnaJ-like [Brachypodium distachyon]
leaf	Locus_35312_Transcript_1/2_Confidence_0.500_Length_659	269.656	60S ribosomal protein L11 [Elaeis guineensis] &gt;gi|192910758|gb|ACF06487.1| 60S ribosomal protein L11 [Elaeis guineensis]
leaf	Locus_311_Transcript_1/2_Confidence_0.667_Length_284	269.214	No hits found
leaf	Locus_35348_Transcript_1/3_Confidence_0.500_Length_784	269.067	PREDICTED: uncharacterized protein LOC100825549 [Brachypodium distachyon]
leaf	Locus_32824_Transcript_1/2_Confidence_0.500_Length_348	268.958	RNA helicase 2 [Zea mays]
leaf	Locus_10051_Transcript_3/8_Confidence_0.600_Length_708	268.76	hypothetical protein VITISV_039858 [Vitis vinifera]
leaf	Locus_9308_Transcript_2/3_Confidence_0.333_Length_740	268.549	ferredoxin 1 [Dimocarpus longan]
leaf	Locus_1037_Transcript_68/80_Confidence_0.092_Length_1344	268.399	H0801D08.7 [Oryza sativa Indica Group] &gt;gi|90399045|emb|CAJ86241.1| H0402C08.17 [Oryza sativa Indica Group] &gt;gi|125550239|gb|EAY96061.1| hypothetical protein OsI_17934 [Oryza sativa Indica Group]
leaf	Locus_31426_Transcript_3/4_Confidence_0.556_Length_802	268.261	PREDICTED: purple acid phosphatase 18-like [Brachypodium distachyon]
leaf	Locus_36364_Transcript_1/1_Confidence_0.667_Length_230	268.242	NAD-dependent sorbital dehydrogenase 8 [Malus x domestica]
leaf	Locus_18739_Transcript_8/13_Confidence_0.250_Length_1288	268.049	predicted protein [Populus trichocarpa] &gt;gi|222848247|gb|EEE85794.1| predicted protein [Populus trichocarpa]
leaf	629	267.909	predicted protein [Populus trichocarpa] &gt;gi|222840855|gb|EEE78402.1| predicted protein [Populus trichocarpa]
leaf	Locus_8017_Transcript_1/5_Confidence_0.455_Length_531	267.641	PREDICTED: macro domain-containing protein VPA0103-like [Brachypodium distachyon]
leaf	Locus_35691_Transcript_1/2_Confidence_0.692_Length_421	267.283	PREDICTED: anthocyanidin 5,3-O-glucosyltransferase-like [Brachypodium distachyon]
leaf	Locus_37879_Transcript_1/1_Confidence_0.000_Length_268	267.22	Cysteine synthase, putative, expressed [Oryza sativa Japonica Group]
leaf	Locus_26855_Transcript_2/5_Confidence_0.571_Length_683	267.169	U6 snRNA-associated Sm-like protein LSm4 [Zea mays] &gt;gi|195654155|gb|ACG46545.1| U6 snRNA-associated Sm-like protein LSm4 [Zea mays]
leaf	Locus_38001_Transcript_1/1_Confidence_0.000_Length_268	266.524	PREDICTED: mitochondrial import inner membrane translocase subunit tim16-like [Brachypodium distachyon]
leaf	Locus_28694_Transcript_1/5_Confidence_0.556_Length_469	266.387	potassium transporter HAK4 [Hordeum vulgare] &gt;gi|326508991|dbj|BAJ86888.1| predicted protein [Hordeum vulgare subsp. vulgare]
leaf	Locus_4436_Transcript_3/6_Confidence_0.455_Length_1796	266.034	PREDICTED: linoleate 13S-lipoxygenase 2-1, chloroplastic [Vitis vinifera]
leaf	Locus_32804_Transcript_1/1_Confidence_0.000_Length_451	265.872	predicted protein [Populus trichocarpa] &gt;gi|222856942|gb|EEE94489.1| predicted protein [Populus trichocarpa]
leaf	Locus_23325_Transcript_6/8_Confidence_0.400_Length_902	265.721	hypothetical protein VITISV_043146 [Vitis vinifera]
leaf	Locus_38497_Transcript_2/3_Confidence_0.714_Length_236	265.387	ORF44l [Pinus koraiensis] &gt;gi|145048840|gb|ABP35457.1| ORF44l [Pinus koraiensis]
leaf	Locus_34655_Transcript_1/2_Confidence_0.667_Length_281	265.349	No hits found
leaf	Locus_8279_Transcript_1/1_Confidence_0.000_Length_337	265.325	unnamed protein product [Vitis vinifera]
leaf	1783	265.182	predicted protein [Populus trichocarpa] &gt;gi|222849664|gb|EEE87211.1| predicted protein [Populus trichocarpa]
leaf	Locus_34464_Transcript_1/1_Confidence_0.000_Length_1368	264.915	hypothetical protein SORBIDRAFT_06g028740 [Sorghum bicolor] &gt;gi|241939724|gb|EES12869.1| hypothetical protein SORBIDRAFT_06g028740 [Sorghum bicolor]
leaf	Locus_16874_Transcript_2/5_Confidence_0.500_Length_312	264.894	40S ribosomal protein S18C [Hevea brasiliensis]
leaf	Locus_16165_Transcript_4/7_Confidence_0.556_Length_448	264.705	unnamed protein product [Vitis vinifera]
leaf	Locus_7765_Transcript_2/3_Confidence_0.333_Length_369	264.564	PREDICTED: autophagy-related protein 8C-like [Cucumis sativus] &gt;gi|449474355|ref|XP_004154148.1| PREDICTED: autophagy-related protein 8C-like [Cucumis sativus] &gt;gi|449488355|ref|XP_004158010.1| PREDICTED: autophagy-related protein 8C-like [Cucumis sativus] &gt;gi|307136219|gb|ADN34056.1| gaba(...
leaf	925	264.513	PREDICTED: gamma-interferon-inducible lysosomal thiol reductase isoform 1 [Vitis vinifera]
leaf	Locus_27259_Transcript_1/1_Confidence_0.000_Length_441	264.213	predicted protein [Populus trichocarpa] &gt;gi|118482343|gb|ABK93095.1| unknown [Populus trichocarpa] &gt;gi|222849073|gb|EEE86620.1| predicted protein [Populus trichocarpa]
leaf	Locus_19986_Transcript_5/6_Confidence_0.333_Length_1194	264.188	predicted protein [Populus trichocarpa] &gt;gi|222861389|gb|EEE98931.1| predicted protein [Populus trichocarpa]
leaf	Locus_16286_Transcript_4/6_Confidence_0.533_Length_598	263.679	palmitoyl protein thioesterase [Elaeis oleifera]
leaf	Locus_37880_Transcript_3/3_Confidence_0.571_Length_532	263.562	ORMDL family protein-like [Elaeis guineensis]
leaf	Locus_34726_Transcript_1/1_Confidence_0.500_Length_229	263.554	chloroplast small heat shock protein [Agave americana]
leaf	3967	263.526	predicted protein [Hordeum vulgare subsp. vulgare] &gt;gi|326515470|dbj|BAK03648.1| predicted protein [Hordeum vulgare subsp. vulgare] &gt;gi|326516800|dbj|BAJ96392.1| predicted protein [Hordeum vulgare subsp. vulgare] &gt;gi|326529207|dbj|BAK00997.1| predicted protein [Hordeum vulgare subsp. vulgar...
leaf	Locus_6819_Transcript_2/10_Confidence_0.261_Length_1135	263.303	hypothetical protein VITISV_003099 [Vitis vinifera]
leaf	3286	263.158	PREDICTED: putative DNA repair protein RAD23-3 isoform 1 [Vitis vinifera] &gt;gi|296087286|emb|CBI33660.3| unnamed protein product [Vitis vinifera]
leaf	Locus_12142_Transcript_4/8_Confidence_0.353_Length_710	263.098	hydroxymethylglutaryl-CoA synthase [Oryza brachyantha]
leaf	3165	263.03	PREDICTED: uncharacterized protein LOC100838274 [Brachypodium distachyon]
leaf	Locus_13083_Transcript_2/6_Confidence_0.579_Length_386	262.992	cytochrome P450 [Populus trichocarpa] &gt;gi|222834895|gb|EEE73344.1| cytochrome P450 [Populus trichocarpa]
leaf	Locus_35548_Transcript_1/1_Confidence_0.000_Length_1000	262.878	PREDICTED: mitochondrial-processing peptidase subunit alpha [Vitis vinifera] &gt;gi|297738729|emb|CBI27974.3| unnamed protein product [Vitis vinifera]
leaf	Locus_38243_Transcript_1/1_Confidence_0.000_Length_298	262.863	TPA: hypothetical protein ZEAMMB73_983970 [Zea mays]
leaf	263	262.638	Os10g0575000 [Oryza sativa Japonica Group] &gt;gi|45477841|gb|AAS66204.1| MYC protein [Oryza sativa] &gt;gi|78709042|gb|ABB48017.1| transcription factor MYC7E, putative, expressed [Oryza sativa Japonica Group] &gt;gi|113640010|dbj|BAF27315.1| Os10g0575000 [Oryza sativa Japonica Group]
leaf	Locus_4302_Transcript_2/9_Confidence_0.238_Length_638	262.6	unknown [Picea sitchensis]
leaf	Locus_34820_Transcript_1/1_Confidence_0.750_Length_284	262.402	nucleic acid binding protein1 [Zea mays] &gt;gi|168526|gb|AAA33486.1| nucleic acid-binding protein [Zea mays] &gt;gi|195637380|gb|ACG38158.1| ribonucleoprotein [Zea mays] &gt;gi|219884029|gb|ACL52389.1| unknown [Zea mays] &gt;gi|414884557|tpg|DAA60571.1| TPA: nucleic acid binding protein1 [Zea mays]
leaf	Locus_29873_Transcript_1/2_Confidence_0.333_Length_291	262.389	TPA: hypothetical protein ZEAMMB73_934848, partial [Zea mays]
leaf	3364	261.961	PREDICTED: tonoplast dicarboxylate transporter-like [Vitis vinifera]
leaf	Locus_35292_Transcript_1/2_Confidence_0.833_Length_687	261.939	conserved hypothetical protein [Ricinus communis] &gt;gi|223537403|gb|EEF39031.1| conserved hypothetical protein [Ricinus communis]
leaf	Locus_33185_Transcript_2/3_Confidence_0.400_Length_295	261.912	PREDICTED: uncharacterized protein LOC101209271 [Cucumis sativus] &gt;gi|449525099|ref|XP_004169557.1| PREDICTED: uncharacterized protein LOC101226625 [Cucumis sativus]
leaf	Locus_15462_Transcript_7/8_Confidence_0.312_Length_834	261.8	PREDICTED: uncharacterized protein LOC101222568 [Cucumis sativus]
leaf	Locus_35310_Transcript_1/2_Confidence_0.667_Length_487	261.055	RecName: Full=Methylthioribose-1-phosphate isomerase; Short=M1Pi; Short=MTR-1-P isomerase; AltName: Full=S-methyl-5-thioribose-1-phosphate isomerase; AltName: Full=Translation initiation factor eIF-2B subunit alpha/beta/delta-like protein &gt;gi|15216226|dbj|BAB63262.1| CIG2 [Nicotiana tabacum]
leaf	Locus_12033_Transcript_1/3_Confidence_0.833_Length_457	261.037	histone H3 (AA 1-120) [Medicago sativa]
leaf	Locus_14757_Transcript_1/2_Confidence_0.333_Length_549	260.811	No hits found
leaf	Locus_2892_Transcript_3/8_Confidence_0.592_Length_1392	260.764	No hits found
leaf	Locus_22882_Transcript_1/1_Confidence_0.000_Length_310	260.371	aconitase [Citrus maxima]
leaf	Locus_36012_Transcript_1/1_Confidence_0.000_Length_267	260.238	No hits found
leaf	Locus_13812_Transcript_3/7_Confidence_0.417_Length_398	260.031	zeta-carotene desaturase [Manihot esculenta]
leaf	Locus_2188_Transcript_1/8_Confidence_0.682_Length_521	259.961	Os03g0437600 [Oryza sativa Japonica Group] &gt;gi|108709023|gb|ABF96818.1| hydrolase, alpha/beta fold family protein, expressed [Oryza sativa Japonica Group] &gt;gi|113548916|dbj|BAF12359.1| Os03g0437600 [Oryza sativa Japonica Group] &gt;gi|215679017|dbj|BAG96447.1| unnamed protein product [Oryza sa...
leaf	Locus_5612_Transcript_1/4_Confidence_0.636_Length_874	259.93	PREDICTED: peroxisomal membrane protein PEX14-like [Cucumis sativus]
leaf	Locus_6493_Transcript_1/12_Confidence_0.381_Length_853	259.86	PREDICTED: eukaryotic translation initiation factor 6-2-like isoform 1 [Glycine max] &gt;gi|356559973|ref|XP_003548270.1| PREDICTED: eukaryotic translation initiation factor 6-2-like isoform 2 [Glycine max]
leaf	Locus_4351_Transcript_2/15_Confidence_0.195_Length_1652	259.805	PREDICTED: dihydropyrimidinase-like [Vitis vinifera] &gt;gi|296083879|emb|CBI24267.3| unnamed protein product [Vitis vinifera]
leaf	Locus_10274_Transcript_1/3_Confidence_0.500_Length_217	259.704	PREDICTED: methylthioribose-1-phosphate isomerase-like, partial [Cucumis sativus]
leaf	Locus_35992_Transcript_1/1_Confidence_0.000_Length_339	259.683	predicted protein [Populus trichocarpa] &gt;gi|222869157|gb|EEF06288.1| predicted protein [Populus trichocarpa]
leaf	Locus_38303_Transcript_1/1_Confidence_0.000_Length_266	259.652	No hits found
leaf	Locus_26595_Transcript_1/3_Confidence_0.571_Length_459	259.514	PREDICTED: uncharacterized protein LOC100830278 [Brachypodium distachyon]
leaf	1452	259.01	TPA: hypothetical protein ZEAMMB73_972585 [Zea mays]
leaf	Locus_35669_Transcript_1/1_Confidence_0.000_Length_384	258.899	putative SPRY-domain family protein [Zea mays]
leaf	Locus_36958_Transcript_1/1_Confidence_0.000_Length_295	258.884	ethylene response factor 11 [Actinidia deliciosa]
leaf	2149	258.849	PREDICTED: probable ribosome biogenesis protein RLP24 [Vitis vinifera] &gt;gi|297734845|emb|CBI17079.3| unnamed protein product [Vitis vinifera]
leaf	Locus_30611_Transcript_1/2_Confidence_0.400_Length_277	258.827	No hits found
leaf	Locus_4809_Transcript_4/6_Confidence_0.188_Length_590	258.74	hypothetical protein VITISV_016796 [Vitis vinifera]
leaf	Locus_27447_Transcript_1/5_Confidence_0.375_Length_561	258.672	PREDICTED: T-complex protein 1 subunit theta-like, partial [Cucumis sativus]
leaf	Locus_38048_Transcript_1/1_Confidence_0.778_Length_442	258.589	uncharacterized protein LOC100811411 [Glycine max] &gt;gi|255637199|gb|ACU18930.1| unknown [Glycine max]
leaf	Locus_7988_Transcript_5/10_Confidence_0.517_Length_471	258.39	No hits found
leaf	1801	258.364	No hits found
leaf	3224	258.169	PREDICTED: cell division topological specificity factor homolog, chloroplastic-like [Vitis vinifera] &gt;gi|296082964|emb|CBI22265.3| unnamed protein product [Vitis vinifera]
leaf	Locus_35583_Transcript_1/1_Confidence_0.000_Length_479	258.137	copper-zinc superoxide dismutase [Nelumbo nucifera] &gt;gi|58616001|gb|AAW80439.1| copper-zinc superoxide dismutase [Nelumbo nucifera] &gt;gi|77819931|gb|ABB04108.1| copper-zinc superoxide dismutase [Nelumbo nucifera]
leaf	Locus_963_Transcript_14/17_Confidence_0.326_Length_682	258.079	predicted protein [Populus trichocarpa] &gt;gi|222833558|gb|EEE72035.1| predicted protein [Populus trichocarpa]
leaf	3555	257.657	PREDICTED: N-alpha-acetyltransferase 38, NatC auxiliary subunit [Vitis vinifera] &gt;gi|297737198|emb|CBI26399.3| unnamed protein product [Vitis vinifera]
leaf	Locus_4802_Transcript_4/14_Confidence_0.229_Length_1615	257.577	hypothetical protein ZEAMMB73_324274 [Zea mays]
leaf	2635	257.529	methionine aminopeptidase 2 [Ananas comosus]
leaf	1391	257.397	No hits found
leaf	Locus_246_Transcript_3/7_Confidence_0.417_Length_660	257.344	PREDICTED: trehalase [Vitis vinifera]
leaf	Locus_165_Transcript_4/7_Confidence_0.214_Length_876	257.264	putative dormancy/auxin associated protein [Elaeis guineensis]
leaf	3934	256.983	translational initiation factor eIF1 [Elaeis guineensis]
leaf	Locus_33198_Transcript_1/1_Confidence_0.000_Length_343	256.966	PREDICTED: 60S ribosomal protein L38-like [Cucumis sativus]
leaf	Locus_36852_Transcript_1/1_Confidence_0.000_Length_380	256.817	Similar to At1g55140 [Oryza sativa Japonica Group] &gt;gi|77549501|gb|ABA92298.1| RNase3 domain containing protein, expressed [Oryza sativa Japonica Group] &gt;gi|215769356|dbj|BAH01585.1| unnamed protein product [Oryza sativa Japonica Group]
leaf	3587	256.763	hypothetical protein VITISV_042185 [Vitis vinifera]
leaf	2777	256.394	ABC transporter family protein [Populus trichocarpa] &gt;gi|222854136|gb|EEE91683.1| ABC transporter family protein [Populus trichocarpa]
leaf	3662	256.394	coated vesicle membrane protein, putative [Ricinus communis] &gt;gi|223543699|gb|EEF45227.1| coated vesicle membrane protein, putative [Ricinus communis]
leaf	Locus_4449_Transcript_17/24_Confidence_0.224_Length_1450	256.35	PREDICTED: probable membrane-associated 30 kDa protein, chloroplastic [Vitis vinifera] &gt;gi|297735245|emb|CBI17607.3| unnamed protein product [Vitis vinifera]
leaf	Locus_33203_Transcript_1/1_Confidence_0.800_Length_321	256.235	unnamed protein product [Vitis vinifera]
leaf	Locus_35344_Transcript_1/1_Confidence_0.000_Length_388	256.163	putative translation elongation factor family protein [Zea mays]
leaf	Locus_10364_Transcript_2/3_Confidence_0.600_Length_324	256.158	unnamed protein product [Vitis vinifera]
leaf	1365	256.103	unnamed protein product [Oryza sativa Japonica Group]
leaf	1	255.925	predicted protein [Populus trichocarpa] &gt;gi|222850333|gb|EEE87880.1| predicted protein [Populus trichocarpa]
leaf	Locus_36677_Transcript_1/3_Confidence_0.800_Length_313	255.848	suppressor of K+ transport growth defect-like protein [Musa acuminata AAA Group]
leaf	Locus_36203_Transcript_1/1_Confidence_0.500_Length_265	255.58	No hits found
leaf	Locus_23779_Transcript_1/2_Confidence_0.750_Length_255	255.405	No hits found
leaf	Locus_9170_Transcript_2/3_Confidence_0.500_Length_331	255.389	hypothetical protein OsI_18449 [Oryza sativa Indica Group]
leaf	Locus_11028_Transcript_2/6_Confidence_0.471_Length_1143	255.194	uncharacterized protein LOC100273099 precursor [Zea mays] &gt;gi|194702218|gb|ACF85193.1| unknown [Zea mays] &gt;gi|195624406|gb|ACG34033.1| hypothetical protein [Zea mays] &gt;gi|414866480|tpg|DAA45037.1| TPA: hypothetical protein ZEAMMB73_790278 [Zea mays]
leaf	Locus_2451_Transcript_7/11_Confidence_0.317_Length_731	254.772	predicted protein [Populus trichocarpa] &gt;gi|222846332|gb|EEE83879.1| predicted protein [Populus trichocarpa]
leaf	Locus_15740_Transcript_2/8_Confidence_0.500_Length_518	254.656	translationally controlled tumor protein [Elaeis guineensis]
leaf	Locus_4029_Transcript_6/9_Confidence_0.611_Length_1364	254.641	40S ribosomal protein S5 [Elaeis guineensis]
leaf	Locus_24632_Transcript_1/3_Confidence_1.000_Length_268	254.408	No hits found
leaf	Locus_19118_Transcript_3/6_Confidence_0.500_Length_1589	254.405	PREDICTED: chaperone protein dnaJ 1, mitochondrial-like [Vitis vinifera] &gt;gi|297736212|emb|CBI24850.3| unnamed protein product [Vitis vinifera]
leaf	Locus_1224_Transcript_5/7_Confidence_0.378_Length_611	254.324	predicted protein [Populus trichocarpa] &gt;gi|222851876|gb|EEE89423.1| predicted protein [Populus trichocarpa]
leaf	Locus_20472_Transcript_1/1_Confidence_0.000_Length_694	254.181	aminotransferase [Triticum aestivum]
leaf	Locus_34401_Transcript_1/1_Confidence_0.667_Length_313	254.159	PREDICTED: uncharacterized protein LOC101223108 [Cucumis sativus] &gt;gi|449487379|ref|XP_004157597.1| PREDICTED: uncharacterized protein LOC101224916 [Cucumis sativus]
leaf	2306	254.136	hypothetical protein SORBIDRAFT_03g006070 [Sorghum bicolor] &gt;gi|241927170|gb|EES00315.1| hypothetical protein SORBIDRAFT_03g006070 [Sorghum bicolor]
leaf	Locus_3236_Transcript_6/8_Confidence_0.250_Length_363	254.049	No hits found
leaf	Locus_9751_Transcript_3/6_Confidence_0.538_Length_853	253.911	PREDICTED: alpha-glucan phosphorylase, H isozyme [Vitis vinifera] &gt;gi|297745953|emb|CBI16009.3| unnamed protein product [Vitis vinifera]
leaf	Locus_38952_Transcript_1/1_Confidence_1.000_Length_238	253.586	hypothetical protein OsI_34311 [Oryza sativa Indica Group]
leaf	3817	253.532	unnamed protein product [Vitis vinifera]
leaf	Locus_35818_Transcript_1/1_Confidence_0.000_Length_403	253.434	elongated mesocotyl1 [Zea mays]
leaf	Locus_8929_Transcript_11/13_Confidence_0.375_Length_1130	253.409	predicted protein [Populus trichocarpa] &gt;gi|222870701|gb|EEF07832.1| predicted protein [Populus trichocarpa]
leaf	Locus_36390_Transcript_1/1_Confidence_0.000_Length_210	253.303	No hits found
leaf	Locus_10057_Transcript_1/4_Confidence_0.500_Length_481	253.258	predicted protein [Populus trichocarpa] &gt;gi|222870730|gb|EEF07861.1| predicted protein [Populus trichocarpa]
leaf	Locus_8184_Transcript_6/11_Confidence_0.263_Length_990	253.121	threonine endopeptidase [Arachis hypogaea]
leaf	Locus_174_Transcript_7/17_Confidence_0.333_Length_2092	253.001	PREDICTED: uncharacterized protein LOC100259267 [Vitis vinifera]
leaf	Locus_10617_Transcript_1/4_Confidence_0.667_Length_494	252.883	PREDICTED: uncharacterized protein LOC100262248 [Vitis vinifera] &gt;gi|302143966|emb|CBI23071.3| unnamed protein product [Vitis vinifera]
leaf	Locus_27767_Transcript_1/2_Confidence_0.500_Length_249	252.879	isoleucyl-tRNA synthetase [Sonneratia alba] &gt;gi|241865500|gb|ACS68782.1| isoleucyl-tRNA synthetase [Sonneratia alba]
leaf	3993	252.804	No hits found
leaf	1072	252.766	unnamed protein product [Vitis vinifera]
leaf	Locus_4585_Transcript_1/2_Confidence_0.857_Length_995	252.666	ribosomal L9-like protein [Elaeis guineensis]
leaf	3933	252.503	hypothetical protein OsI_21438 [Oryza sativa Indica Group] &gt;gi|222634873|gb|EEE65005.1| hypothetical protein OsJ_19947 [Oryza sativa Japonica Group]
leaf	341	252.411	hypothetical protein OsJ_03820 [Oryza sativa Japonica Group]
leaf	1385	252.285	serine/threonine protein phosphatase, putative [Ricinus communis] &gt;gi|223549767|gb|EEF51255.1| serine/threonine protein phosphatase, putative [Ricinus communis]
leaf	Locus_29_Transcript_1/2_Confidence_0.429_Length_307	252.273	PREDICTED: uncharacterized protein LOC100820864 [Brachypodium distachyon]
leaf	Locus_8228_Transcript_1/4_Confidence_0.478_Length_447	252.271	PREDICTED: chaperone protein dnaJ 11, chloroplastic-like [Vitis vinifera]
leaf	Locus_25217_Transcript_1/2_Confidence_0.500_Length_443	252.25	ribosomal protein L35A [Elaeis guineensis]
leaf	Locus_24865_Transcript_4/5_Confidence_0.300_Length_974	252.063	hypothetical protein OsI_23588 [Oryza sativa Indica Group]
leaf	Locus_27025_Transcript_1/3_Confidence_0.500_Length_443	252.05	acetyl-CoA carboxylase [Elaeis guineensis]
leaf	Locus_37354_Transcript_1/3_Confidence_0.500_Length_467	252.031	PREDICTED: RNA-binding protein 8A [Vitis vinifera] &gt;gi|296088561|emb|CBI37552.3| unnamed protein product [Vitis vinifera]
leaf	1257	252.027	PREDICTED: NADH-cytochrome b5 reductase-like protein-like [Brachypodium distachyon]
leaf	Locus_31565_Transcript_2/3_Confidence_0.333_Length_437	251.958	PREDICTED: uncharacterized sodium-dependent transporter yocS-like [Brachypodium distachyon]
leaf	Locus_20317_Transcript_4/5_Confidence_0.400_Length_658	251.614	Os05g0220100 [Oryza sativa Japonica Group] &gt;gi|46981236|gb|AAT07554.1| unknown protein [Oryza sativa Japonica Group] &gt;gi|46981304|gb|AAT07622.1| unknown protein [Oryza sativa Japonica Group] &gt;gi|113578496|dbj|BAF16859.1| Os05g0220100 [Oryza sativa Japonica Group] &gt;gi|125551295|gb|EAY9700...
leaf	Locus_6812_Transcript_2/4_Confidence_0.500_Length_662	251.582	predicted protein [Populus trichocarpa] &gt;gi|222846686|gb|EEE84233.1| predicted protein [Populus trichocarpa]
leaf	2232	251.475	PREDICTED: 26S proteasome non-ATPase regulatory subunit 6 [Vitis vinifera] &gt;gi|297733617|emb|CBI14864.3| unnamed protein product [Vitis vinifera]
leaf	Locus_15366_Transcript_1/2_Confidence_0.600_Length_355	251.428	No hits found
leaf	Locus_27497_Transcript_2/2_Confidence_0.600_Length_555	251.054	hypothetical protein MTR_1g015430 [Medicago truncatula] &gt;gi|355477980|gb|AES59183.1| hypothetical protein MTR_1g015430 [Medicago truncatula]
leaf	Locus_27810_Transcript_2/3_Confidence_0.600_Length_296	250.963	unknown protein [Arabidopsis thaliana]
leaf	Locus_402_Transcript_2/3_Confidence_0.615_Length_951	250.204	PREDICTED: stilbene synthase 2-like [Vitis vinifera]
leaf	Locus_216_Transcript_9/15_Confidence_0.382_Length_1232	250.173	glutathione-S-transferase Cla47 [Elaeis guineensis]
leaf	Locus_38771_Transcript_1/1_Confidence_0.000_Length_303	250.117	No hits found
leaf	Locus_35991_Transcript_1/1_Confidence_0.000_Length_276	250.081	cytochrome P450 [Populus trichocarpa] &gt;gi|222838242|gb|EEE76607.1| cytochrome P450 [Populus trichocarpa]
leaf	Locus_31375_Transcript_2/6_Confidence_0.545_Length_656	249.8	TPA: histone H3.2 [Zea mays]
leaf	Locus_7758_Transcript_3/4_Confidence_0.667_Length_856	249.735	Peroxidase [Medicago truncatula] &gt;gi|357470255|ref|XP_003605412.1| Peroxidase [Medicago truncatula] &gt;gi|355506451|gb|AES87593.1| Peroxidase [Medicago truncatula] &gt;gi|355506467|gb|AES87609.1| Peroxidase [Medicago truncatula]
leaf	Locus_31531_Transcript_1/4_Confidence_0.636_Length_396	249.605	No hits found
leaf	908	249.5	ATP synthase beta subunit [Elaeis guineensis]
leaf	Locus_24737_Transcript_2/2_Confidence_0.444_Length_906	249.329	uncharacterized protein LOC100791559 [Glycine max] &gt;gi|255638941|gb|ACU19772.1| unknown [Glycine max]
leaf	Locus_23393_Transcript_1/3_Confidence_0.400_Length_710	249.31	predicted protein [Populus trichocarpa] &gt;gi|222836764|gb|EEE75157.1| predicted protein [Populus trichocarpa]
leaf	977	249.252	60S ribosomal protein L21 [Elaeis guineensis]
leaf	Locus_37065_Transcript_1/3_Confidence_0.750_Length_603	249.026	hypothetical protein OsJ_03484 [Oryza sativa Japonica Group]
leaf	Locus_19294_Transcript_2/3_Confidence_0.714_Length_390	248.992	unknown [Zea mays] &gt;gi|194703714|gb|ACF85941.1| unknown [Zea mays]
leaf	Locus_14841_Transcript_2/3_Confidence_0.429_Length_817	248.902	unknown [Zea mays] &gt;gi|413955845|gb|AFW88494.1| putative thioredoxin superfamily protein [Zea mays]
leaf	3485	248.827	cellulose synthase, putative [Ricinus communis] &gt;gi|223538017|gb|EEF39630.1| cellulose synthase, putative [Ricinus communis]
leaf	Locus_31400_Transcript_1/3_Confidence_0.889_Length_292	248.756	No hits found
leaf	Locus_33317_Transcript_1/3_Confidence_0.545_Length_610	248.612	unknown [Lotus japonicus]
leaf	Locus_38449_Transcript_1/1_Confidence_0.500_Length_230	248.52	Nitrogen fixation protein nifU, putative [Ricinus communis] &gt;gi|223528244|gb|EEF30298.1| Nitrogen fixation protein nifU, putative [Ricinus communis]
leaf	Locus_7080_Transcript_9/10_Confidence_0.292_Length_772	248.367	cationic amino acid transporter [Populus trichocarpa] &gt;gi|222857565|gb|EEE95112.1| cationic amino acid transporter [Populus trichocarpa]
leaf	Locus_36705_Transcript_1/3_Confidence_0.750_Length_498	248.191	2-on-2 hemoglobin [Hordeum vulgare] &gt;gi|326497879|dbj|BAJ94802.1| predicted protein [Hordeum vulgare subsp. vulgare] &gt;gi|326506538|dbj|BAJ86587.1| predicted protein [Hordeum vulgare subsp. vulgare] &gt;gi|326530342|dbj|BAJ97597.1| predicted protein [Hordeum vulgare subsp. vulgare]
leaf	Locus_26525_Transcript_1/2_Confidence_0.333_Length_288	248.127	No hits found
leaf	Locus_3509_Transcript_13/14_Confidence_0.333_Length_1145	247.885	PREDICTED: uncharacterized protein At4g37920, chloroplastic-like [Cucumis sativus] &gt;gi|449490104|ref|XP_004158509.1| PREDICTED: uncharacterized protein At4g37920, chloroplastic-like [Cucumis sativus]
leaf	1197	247.814	PREDICTED: uncharacterized protein LOC100261165 [Vitis vinifera] &gt;gi|296081772|emb|CBI20777.3| unnamed protein product [Vitis vinifera]
leaf	Locus_37929_Transcript_1/1_Confidence_0.571_Length_380	247.586	PREDICTED: high mobility group B protein 1-like [Vitis vinifera] &gt;gi|147815135|emb|CAN74566.1| hypothetical protein VITISV_023651 [Vitis vinifera] &gt;gi|297740214|emb|CBI30396.3| unnamed protein product [Vitis vinifera]
leaf	Locus_38161_Transcript_1/1_Confidence_0.600_Length_265	247.586	aquaporin [Elaeis guineensis] &gt;gi|192910928|gb|ACF06572.1| plasma membrane intrinsic protein [Elaeis guineensis]
leaf	890	247.585	unnamed protein product [Vitis vinifera]
leaf	Locus_37428_Transcript_1/2_Confidence_0.667_Length_479	247.4	receptor like kinase [Oryza sativa Indica Group]
leaf	Locus_14801_Transcript_4/7_Confidence_0.303_Length_1121	247.357	unnamed protein product [Vitis vinifera]
leaf	Locus_35184_Transcript_1/2_Confidence_0.333_Length_224	247.32	PREDICTED: NAD-dependent malic enzyme 59 kDa isoform, mitochondrial-like, partial [Cucumis sativus]
leaf	Locus_17395_Transcript_2/4_Confidence_0.647_Length_906	247.091	PREDICTED: dehydrin COR410-like [Brachypodium distachyon]
leaf	Locus_15971_Transcript_3/4_Confidence_0.500_Length_443	246.981	PREDICTED: 29 kDa ribonucleoprotein B, chloroplastic-like [Brachypodium distachyon]
leaf	Locus_8758_Transcript_2/6_Confidence_0.400_Length_225	246.98	hypothetical protein OsJ_30202 [Oryza sativa Japonica Group]
leaf	Locus_16814_Transcript_1/4_Confidence_0.667_Length_441	246.911	arf gtpase-activating protein, putative [Ricinus communis] &gt;gi|223532982|gb|EEF34748.1| arf gtpase-activating protein, putative [Ricinus communis]
leaf	Locus_36810_Transcript_1/1_Confidence_0.000_Length_344	246.753	PREDICTED: UPF0197 transmembrane protein C11orf10-like [Cucumis sativus] &gt;gi|449489875|ref|XP_004158446.1| PREDICTED: UPF0197 transmembrane protein C11orf10-like [Cucumis sativus]
leaf	Locus_32513_Transcript_1/1_Confidence_0.333_Length_212	246.746	putative iron(III)-phytosiderophore uptake mediator (yellow stripe like transporter), partial [Hordeum vulgare subsp. vulgare]
leaf	3342	246.302	PREDICTED: magnesium-dependent phosphatase 1 [Vitis vinifera] &gt;gi|296087423|emb|CBI34012.3| unnamed protein product [Vitis vinifera]
leaf	Locus_7565_Transcript_2/4_Confidence_0.500_Length_713	246.196	unnamed protein product [Vitis vinifera]
leaf	Locus_10906_Transcript_25/26_Confidence_0.290_Length_1438	246.183	PREDICTED: high mobility group B protein 1-like [Vitis vinifera] &gt;gi|147815135|emb|CAN74566.1| hypothetical protein VITISV_023651 [Vitis vinifera] &gt;gi|297740214|emb|CBI30396.3| unnamed protein product [Vitis vinifera]
leaf	Locus_588_Transcript_1/4_Confidence_0.750_Length_664	246.142	PREDICTED: polyubiquitin 11-like [Brachypodium distachyon]
leaf	Locus_32660_Transcript_1/2_Confidence_1.000_Length_1064	245.94	PREDICTED: E3 ubiquitin-protein ligase arkadia-like isoform 1 [Vitis vinifera]
leaf	631	245.828	Agglutinin-2 precursor, putative [Ricinus communis] &gt;gi|223532733|gb|EEF34513.1| Agglutinin-2 precursor, putative [Ricinus communis]
leaf	3191	245.571	PREDICTED: ubiquitin-like isoform 1 [Vitis vinifera] &gt;gi|359482638|ref|XP_003632796.1| PREDICTED: ubiquitin-like isoform 2 [Vitis vinifera] &gt;gi|297743012|emb|CBI35879.3| unnamed protein product [Vitis vinifera]
leaf	Locus_16833_Transcript_3/5_Confidence_0.650_Length_605	245.223	hypothetical protein OsI_25839 [Oryza sativa Indica Group]
leaf	Locus_34229_Transcript_2/3_Confidence_0.700_Length_394	245.152	PREDICTED: acyl-coenzyme A thioesterase 13-like [Brachypodium distachyon]
leaf	Locus_8007_Transcript_1/2_Confidence_0.333_Length_373	245.042	hypothetical protein VITISV_039227 [Vitis vinifera]
leaf	2509	244.903	Os02g0707900 [Oryza sativa Japonica Group] &gt;gi|19387249|gb|AAL87161.1|AF480496_15 putative ethylene-responsive protein [Oryza sativa Japonica Group] &gt;gi|41053162|dbj|BAD08104.1| ethylene-responsive protein-like [Oryza sativa Japonica Group] &gt;gi|113537410|dbj|BAF09793.1| Os02g0707900 [Oryza ...
leaf	336	244.621	hypothetical protein OsI_26412 [Oryza sativa Indica Group]
leaf	Locus_11184_Transcript_5/6_Confidence_0.500_Length_604	244.546	yrdC family protein [Arabidopsis lyrata subsp. lyrata] &gt;gi|297330092|gb|EFH60511.1| yrdC family protein [Arabidopsis lyrata subsp. lyrata]
leaf	Locus_10406_Transcript_1/5_Confidence_0.538_Length_809	244.49	PRA1 family protein B1 [Medicago truncatula] &gt;gi|355518049|gb|AES99672.1| PRA1 family protein B1 [Medicago truncatula]
leaf	Locus_37846_Transcript_1/1_Confidence_0.000_Length_346	244.466	No hits found
leaf	Locus_37997_Transcript_1/1_Confidence_0.000_Length_616	244.449	aminotransferase family protein [Populus trichocarpa] &gt;gi|222837454|gb|EEE75833.1| aminotransferase family protein [Populus trichocarpa]
leaf	Locus_31494_Transcript_1/1_Confidence_0.000_Length_293	244.392	uncharacterized protein LOC100383132 [Zea mays] &gt;gi|223975965|gb|ACN32170.1| unknown [Zea mays]
leaf	Locus_25073_Transcript_2/3_Confidence_0.600_Length_307	244.271	HMGI/Y protein [Zea mays] &gt;gi|11544762|emb|CAB40848.2| HMGI/Y protein [Zea mays]
leaf	2247	244.126	uncharacterized protein LOC100192468 [Zea mays] &gt;gi|194688502|gb|ACF78335.1| unknown [Zea mays] &gt;gi|194690744|gb|ACF79456.1| unknown [Zea mays] &gt;gi|194707918|gb|ACF88043.1| unknown [Zea mays] &gt;gi|195627274|gb|ACG35467.1| ubiquinol-cytochrome c reductase iron-sulfur subunit [Zea mays] &gt...
leaf	1112	244.114	uncharacterized protein LOC100527297 [Glycine max] &gt;gi|255632031|gb|ACU16368.1| unknown [Glycine max]
leaf	Locus_8198_Transcript_2/5_Confidence_0.300_Length_274	244.09	PREDICTED: probable glutathione peroxidase 2 [Vitis vinifera] &gt;gi|147841713|emb|CAN60579.1| hypothetical protein VITISV_034775 [Vitis vinifera] &gt;gi|297743759|emb|CBI36642.3| unnamed protein product [Vitis vinifera]
leaf	Locus_24579_Transcript_1/1_Confidence_0.000_Length_351	243.958	RUB1 conjugating enzyme [Elaeis guineensis]
leaf	Locus_37108_Transcript_1/1_Confidence_0.944_Length_489	243.843	elongation factor 1-alpha, putative [Ricinus communis] &gt;gi|223511177|gb|EEF23736.1| elongation factor 1-alpha, putative [Ricinus communis]
leaf	Locus_11103_Transcript_2/4_Confidence_0.714_Length_367	243.814	No hits found
leaf	Locus_1139_Transcript_3/14_Confidence_0.550_Length_1009	243.66	RecName: Full=Delta(7)-sterol-C5(6)-desaturase; AltName: Full=Delta(7)-sterol-C5-desaturase; AltName: Full=Delta-7-C-5 sterol desaturase &gt;gi|4140398|gb|AAD04034.1| sterol-C5(6)-desaturase [Nicotiana tabacum]
leaf	Locus_38956_Transcript_1/1_Confidence_1.000_Length_360	243.608	Photosystem I reaction center subunit II, chloroplast precursor, putative [Ricinus communis] &gt;gi|223540112|gb|EEF41689.1| Photosystem I reaction center subunit II, chloroplast precursor, putative [Ricinus communis]
leaf	243	243.508	unnamed protein product [Oryza sativa Japonica Group]
leaf	Locus_15356_Transcript_2/5_Confidence_0.579_Length_1001	243.463	aci-reductone dioxygenase-like protein [Elaeis guineensis]
leaf	1759	243.15	unnamed protein product [Vitis vinifera]
leaf	Locus_3128_Transcript_4/9_Confidence_0.364_Length_899	243.14	PREDICTED: 30S ribosomal protein S1 homolog [Vitis vinifera] &gt;gi|296089601|emb|CBI39420.3| unnamed protein product [Vitis vinifera]
leaf	Locus_34195_Transcript_1/2_Confidence_0.500_Length_485	242.764	ribosomal L9-like protein [Elaeis guineensis]
leaf	Locus_32052_Transcript_1/2_Confidence_0.333_Length_701	242.743	PREDICTED: uncharacterized protein LOC100253507 [Vitis vinifera] &gt;gi|296085892|emb|CBI31216.3| unnamed protein product [Vitis vinifera]
leaf	3346	242.614	unnamed protein product [Vitis vinifera]
leaf	Locus_16732_Transcript_1/1_Confidence_0.000_Length_762	242.605	sulfite oxidase [Codonopsis lanceolata]
leaf	Locus_1343_Transcript_3/19_Confidence_0.312_Length_1600	242.593	PREDICTED: ATP synthase subunit beta, mitochondrial-like [Vitis vinifera]
leaf	Locus_37797_Transcript_1/2_Confidence_0.800_Length_410	242.438	ribosomal protein L27, putative [Ricinus communis] &gt;gi|223551089|gb|EEF52575.1| ribosomal protein L27, putative [Ricinus communis]
leaf	Locus_38452_Transcript_1/1_Confidence_0.000_Length_348	242.269	PREDICTED: uncharacterized protein LOC100821309 [Brachypodium distachyon]
leaf	273	241.646	putative soluble inorganic pyrophosphatase, partial [Elaeis guineensis]
leaf	2921	241.613	hypothetical protein SORBIDRAFT_03g028600 [Sorghum bicolor] &gt;gi|241930174|gb|EES03319.1| hypothetical protein SORBIDRAFT_03g028600 [Sorghum bicolor]
leaf	Locus_24848_Transcript_1/2_Confidence_0.750_Length_223	241.419	putative transcription factor BTF3-like [Solanum tuberosum]
leaf	Locus_36580_Transcript_1/1_Confidence_0.000_Length_468	240.337	unknown [Zea mays]
leaf	Locus_7785_Transcript_3/4_Confidence_0.545_Length_554	240.237	PREDICTED: transcription factor BTF3 [Vitis vinifera] &gt;gi|296088008|emb|CBI35291.3| unnamed protein product [Vitis vinifera]
leaf	2107	239.917	conserved hypothetical protein [Ricinus communis] &gt;gi|223535183|gb|EEF36862.1| conserved hypothetical protein [Ricinus communis]
leaf	Locus_5037_Transcript_2/3_Confidence_0.714_Length_406	239.642	No hits found
leaf	Locus_1082_Transcript_1/7_Confidence_0.424_Length_1366	239.592	PREDICTED: alpha-amylase 3, chloroplastic-like [Cucumis sativus]
leaf	Locus_33307_Transcript_1/2_Confidence_0.333_Length_293	239.506	No hits found
leaf	1565	238.816	hypothetical protein OsI_10012 [Oryza sativa Indica Group] &gt;gi|222624188|gb|EEE58320.1| hypothetical protein OsJ_09401 [Oryza sativa Japonica Group]
leaf	Locus_14462_Transcript_4/5_Confidence_0.333_Length_2682	238.79	predicted protein [Hordeum vulgare subsp. vulgare]
leaf	Locus_26565_Transcript_2/3_Confidence_0.455_Length_478	238.782	predicted protein [Populus trichocarpa] &gt;gi|118482844|gb|ABK93337.1| unknown [Populus trichocarpa] &gt;gi|222842476|gb|EEE80023.1| predicted protein [Populus trichocarpa]
leaf	Locus_23037_Transcript_1/2_Confidence_0.750_Length_211	238.743	No hits found
leaf	269	238.473	hypothetical protein OsI_10796 [Oryza sativa Indica Group] &gt;gi|222623702|gb|EEE57834.1| hypothetical protein OsJ_08437 [Oryza sativa Japonica Group]
leaf	Locus_7674_Transcript_1/9_Confidence_0.333_Length_1109	238.462	MRP-like ABC transporter [Oryza sativa Japonica Group]
leaf	2740	238.437	PH01B031C15.27 [Phyllostachys edulis]
leaf	3560	238.268	hypothetical protein SORBIDRAFT_05g002920 [Sorghum bicolor] &gt;gi|241936114|gb|EES09259.1| hypothetical protein SORBIDRAFT_05g002920 [Sorghum bicolor]
leaf	Locus_32827_Transcript_1/2_Confidence_1.000_Length_274	238.116	No hits found
leaf	Locus_38563_Transcript_1/2_Confidence_0.800_Length_217	238.03	No hits found
leaf	Locus_4861_Transcript_19/22_Confidence_0.265_Length_1365	237.923	kinetochore protein [Elaeis guineensis]
leaf	1189	237.906	PREDICTED: receptor-like protein kinase FERONIA-like isoform 1 [Brachypodium distachyon] &gt;gi|357112358|ref|XP_003557976.1| PREDICTED: receptor-like protein kinase FERONIA-like isoform 2 [Brachypodium distachyon] &gt;gi|357112360|ref|XP_003557977.1| PREDICTED: receptor-like protein kinase FERONIA-...
leaf	3068	237.581	hypothetical protein OsJ_29346 [Oryza sativa Japonica Group]
leaf	Locus_2644_Transcript_3/4_Confidence_0.700_Length_763	237.556	uncharacterized protein LOC100383428 [Zea mays] &gt;gi|224030061|gb|ACN34106.1| unknown [Zea mays] &gt;gi|414587415|tpg|DAA37986.1| TPA: hypothetical protein ZEAMMB73_897347 [Zea mays]
leaf	Locus_27194_Transcript_2/3_Confidence_0.714_Length_603	237.547	PREDICTED: uncharacterized protein LOC101216741 [Cucumis sativus] &gt;gi|449517323|ref|XP_004165695.1| PREDICTED: uncharacterized LOC101216741 [Cucumis sativus]
leaf	2784	237.308	nodulin-like protein [Zea mays] &gt;gi|195635185|gb|ACG37061.1| nodulin-like protein [Zea mays]
leaf	Locus_11966_Transcript_2/4_Confidence_0.500_Length_1242	237.288	chloroplastic lipocalin [Zea mays] &gt;gi|194706588|gb|ACF87378.1| unknown [Zea mays] &gt;gi|195627822|gb|ACG35741.1| CHL - Zea mays Chloroplastic lipocalin [Zea mays] &gt;gi|414585341|tpg|DAA35912.1| TPA: CHL-Zea mays lipocalin [Zea mays]
leaf	2199	237.075	hypothetical protein OsJ_17287 [Oryza sativa Japonica Group]
leaf	Locus_4843_Transcript_1/4_Confidence_0.467_Length_706	236.821	unknown [Picea sitchensis]
leaf	Locus_32771_Transcript_2/3_Confidence_0.417_Length_830	236.645	Peptide methionine sulfoxide reductase msrA [Medicago truncatula] &gt;gi|355523362|gb|AET03816.1| Peptide methionine sulfoxide reductase msrA [Medicago truncatula]
leaf	Locus_36517_Transcript_1/2_Confidence_0.778_Length_519	236.422	hypothetical protein VITISV_040251 [Vitis vinifera]
leaf	Locus_36986_Transcript_1/1_Confidence_0.000_Length_273	236.342	PREDICTED: glutathione S-transferase T1 [Vitis vinifera]
leaf	Locus_5826_Transcript_3/6_Confidence_0.400_Length_807	236.276	predicted protein [Populus trichocarpa] &gt;gi|222862295|gb|EEE99801.1| predicted protein [Populus trichocarpa]
leaf	Locus_22367_Transcript_3/5_Confidence_0.714_Length_497	235.954	PREDICTED: myosin ID heavy chain-like [Brachypodium distachyon]
leaf	Locus_35041_Transcript_1/1_Confidence_0.667_Length_284	235.658	nucleic acid binding protein1 [Zea mays] &gt;gi|168526|gb|AAA33486.1| nucleic acid-binding protein [Zea mays] &gt;gi|195637380|gb|ACG38158.1| ribonucleoprotein [Zea mays] &gt;gi|219884029|gb|ACL52389.1| unknown [Zea mays] &gt;gi|414884557|tpg|DAA60571.1| TPA: nucleic acid binding protein1 [Zea mays]
leaf	1529	235.556	unknown [Paeonia suffruticosa]
leaf	863	235.512	unnamed protein product [Vitis vinifera]
leaf	Locus_23142_Transcript_1/1_Confidence_0.000_Length_483	235.484	No hits found
leaf	176	235.366	hypothetical protein ZEAMMB73_373105 [Zea mays] &gt;gi|413924627|gb|AFW64559.1| hypothetical protein ZEAMMB73_373105 [Zea mays]
leaf	1551	235.079	mitochondrial import receptor subunit TOM20 [Elaeis guineensis]
leaf	Locus_3910_Transcript_3/12_Confidence_0.262_Length_1161	234.949	PREDICTED: serine hydroxymethyltransferase 1 [Vitis vinifera]
leaf	1778	234.888	PREDICTED: prefoldin subunit 6-like [Cucumis sativus]
leaf	Locus_37359_Transcript_1/1_Confidence_0.500_Length_212	234.458	No hits found
leaf	Locus_4200_Transcript_24/28_Confidence_0.167_Length_619	234.398	putative aspartate aminotransferase protein, partial [Elaeis guineensis]
leaf	Locus_20114_Transcript_1/3_Confidence_0.667_Length_389	233.931	PREDICTED: cell differentiation protein RCD1 homolog [Brachypodium distachyon]
leaf	Locus_379_Transcript_4/21_Confidence_0.288_Length_1192	233.318	aldo/keto reductase family-like protein [Oryza sativa Japonica Group] &gt;gi|24059944|dbj|BAC21407.1| aldo/keto reductase family-like protein [Oryza sativa Japonica Group]
leaf	Locus_32180_Transcript_1/1_Confidence_0.000_Length_284	233.251	No hits found
leaf	Locus_31226_Transcript_1/2_Confidence_0.400_Length_262	233.232	ABC transporter-like protein [Medicago truncatula] &gt;gi|355524122|gb|AET04576.1| ABC transporter-like protein [Medicago truncatula]
leaf	Locus_33298_Transcript_3/4_Confidence_0.333_Length_978	233.133	unnamed protein product [Vitis vinifera]
leaf	3863	232.806	short chain alcohol dehydrogenase, putative [Ricinus communis] &gt;gi|223529917|gb|EEF31845.1| short chain alcohol dehydrogenase, putative [Ricinus communis]
leaf	Locus_34580_Transcript_1/1_Confidence_0.000_Length_472	232.714	PREDICTED: protein Red isoform 3 [Vitis vinifera]
leaf	4031	232.681	rac gtpase, putative [Ricinus communis] &gt;gi|223551266|gb|EEF52752.1| rac gtpase, putative [Ricinus communis]
leaf	3490	232.358	PREDICTED: sodium-coupled neutral amino acid transporter 4 [Vitis vinifera]
leaf	995	232.31	unknown [Lotus japonicus]
leaf	Locus_10138_Transcript_2/3_Confidence_0.500_Length_1058	232.221	uncharacterized protein LOC100274820 [Zea mays] &gt;gi|195606474|gb|ACG25067.1| hypothetical protein [Zea mays]
leaf	Locus_3090_Transcript_5/6_Confidence_0.412_Length_776	231.453	PREDICTED: zinc finger protein VAR3, chloroplastic-like [Vitis vinifera]
leaf	Locus_19147_Transcript_4/6_Confidence_0.609_Length_947	231.39	unknown [Medicago truncatula]
leaf	Locus_30596_Transcript_1/1_Confidence_0.000_Length_207	231.233	No hits found
leaf	Locus_34269_Transcript_1/2_Confidence_0.333_Length_288	230.953	chloroplast alpha-glucan water dikinase, putative [Ricinus communis] &gt;gi|223542211|gb|EEF43754.1| chloroplast alpha-glucan water dikinase, putative [Ricinus communis]
leaf	Locus_12948_Transcript_6/17_Confidence_0.426_Length_570	230.804	No hits found
leaf	1699	230.708	hypothetical protein OsJ_26650 [Oryza sativa Japonica Group]
leaf	Locus_3963_Transcript_1/2_Confidence_0.333_Length_609	230.458	Os08g0416800 [Oryza sativa Japonica Group] &gt;gi|37573057|dbj|BAC98585.1| unknown protein [Oryza sativa Japonica Group] &gt;gi|113623779|dbj|BAF23724.1| Os08g0416800 [Oryza sativa Japonica Group] &gt;gi|215693067|dbj|BAG88487.1| unnamed protein product [Oryza sativa Japonica Group]
leaf	Locus_22016_Transcript_3/9_Confidence_0.364_Length_527	230.433	hypothetical protein VITISV_039644 [Vitis vinifera]
leaf	Locus_7129_Transcript_3/13_Confidence_0.298_Length_1078	230.325	Os01g0742300 [Oryza sativa Japonica Group] &gt;gi|20521418|dbj|BAB91928.1| putative D-threonine dehydrogenase [Oryza sativa Japonica Group] &gt;gi|113533743|dbj|BAF06126.1| Os01g0742300 [Oryza sativa Japonica Group] &gt;gi|125527659|gb|EAY75773.1| hypothetical protein OsI_03689 [Oryza sativa Indica ...
leaf	2181	230.083	predicted protein [Hordeum vulgare subsp. vulgare]
leaf	74	230.04	hypothetical protein OsJ_21705 [Oryza sativa Japonica Group]
leaf	Locus_34430_Transcript_2/3_Confidence_0.500_Length_694	230.006	Brain protein, putative [Ricinus communis] &gt;gi|223542247|gb|EEF43789.1| Brain protein, putative [Ricinus communis]
leaf	Locus_34637_Transcript_2/3_Confidence_0.750_Length_768	229.795	auxin-response factor [Citrus sinensis]
leaf	Locus_38569_Transcript_1/1_Confidence_0.500_Length_202	229.789	abi3-interacting protein 2 [Oryza sativa Indica Group]
leaf	Locus_21703_Transcript_1/2_Confidence_0.667_Length_421	229.512	No hits found
leaf	3719	229.485	hypothetical protein SORBIDRAFT_01g049010 [Sorghum bicolor] &gt;gi|241922468|gb|EER95612.1| hypothetical protein SORBIDRAFT_01g049010 [Sorghum bicolor]
leaf	3223	229.239	PREDICTED: mitochondrial carnitine/acylcarnitine carrier-like protein-like isoform 1 [Vitis vinifera]
leaf	Locus_18177_Transcript_2/6_Confidence_0.308_Length_1063	229.139	PREDICTED: ras-related protein Rab5 [Vitis vinifera] &gt;gi|147795279|emb|CAN67253.1| hypothetical protein VITISV_014431 [Vitis vinifera]
leaf	Locus_37843_Transcript_1/1_Confidence_0.000_Length_289	228.752	hypothetical protein LOC_Os12g36930 [Oryza sativa Japonica Group] &gt;gi|125579695|gb|EAZ20841.1| hypothetical protein OsJ_36477 [Oryza sativa Japonica Group]
leaf	Locus_15399_Transcript_3/4_Confidence_0.556_Length_998	228.628	phosphofructokinase [Elaeis oleifera]
leaf	Locus_5833_Transcript_5/12_Confidence_0.326_Length_541	228.495	PREDICTED: uncharacterized protein LOC100250952 isoform 2 [Vitis vinifera]
leaf	3529	228.459	hypothetical protein SORBIDRAFT_04g029430 [Sorghum bicolor] &gt;gi|241934193|gb|EES07338.1| hypothetical protein SORBIDRAFT_04g029430 [Sorghum bicolor]
leaf	3810	228.366	PREDICTED: 26S protease regulatory subunit 6B homolog [Cucumis sativus]
leaf	1520	228.278	RecName: Full=Aldehyde dehydrogenase family 7 member A1; AltName: Full=Antiquitin-1; AltName: Full=Turgor-responsive protein 26G &gt;gi|20681|emb|CAA38243.1| unnamed protein product [Pisum sativum]
leaf	Locus_12131_Transcript_15/20_Confidence_0.376_Length_2088	228.195	importin alpha, putative [Ricinus communis] &gt;gi|223548446|gb|EEF49937.1| importin alpha, putative [Ricinus communis]
leaf	Locus_18208_Transcript_1/1_Confidence_0.000_Length_502	227.793	No hits found
leaf	2261	227.515	hypothetical protein [Camellia sinensis]
leaf	102	227.402	unknown [Medicago truncatula]
leaf	463	227.14	PREDICTED: ATP synthase gamma chain, chloroplastic-like [Cucumis sativus] &gt;gi|449479457|ref|XP_004155604.1| PREDICTED: ATP synthase gamma chain, chloroplastic-like [Cucumis sativus]
leaf	Locus_5175_Transcript_1/3_Confidence_0.333_Length_362	227.089	PREDICTED: LYR motif-containing protein 4-like [Cucumis sativus]
leaf	2382	226.784	unnamed protein product [Vitis vinifera]
leaf	Locus_5148_Transcript_1/1_Confidence_0.833_Length_295	226.78	No hits found
leaf	3872	226.617	hypothetical protein SORBIDRAFT_04g004030 [Sorghum bicolor] &gt;gi|241931400|gb|EES04545.1| hypothetical protein SORBIDRAFT_04g004030 [Sorghum bicolor]
leaf	Locus_16052_Transcript_2/3_Confidence_0.667_Length_358	226.586	putative reversibly glycosylated polypeptide , 3&apos;-partial [Oryza sativa Japonica Group]
leaf	1009	226.384	predicted protein [Populus trichocarpa] &gt;gi|222861353|gb|EEE98895.1| predicted protein [Populus trichocarpa]
leaf	3947	226.223	unnamed protein product [Vitis vinifera]
leaf	Locus_4889_Transcript_5/8_Confidence_0.250_Length_798	226.217	PREDICTED: uncharacterized protein LOC100843505 [Brachypodium distachyon]
leaf	1034	226.196	catalytic/ hydrolase [Zea mays]
leaf	Locus_22834_Transcript_2/5_Confidence_0.571_Length_584	226.091	hypothetical protein OsI_20717 [Oryza sativa Indica Group]
leaf	3429	225.71	transcription factor [Lycoris longituba]
leaf	Locus_12941_Transcript_6/14_Confidence_0.417_Length_944	225.514	PREDICTED: uncharacterized protein LOC100245670 [Vitis vinifera] &gt;gi|297738963|emb|CBI28208.3| unnamed protein product [Vitis vinifera]
leaf	Locus_37278_Transcript_1/1_Confidence_0.000_Length_307	225.221	No hits found
leaf	180	225.048	n-rich protein, putative [Ricinus communis] &gt;gi|223541834|gb|EEF43380.1| n-rich protein, putative [Ricinus communis]
leaf	3612	225.039	hypothetical protein VITISV_028589 [Vitis vinifera]
leaf	Locus_33982_Transcript_3/4_Confidence_0.375_Length_932	224.913	hypothetical protein OsI_35492 [Oryza sativa Indica Group]
leaf	Locus_2171_Transcript_6/13_Confidence_0.370_Length_1282	224.848	H0716A07.8 [Oryza sativa Indica Group]
leaf	Locus_31190_Transcript_1/1_Confidence_0.000_Length_210	224.459	Os01g0218700 [Oryza sativa Japonica Group] &gt;gi|56201622|dbj|BAD73069.1| putative ABC transporter Nda [Oryza sativa Japonica Group] &gt;gi|56784087|dbj|BAD81416.1| putative ABC transporter Nda [Oryza sativa Japonica Group] &gt;gi|113531944|dbj|BAF04327.1| Os01g0218700 [Oryza sativa Japonica Group]
leaf	Locus_7395_Transcript_14/16_Confidence_0.311_Length_1524	224.452	hypothetical protein SORBIDRAFT_04g037660 [Sorghum bicolor] &gt;gi|241932893|gb|EES06038.1| hypothetical protein SORBIDRAFT_04g037660 [Sorghum bicolor]
leaf	Locus_788_Transcript_1/3_Confidence_0.625_Length_319	224.421	ribosomal protein S10 [Oryza sativa Japonica Group]
leaf	Locus_6408_Transcript_2/6_Confidence_0.556_Length_676	224.179	nitrate and chloride transporter [Glycine max] &gt;gi|57545995|gb|AAW51884.1| nitrate and chloride transporter [Glycine max]
leaf	Locus_37847_Transcript_1/1_Confidence_0.000_Length_314	224.104	No hits found
leaf	2361	224.056	unnamed protein product [Vitis vinifera]
leaf	Locus_28126_Transcript_2/4_Confidence_0.500_Length_599	224.048	Os12g0514400 [Oryza sativa Japonica Group] &gt;gi|255670349|dbj|BAF29900.2| Os12g0514400, partial [Oryza sativa Japonica Group]
leaf	Locus_1494_Transcript_1/3_Confidence_0.400_Length_202	223.989	unknown [Zea mays]
leaf	Locus_27651_Transcript_4/6_Confidence_0.333_Length_1462	223.83	PREDICTED: succinyl-CoA ligase [ADP-forming] subunit beta, mitochondrial [Vitis vinifera] &gt;gi|147782941|emb|CAN72294.1| hypothetical protein VITISV_037293 [Vitis vinifera] &gt;gi|297744178|emb|CBI37148.3| unnamed protein product [Vitis vinifera]
leaf	Locus_10936_Transcript_1/5_Confidence_0.375_Length_393	223.745	26S proteasome regulatory subunit [Gossypium hirsutum]
leaf	Locus_17336_Transcript_1/1_Confidence_0.000_Length_543	223.559	No hits found
leaf	Locus_35654_Transcript_1/2_Confidence_0.909_Length_268	223.143	unnamed protein product [Vitis vinifera]
leaf	Locus_34175_Transcript_1/2_Confidence_0.500_Length_371	223.058	fiber protein fb11 [Camellia sinensis]
leaf	Locus_25726_Transcript_5/6_Confidence_0.526_Length_1768	222.916	PREDICTED: uncharacterized protein LOC101203299 [Cucumis sativus]
leaf	Locus_15688_Transcript_3/5_Confidence_0.333_Length_476	222.906	No hits found
leaf	3104	222.741	PREDICTED: NAC domain-containing protein 78-like [Cucumis sativus] &gt;gi|449513036|ref|XP_004164210.1| PREDICTED: NAC domain-containing protein 78-like [Cucumis sativus]
leaf	Locus_26576_Transcript_1/1_Confidence_0.000_Length_210	222.715	cellulose synthase catalytic subunit [Gossypium hirsutum]
leaf	Locus_33292_Transcript_2/3_Confidence_0.812_Length_372	222.625	Os01g0501700 [Oryza sativa Japonica Group] &gt;gi|75168205|sp|Q9AVE6.1|TATC_ORYSJ RecName: Full=Sec-independent protein translocase protein TATC, chloroplastic; AltName: Full=Protein TWIN-ARGININE TRANSLOCATION C; Short=OsTATC; Flags: Precursor &gt;gi|13442818|dbj|BAB39766.1| OsTATC [Oryza sativa Ja...
leaf	Locus_35319_Transcript_1/1_Confidence_0.000_Length_445	222.62	beta subunit 3 of SnRK1 [Oryza sativa Japonica Group]
leaf	Locus_8867_Transcript_6/15_Confidence_0.396_Length_995	222.6	predicted protein [Populus trichocarpa] &gt;gi|222845543|gb|EEE83090.1| predicted protein [Populus trichocarpa]
leaf	Locus_30598_Transcript_1/1_Confidence_0.000_Length_226	222.478	heat shock protein 90 [Solanum nigrum]
leaf	Locus_10077_Transcript_2/3_Confidence_0.667_Length_604	222.244	PREDICTED: ER lumen protein retaining receptor-like [Cucumis sativus] &gt;gi|449505760|ref|XP_004162562.1| PREDICTED: ER lumen protein retaining receptor-like [Cucumis sativus]
leaf	1006	222.067	hypothetical protein SORBIDRAFT_02g037830 [Sorghum bicolor] &gt;gi|241924315|gb|EER97459.1| hypothetical protein SORBIDRAFT_02g037830 [Sorghum bicolor]
leaf	Locus_36023_Transcript_1/2_Confidence_0.667_Length_952	222.006	Os01g0254000 [Arabidopsis lyrata subsp. lyrata] &gt;gi|297320778|gb|EFH51200.1| Os01g0254000 [Arabidopsis lyrata subsp. lyrata]
leaf	Locus_39069_Transcript_1/1_Confidence_1.000_Length_207	221.863	uncharacterized protein LOC100273445 [Zea mays] &gt;gi|194702716|gb|ACF85442.1| unknown [Zea mays] &gt;gi|194704138|gb|ACF86153.1| unknown [Zea mays] &gt;gi|195606542|gb|ACG25101.1| threonine endopeptidase [Zea mays] &gt;gi|414864528|tpg|DAA43085.1| TPA: Threonine endopeptidase [Zea mays]
leaf	619	221.767	conserved hypothetical protein [Ricinus communis] &gt;gi|223546489|gb|EEF47988.1| conserved hypothetical protein [Ricinus communis]
leaf	Locus_32268_Transcript_2/2_Confidence_0.250_Length_385	221.662	Cell wall-associated hydrolase, partial [Medicago truncatula] &gt;gi|355503009|gb|AES84212.1| Cell wall-associated hydrolase, partial [Medicago truncatula]
leaf	Locus_26072_Transcript_2/4_Confidence_0.444_Length_907	221.496	unknown [Zea mays] &gt;gi|413954485|gb|AFW87134.1| hypothetical protein ZEAMMB73_944988 [Zea mays]
leaf	Locus_30018_Transcript_1/2_Confidence_0.750_Length_549	221.436	predicted protein [Hordeum vulgare subsp. vulgare]
leaf	Locus_37052_Transcript_1/1_Confidence_0.000_Length_243	221.056	myo-inositol-1-phosphate synthase [Actinidia arguta]
leaf	3277	221.025	PREDICTED: p21-activated protein kinase-interacting protein 1-like [Vitis vinifera] &gt;gi|297740361|emb|CBI30543.3| unnamed protein product [Vitis vinifera]
leaf	Locus_7235_Transcript_1/4_Confidence_0.700_Length_541	221.014	hypothetical protein ZEAMMB73_662964 [Zea mays]
leaf	1990	220.98	hypothetical protein SORBIDRAFT_07g024130 [Sorghum bicolor] &gt;gi|241940940|gb|EES14085.1| hypothetical protein SORBIDRAFT_07g024130 [Sorghum bicolor]
leaf	Locus_16239_Transcript_2/3_Confidence_0.500_Length_589	220.495	uncharacterized protein, partial [Elaeis guineensis]
leaf	1539	220.308	PREDICTED: 30S ribosomal protein 2, chloroplastic-like [Glycine max]
leaf	114	220.077	No hits found
leaf	Locus_421_Transcript_21/29_Confidence_0.198_Length_858	220.024	RecName: Full=SPX domain-containing protein 1; AltName: Full=Protein SPX DOMAIN GENE 1; Short=OsSPX1 &gt;gi|218198502|gb|EEC80929.1| hypothetical protein OsI_23619 [Oryza sativa Indica Group]
leaf	Locus_36243_Transcript_1/1_Confidence_0.000_Length_494	219.981	60S ribosomal protein L36 [Wolffia australiana]
leaf	Locus_11363_Transcript_5/10_Confidence_0.372_Length_1092	219.841	unknown [Medicago truncatula]
leaf	3630	219.773	hypothetical protein OsI_37065 [Oryza sativa Indica Group]
leaf	Locus_22933_Transcript_1/2_Confidence_0.333_Length_232	219.727	No hits found
leaf	Locus_35560_Transcript_1/2_Confidence_0.545_Length_767	219.398	unknown [Glycine max]
leaf	Locus_6735_Transcript_1/4_Confidence_0.571_Length_485	219.322	unknown [Zea mays]
leaf	Locus_22506_Transcript_2/4_Confidence_0.429_Length_297	219.299	conserved hypothetical protein [Ricinus communis] &gt;gi|223547981|gb|EEF49473.1| conserved hypothetical protein [Ricinus communis]
leaf	3577	219.265	hypothetical protein SORBIDRAFT_01g000810 [Sorghum bicolor] &gt;gi|241919934|gb|EER93078.1| hypothetical protein SORBIDRAFT_01g000810 [Sorghum bicolor]
leaf	Locus_5888_Transcript_10/19_Confidence_0.305_Length_675	219.135	hypothetical protein SORBIDRAFT_05g005300 [Sorghum bicolor] &gt;gi|241934956|gb|EES08101.1| hypothetical protein SORBIDRAFT_05g005300 [Sorghum bicolor]
leaf	Locus_10826_Transcript_5/12_Confidence_0.521_Length_1580	218.845	oxidoreductase, putative [Ricinus communis] &gt;gi|223526682|gb|EEF28919.1| oxidoreductase, putative [Ricinus communis]
leaf	75	218.75	hypothetical protein VITISV_027645 [Vitis vinifera]
leaf	Locus_34252_Transcript_1/2_Confidence_0.750_Length_658	218.729	Os07g0143700 [Oryza sativa Japonica Group] &gt;gi|113610415|dbj|BAF20793.1| Os07g0143700, partial [Oryza sativa Japonica Group]
leaf	Locus_34405_Transcript_1/4_Confidence_0.750_Length_327	218.659	unknown [Lotus japonicus]
leaf	Locus_20083_Transcript_5/7_Confidence_0.467_Length_827	218.652	Os03g0733400 [Oryza sativa Japonica Group] &gt;gi|50540723|gb|AAT77879.1| putative hAT family dimerisation domain containing protein [Oryza sativa Japonica Group] &gt;gi|50582719|gb|AAT78789.1| putative transposases [Oryza sativa Japonica Group] &gt;gi|108710921|gb|ABF98716.1| hAT family dimerisatio...
leaf	Locus_38861_Transcript_1/2_Confidence_0.667_Length_228	218.615	No hits found
leaf	260	218.489	No hits found
leaf	Locus_15961_Transcript_1/2_Confidence_0.667_Length_223	218.442	No hits found
leaf	Locus_31552_Transcript_3/4_Confidence_0.533_Length_874	218.429	PREDICTED: PHD finger protein ALFIN-LIKE 5 [Vitis vinifera] &gt;gi|296081695|emb|CBI20700.3| unnamed protein product [Vitis vinifera]
leaf	982	218.296	unnamed protein product [Vitis vinifera]
leaf	Locus_36500_Transcript_1/1_Confidence_0.333_Length_597	218.046	magnesium chelatase [Capsicum annuum]
leaf	Locus_4370_Transcript_2/4_Confidence_0.588_Length_500	218.032	hypothetical protein ARALYDRAFT_478742 [Arabidopsis lyrata subsp. lyrata] &gt;gi|297330811|gb|EFH61230.1| hypothetical protein ARALYDRAFT_478742 [Arabidopsis lyrata subsp. lyrata]
leaf	Locus_4711_Transcript_2/5_Confidence_0.417_Length_514	217.915	unnamed protein product [Vitis vinifera]
leaf	Locus_32853_Transcript_1/1_Confidence_0.000_Length_448	217.863	phenylalanine ammonia-lyase [Musa balbisiana] &gt;gi|199601723|dbj|BAG70982.1| phenylalanine ammonia-lyase [Musa balbisiana]
leaf	2339	217.648	PREDICTED: uncharacterized protein LOC100245417 [Vitis vinifera]
leaf	Locus_9502_Transcript_4/16_Confidence_0.234_Length_615	217.621	No hits found
leaf	736	217.59	PREDICTED: zinc finger CCCH domain-containing protein 37 [Vitis vinifera] &gt;gi|297736083|emb|CBI24121.3| unnamed protein product [Vitis vinifera]
leaf	3995	217.466	unnamed protein product [Vitis vinifera]
leaf	Locus_9445_Transcript_1/5_Confidence_0.556_Length_561	217.44	unknown [Zea mays] &gt;gi|223947655|gb|ACN27911.1| unknown [Zea mays] &gt;gi|414881267|tpg|DAA58398.1| TPA: hypothetical protein ZEAMMB73_107325 [Zea mays]
leaf	3573	216.601	oxidoreductase, 2OG-Fe oxygenase family protein, expressed [Oryza sativa Japonica Group] &gt;gi|215701062|dbj|BAG92486.1| unnamed protein product [Oryza sativa Japonica Group]
leaf	Locus_17430_Transcript_3/5_Confidence_0.385_Length_570	216.483	PREDICTED: uncharacterized protein LOC100823768 [Brachypodium distachyon]
leaf	1955	216.345	ring zinc finger protein [Hyacinthus orientalis]
leaf	Locus_22235_Transcript_1/4_Confidence_0.600_Length_217	216.083	PREDICTED: ankyrin repeat-containing protein At2g01680-like, partial [Cucumis sativus]
leaf	Locus_35571_Transcript_1/1_Confidence_0.000_Length_271	216.067	No hits found
leaf	Locus_16625_Transcript_1/2_Confidence_0.667_Length_350	216.014	Endoplasmic reticulum-Golgi intermediate compartment protein [Medicago truncatula] &gt;gi|355516359|gb|AES97982.1| Endoplasmic reticulum-Golgi intermediate compartment protein [Medicago truncatula]
leaf	Locus_33811_Transcript_1/1_Confidence_0.000_Length_316	215.887	PREDICTED: uncharacterized protein LOC100777951 [Glycine max]
leaf	Locus_21878_Transcript_1/3_Confidence_0.600_Length_358	215.671	No hits found
leaf	1841	215.349	expressed protein [Oryza sativa Japonica Group]
leaf	891	215.244	hypothetical protein SORBIDRAFT_10g028340 [Sorghum bicolor] &gt;gi|241917146|gb|EER90290.1| hypothetical protein SORBIDRAFT_10g028340 [Sorghum bicolor]
leaf	Locus_32018_Transcript_1/1_Confidence_0.500_Length_205	215.032	S-adenosylmethionine synthetase, partial [Populus trichocarpa]
leaf	Locus_7845_Transcript_1/2_Confidence_0.667_Length_265	215.014	predicted protein [Populus trichocarpa] &gt;gi|222871813|gb|EEF08944.1| predicted protein [Populus trichocarpa]
leaf	3896	214.948	putative cytosolic phosphoglucose isomerase protein, partial [Elaeis guineensis]
leaf	Locus_35426_Transcript_1/2_Confidence_0.800_Length_300	214.634	OO_Ba0005L10-OO_Ba0081K17.10 [Oryza officinalis]
leaf	787	214.595	PREDICTED: uncharacterized protein LOC100256771 [Vitis vinifera] &gt;gi|297735997|emb|CBI23971.3| unnamed protein product [Vitis vinifera]
leaf	Locus_19019_Transcript_2/3_Confidence_0.700_Length_467	214.511	predicted protein [Hordeum vulgare subsp. vulgare]
leaf	Locus_1434_Transcript_1/5_Confidence_0.364_Length_236	214.494	unknown [Glycine max]
leaf	Locus_35361_Transcript_2/3_Confidence_0.688_Length_1279	214.256	PREDICTED: uncharacterized protein LOC100262096 [Vitis vinifera] &gt;gi|296084875|emb|CBI28284.3| unnamed protein product [Vitis vinifera]
leaf	Locus_38622_Transcript_1/1_Confidence_0.000_Length_225	214.227	ELF4-like protein [Beta vulgaris]
leaf	Locus_487_Transcript_2/5_Confidence_0.630_Length_802	214.081	50S ribosomal protein L1 [Zea mays] &gt;gi|195638036|gb|ACG38486.1| 50S ribosomal protein L1 [Zea mays]
leaf	Locus_37433_Transcript_1/2_Confidence_0.667_Length_259	213.82	cellulose synthase [Oryza sativa Indica Group]
leaf	Locus_27269_Transcript_2/3_Confidence_0.500_Length_573	213.783	RecName: Full=Premnaspirodiene oxygenase; Short=HPO; AltName: Full=Cytochrome P450 71D55 &gt;gi|151335776|gb|ABS00393.1| cytochrome P450 hydroxylase [Hyoscyamus muticus]
leaf	Locus_27139_Transcript_1/2_Confidence_0.333_Length_430	213.757	hypothetical protein OsJ_03294 [Oryza sativa Japonica Group]
leaf	1762	213.742	conserved hypothetical protein [Ricinus communis] &gt;gi|223539590|gb|EEF41177.1| conserved hypothetical protein [Ricinus communis]
leaf	Locus_14600_Transcript_1/7_Confidence_0.474_Length_434	213.729	PREDICTED: 1-aminocyclopropane-1-carboxylate oxidase homolog 4-like [Vitis vinifera]
leaf	Locus_36914_Transcript_1/1_Confidence_0.500_Length_218	213.511	PREDICTED: pyridoxal biosynthesis protein PDX2-like [Brachypodium distachyon]
leaf	Locus_25389_Transcript_1/1_Confidence_0.600_Length_528	213.433	translation machinery associated protein TMA7 [Arabidopsis thaliana] &gt;gi|297849952|ref|XP_002892857.1| hypothetical protein ARALYDRAFT_471721 [Arabidopsis lyrata subsp. lyrata] &gt;gi|5103825|gb|AAD39655.1|AC007591_20 ESTs gb|AA650895, gb|AA720043 and gb|R29777 come from this gene [Arabidopsis th...
leaf	Locus_18355_Transcript_1/1_Confidence_0.000_Length_229	213.371	predicted protein [Populus trichocarpa] &gt;gi|222835120|gb|EEE73555.1| predicted protein [Populus trichocarpa]
leaf	Locus_4297_Transcript_3/5_Confidence_0.538_Length_236	213.277	No hits found
leaf	1601	213.133	PREDICTED: ferredoxin-dependent glutamate synthase 1, chloroplastic-like [Cucumis sativus]
leaf	1674	213.11	hypothetical protein OsI_16346 [Oryza sativa Indica Group] &gt;gi|125590767|gb|EAZ31117.1| hypothetical protein OsJ_15215 [Oryza sativa Japonica Group]
leaf	Locus_38931_Transcript_1/1_Confidence_0.947_Length_357	213.077	putative mitochondrial aldehyde dehydrogenase [Populus x canadensis]
leaf	Locus_29568_Transcript_1/2_Confidence_0.333_Length_458	212.811	PREDICTED: solute carrier family 40 member 3, chloroplastic-like [Cucumis sativus]
leaf	2527	212.553	PREDICTED: WD40 repeat-containing protein SMU1-like [Glycine max]
leaf	Locus_908_Transcript_7/11_Confidence_0.333_Length_484	212.549	PREDICTED: LOW QUALITY PROTEIN: NADH dehydrogenase [ubiquinone] 1 alpha subcomplex subunit 13-B-like [Glycine max]
leaf	586	212.251	PREDICTED: peroxiredoxin-2F, mitochondrial-like [Brachypodium distachyon]
leaf	831	212.244	protein phosphatase 2c, putative [Ricinus communis] &gt;gi|223545360|gb|EEF46865.1| protein phosphatase 2c, putative [Ricinus communis]
leaf	Locus_37526_Transcript_2/2_Confidence_0.375_Length_1217	212.236	predicted protein [Populus trichocarpa] &gt;gi|222851300|gb|EEE88847.1| predicted protein [Populus trichocarpa]
leaf	Locus_7997_Transcript_1/1_Confidence_0.500_Length_431	212.141	unknown [Lotus japonicus]
leaf	1302	212.079	DNA-binding protein-related [Musa balbisiana]
leaf	2278	211.807	unnamed protein product [Vitis vinifera]
leaf	Locus_8405_Transcript_2/4_Confidence_0.636_Length_695	211.692	PREDICTED: uncharacterized protein LOC100830428 [Brachypodium distachyon]
leaf	Locus_8096_Transcript_2/4_Confidence_0.417_Length_437	211.601	No hits found
leaf	16	211.569	predicted protein [Populus trichocarpa] &gt;gi|222840957|gb|EEE78504.1| predicted protein [Populus trichocarpa]
leaf	Locus_24415_Transcript_1/2_Confidence_0.857_Length_259	211.559	No hits found
leaf	2495	211.067	Os01g0220300 [Oryza sativa Japonica Group] &gt;gi|8096641|dbj|BAA96212.1| unknown protein [Oryza sativa Japonica Group] &gt;gi|113531956|dbj|BAF04339.1| Os01g0220300 [Oryza sativa Japonica Group] &gt;gi|215740466|dbj|BAG97122.1| unnamed protein product [Oryza sativa Japonica Group]
leaf	350	210.902	PREDICTED: 30S ribosomal protein S13, chloroplastic [Vitis vinifera] &gt;gi|302141873|emb|CBI19076.3| unnamed protein product [Vitis vinifera]
leaf	3334	210.847	Ca2+ antiporter/cation exchanger [Populus trichocarpa] &gt;gi|222849789|gb|EEE87336.1| Ca2+ antiporter/cation exchanger [Populus trichocarpa]
leaf	Locus_7606_Transcript_10/15_Confidence_0.176_Length_1295	210.732	PREDICTED: pyruvate dehydrogenase E1 component subunit beta, mitochondrial-like [Cucumis sativus]
leaf	3345	210.676	PREDICTED: uncharacterized protein LOC100838390 [Brachypodium distachyon]
leaf	Locus_34919_Transcript_1/1_Confidence_0.000_Length_439	210.59	PREDICTED: uncharacterized protein LOC101229960 [Cucumis sativus]
leaf	Locus_16426_Transcript_3/5_Confidence_0.524_Length_568	210.52	hypothetical protein SORBIDRAFT_03g043270 [Sorghum bicolor] &gt;gi|241930926|gb|EES04071.1| hypothetical protein SORBIDRAFT_03g043270 [Sorghum bicolor]
leaf	Locus_6864_Transcript_1/2_Confidence_0.500_Length_667	210.424	predicted protein [Populus trichocarpa] &gt;gi|222841842|gb|EEE79389.1| predicted protein [Populus trichocarpa]
leaf	Locus_11855_Transcript_2/3_Confidence_0.800_Length_355	210.292	No hits found
leaf	Locus_11632_Transcript_3/6_Confidence_0.500_Length_572	210.25	hypothetical protein POPTRDRAFT_831063 [Populus trichocarpa] &gt;gi|118486762|gb|ABK95216.1| unknown [Populus trichocarpa] &gt;gi|222848607|gb|EEE86154.1| hypothetical protein POPTRDRAFT_831063 [Populus trichocarpa]
leaf	Locus_27901_Transcript_3/4_Confidence_0.714_Length_467	210.164	No hits found
leaf	3547	209.899	unknown protein [Oryza sativa Japonica Group] &gt;gi|50878415|gb|AAT85189.1| hypothetical protein [Oryza sativa Japonica Group]
leaf	Locus_38105_Transcript_1/1_Confidence_0.000_Length_412	209.865	translation initiation factor, putative [Ricinus communis] &gt;gi|223527803|gb|EEF29902.1| translation initiation factor, putative [Ricinus communis]
leaf	Locus_35981_Transcript_1/1_Confidence_0.500_Length_333	209.821	No hits found
leaf	Locus_31004_Transcript_1/1_Confidence_0.000_Length_335	209.688	Putative expressed protein [Musa balbisiana]
leaf	Locus_20931_Transcript_2/5_Confidence_0.600_Length_372	209.201	Os02g0729700 [Oryza sativa Japonica Group] &gt;gi|75132062|sp|Q6YWR4.1|HOX16_ORYSJ RecName: Full=Homeobox-leucine zipper protein HOX16; AltName: Full=HD-ZIP protein HOX16; AltName: Full=Homeodomain transcription factor HOX16; AltName: Full=OsHox16 &gt;gi|46390454|dbj|BAD15915.1| putative homeodomain...
leaf	Locus_38842_Transcript_1/1_Confidence_0.000_Length_246	209.16	No hits found
leaf	Locus_30349_Transcript_1/1_Confidence_0.000_Length_374	209.109	No hits found
leaf	Locus_10397_Transcript_3/5_Confidence_0.600_Length_746	208.938	PREDICTED: IAA-amino acid hydrolase ILR1-like 3-like [Vitis vinifera]
leaf	Locus_24816_Transcript_3/4_Confidence_0.636_Length_235	208.912	40S ribosomal protein [Medicago truncatula] &gt;gi|355519276|gb|AET00900.1| 40S ribosomal protein [Medicago truncatula]
leaf	1527	208.899	hypothetical protein OsI_10074 [Oryza sativa Indica Group]
leaf	Locus_7202_Transcript_1/2_Confidence_0.750_Length_347	208.79	No hits found
leaf	Locus_31475_Transcript_3/4_Confidence_0.455_Length_362	208.773	hypothetical protein ZEAMMB73_321564 [Zea mays]
leaf	Locus_28237_Transcript_1/1_Confidence_0.714_Length_427	208.713	hypothetical protein VITISV_037813 [Vitis vinifera]
leaf	Locus_35430_Transcript_1/2_Confidence_0.800_Length_539	208.661	PREDICTED: uncharacterized protein LOC100248040 [Vitis vinifera] &gt;gi|296082319|emb|CBI21324.3| unnamed protein product [Vitis vinifera]
leaf	Locus_534_Transcript_4/5_Confidence_0.524_Length_657	208.585	hypothetical protein MA4_8L21.38 [Musa acuminata]
leaf	Locus_5525_Transcript_3/5_Confidence_0.571_Length_877	208.498	unnamed protein product [Vitis vinifera]
leaf	Locus_5042_Transcript_9/10_Confidence_0.286_Length_963	208.465	predicted protein [Populus trichocarpa] &gt;gi|222841164|gb|EEE78711.1| predicted protein [Populus trichocarpa]
leaf	664	208.449	PREDICTED: remorin-like [Cucumis sativus]
leaf	Locus_863_Transcript_2/6_Confidence_0.682_Length_1227	208.388	hypothetical protein SORBIDRAFT_03g024880 [Sorghum bicolor] &gt;gi|241927750|gb|EES00895.1| hypothetical protein SORBIDRAFT_03g024880 [Sorghum bicolor]
leaf	Locus_37814_Transcript_1/1_Confidence_0.000_Length_384	208.375	No hits found
leaf	Locus_12183_Transcript_2/8_Confidence_0.417_Length_499	208.373	uncharacterized protein LOC100819672 [Glycine max] &gt;gi|255639782|gb|ACU20184.1| unknown [Glycine max]
leaf	Locus_232_Transcript_4/7_Confidence_0.517_Length_1764	208.327	PREDICTED: cytochrome P450 89A2-like [Glycine max]
leaf	Locus_21555_Transcript_1/2_Confidence_0.333_Length_271	208.31	eukaryotic translation elongation factor, putative [Ricinus communis] &gt;gi|223536837|gb|EEF38476.1| eukaryotic translation elongation factor, putative [Ricinus communis]
leaf	Locus_24634_Transcript_4/5_Confidence_0.481_Length_631	208.246	putative ribulose-1,5-bisphosphate carboxylase/oxygenase activase [Olea europaea]
leaf	Locus_23542_Transcript_1/2_Confidence_0.500_Length_465	208.175	PREDICTED: pentatricopeptide repeat-containing protein At4g21705, mitochondrial-like [Brachypodium distachyon]
leaf	Locus_32697_Transcript_1/1_Confidence_0.000_Length_364	207.989	No hits found
leaf	1845	207.906	Os03g0414400 [Oryza sativa Japonica Group] &gt;gi|41469078|gb|AAS07052.1| expressed protein [Oryza sativa Japonica Group] &gt;gi|108708805|gb|ABF96600.1| expressed protein [Oryza sativa Japonica Group] &gt;gi|113548833|dbj|BAF12276.1| Os03g0414400 [Oryza sativa Japonica Group] &gt;gi|125544312|gb|EA...
leaf	2546	207.809	PREDICTED: tyrosyl-DNA phosphodiesterase 2 [Vitis vinifera]
leaf	Locus_7529_Transcript_2/8_Confidence_0.316_Length_781	207.742	unknown [Populus trichocarpa]
leaf	Locus_36681_Transcript_1/1_Confidence_0.500_Length_266	207.612	hypothetical protein SORBIDRAFT_01g037270 [Sorghum bicolor] &gt;gi|241921822|gb|EER94966.1| hypothetical protein SORBIDRAFT_01g037270 [Sorghum bicolor]
leaf	Locus_10709_Transcript_2/4_Confidence_0.500_Length_354	207.579	acetolactate synthase, partial [Avena fatua]
leaf	3299	207.166	predicted protein [Populus trichocarpa] &gt;gi|222865792|gb|EEF02923.1| predicted protein [Populus trichocarpa]
leaf	Locus_954_Transcript_7/40_Confidence_0.169_Length_1405	207.002	Calcineurin B-like calcium binding protein [Medicago truncatula] &gt;gi|355489445|gb|AES70648.1| Calcineurin B-like calcium binding protein [Medicago truncatula]
leaf	Locus_22230_Transcript_1/5_Confidence_0.429_Length_283	206.845	Os04g0111200 [Oryza sativa Japonica Group] &gt;gi|113563602|dbj|BAF13945.1| Os04g0111200, partial [Oryza sativa Japonica Group]
leaf	997	206.811	PREDICTED: magnesium transporter MRS2-11, chloroplastic-like [Glycine max]
leaf	1743	206.64	unnamed protein product [Vitis vinifera]
leaf	Locus_4845_Transcript_7/8_Confidence_0.263_Length_896	206.432	PREDICTED: uridylate kinase-like [Vitis vinifera]
leaf	Locus_29886_Transcript_2/4_Confidence_0.385_Length_1261	206.321	RNA splicing protein mrs2, mitochondrial, putative [Ricinus communis] &gt;gi|223529762|gb|EEF31700.1| RNA splicing protein mrs2, mitochondrial, putative [Ricinus communis]
leaf	2106	206.225	PREDICTED: uncharacterized protein LOC101210049 [Cucumis sativus] &gt;gi|449506174|ref|XP_004162673.1| PREDICTED: uncharacterized LOC101210049 [Cucumis sativus]
leaf	Locus_21287_Transcript_1/2_Confidence_1.000_Length_584	206.166	hypothetical protein VITISV_041203 [Vitis vinifera]
leaf	Locus_10115_Transcript_1/12_Confidence_0.333_Length_1068	206.069	Os06g0115200 [Oryza sativa Japonica Group] &gt;gi|24413950|dbj|BAC22202.1| hypothetical protein [Oryza sativa Japonica Group] &gt;gi|55295896|dbj|BAD67764.1| hypothetical protein [Oryza sativa Japonica Group] &gt;gi|255676659|dbj|BAF18524.2| Os06g0115200 [Oryza sativa Japonica Group]
leaf	Locus_24490_Transcript_1/1_Confidence_0.000_Length_235	205.982	No hits found
leaf	Locus_13259_Transcript_3/7_Confidence_0.480_Length_1084	205.975	PREDICTED: probable protein phosphatase 2C 55-like [Vitis vinifera]
leaf	Locus_296_Transcript_2/9_Confidence_0.565_Length_821	205.887	LOC100282919 [Zea mays] &gt;gi|195626142|gb|ACG34901.1| protein binding protein [Zea mays]
leaf	Locus_20065_Transcript_1/2_Confidence_0.667_Length_320	205.852	PREDICTED: UPF0414 transmembrane protein C20orf30 homolog [Vitis vinifera] &gt;gi|147825386|emb|CAN75495.1| hypothetical protein VITISV_030526 [Vitis vinifera] &gt;gi|297735425|emb|CBI17865.3| unnamed protein product [Vitis vinifera]
leaf	1350	205.803	PREDICTED: vesicle-associated membrane protein 727-like [Glycine max]
leaf	Locus_32998_Transcript_1/2_Confidence_0.333_Length_345	205.621	No hits found
leaf	Locus_38612_Transcript_1/1_Confidence_0.000_Length_284	205.586	unknown [Populus trichocarpa x Populus deltoides]
leaf	Locus_36028_Transcript_1/1_Confidence_0.000_Length_317	205.471	No hits found
leaf	Locus_33149_Transcript_4/6_Confidence_0.462_Length_578	205.471	protein-tyrosine phosphatase mitochondrial 1 [Zea mays] &gt;gi|413955213|gb|AFW87862.1| dual-specificity protein-like phosphatase 1 [Zea mays]
leaf	Locus_35354_Transcript_1/1_Confidence_0.500_Length_208	205.247	No hits found
leaf	Locus_20012_Transcript_1/1_Confidence_0.000_Length_263	205.057	60S ribosomal protein L39, partial [Zea mays]
leaf	1935	205.015	putative thioldisulphide oxidoreductase DCC [Sonneratia alba]
leaf	Locus_8139_Transcript_1/1_Confidence_0.500_Length_358	204.975	No hits found
leaf	2975	204.847	PREDICTED: probable pyruvate, phosphate dikinase regulatory protein, chloroplastic-like isoform 1 [Vitis vinifera]
leaf	118	204.846	dtdp-glucose 4-6-dehydratase, putative [Ricinus communis] &gt;gi|223529130|gb|EEF31110.1| dtdp-glucose 4-6-dehydratase, putative [Ricinus communis]
leaf	Locus_29751_Transcript_1/2_Confidence_0.500_Length_481	204.795	No hits found
leaf	Locus_11616_Transcript_3/13_Confidence_0.289_Length_1241	204.753	uncharacterized protein LOC100216781 [Zea mays] &gt;gi|194696514|gb|ACF82341.1| unknown [Zea mays]
leaf	Locus_5086_Transcript_2/4_Confidence_0.533_Length_376	204.623	spermidine synthase [Ammopiptanthus mongolicus]
leaf	Locus_12068_Transcript_3/4_Confidence_0.550_Length_1135	204.56	PREDICTED: puromycin-sensitive aminopeptidase [Vitis vinifera] &gt;gi|296081675|emb|CBI20680.3| unnamed protein product [Vitis vinifera]
leaf	Locus_34985_Transcript_1/1_Confidence_0.000_Length_448	204.507	No hits found
leaf	Locus_4133_Transcript_4/18_Confidence_0.189_Length_1357	204.419	PREDICTED: protein BPS1, chloroplastic-like [Vitis vinifera]
leaf	496	204.273	PREDICTED: ornithine carbamoyltransferase, chloroplastic [Vitis vinifera] &gt;gi|302142520|emb|CBI19723.3| unnamed protein product [Vitis vinifera]
leaf	2229	204.205	glucan water dikinase [Triticum aestivum]
leaf	Locus_12153_Transcript_3/11_Confidence_0.406_Length_590	203.979	50S ribosomal protein CL25, chloroplast precursor, putative [Ricinus communis] &gt;gi|223550719|gb|EEF52205.1| 50S ribosomal protein CL25, chloroplast precursor, putative [Ricinus communis]
leaf	Locus_31563_Transcript_1/2_Confidence_0.333_Length_355	203.881	hypothetical protein OsI_03852 [Oryza sativa Indica Group] &gt;gi|125572130|gb|EAZ13645.1| hypothetical protein OsJ_03562 [Oryza sativa Japonica Group]
leaf	Locus_23832_Transcript_5/9_Confidence_0.400_Length_1303	203.848	salt-inducible protein kinase [Zea mays] &gt;gi|52783745|gb|AAU87044.1| salt-inducible protein kinase [Zea mays]
leaf	Locus_32845_Transcript_1/3_Confidence_0.800_Length_1349	203.76	hypothetical protein OsI_15227 [Oryza sativa Indica Group]
leaf	Locus_35630_Transcript_1/1_Confidence_0.500_Length_262	203.573	PREDICTED: ranBP2-type zinc finger protein At1g67325-like [Vitis vinifera]
leaf	Locus_14857_Transcript_6/9_Confidence_0.348_Length_1136	203.317	cyclophilin [Ziziphus jujuba]
leaf	Locus_919_Transcript_26/31_Confidence_0.223_Length_2403	203.211	PREDICTED: NADH dehydrogenase [ubiquinone] iron-sulfur protein 1, mitochondrial [Vitis vinifera]
leaf	2911	203.181	hypothetical protein OsI_08509 [Oryza sativa Indica Group]
leaf	1239	203.045	furin, putative [Ricinus communis] &gt;gi|223542421|gb|EEF43963.1| furin, putative [Ricinus communis]
leaf	Locus_717_Transcript_39/52_Confidence_0.152_Length_1131	202.986	hypothetical protein SORBIDRAFT_02g024610 [Sorghum bicolor] &gt;gi|241925753|gb|EER98897.1| hypothetical protein SORBIDRAFT_02g024610 [Sorghum bicolor]
leaf	Locus_31458_Transcript_2/3_Confidence_0.750_Length_443	202.966	unnamed protein product [Oryza sativa Japonica Group]
leaf	Locus_33543_Transcript_2/3_Confidence_0.700_Length_558	202.941	IAA9 [Musa acuminata AAA Group]
leaf	125	202.93	PREDICTED: glucose-6-phosphate 1-dehydrogenase 4, chloroplastic-like [Vitis vinifera] &gt;gi|296089824|emb|CBI39643.3| unnamed protein product [Vitis vinifera]
leaf	Locus_5036_Transcript_1/4_Confidence_0.429_Length_583	202.756	unnamed protein product [Vitis vinifera]
leaf	Locus_35600_Transcript_1/1_Confidence_0.875_Length_284	202.71	No hits found
leaf	Locus_36321_Transcript_1/1_Confidence_0.500_Length_381	202.577	TPA: putative AMP-dependent synthetase and ligase superfamily protein [Zea mays]
leaf	2684	202.421	GTP-binding protein sar1, putative [Ricinus communis] &gt;gi|223545777|gb|EEF47281.1| GTP-binding protein sar1, putative [Ricinus communis]
leaf	3890	202.308	hypothetical protein OsI_06130 [Oryza sativa Indica Group]
leaf	Locus_1260_Transcript_3/8_Confidence_0.545_Length_427	202.246	No hits found
leaf	Locus_35185_Transcript_1/2_Confidence_0.833_Length_396	202.213	hypothetical protein OsJ_20245 [Oryza sativa Japonica Group]
leaf	Locus_35993_Transcript_1/2_Confidence_0.333_Length_411	202.199	unknown [Zea mays] &gt;gi|414881634|tpg|DAA58765.1| TPA: hypothetical protein ZEAMMB73_077654 [Zea mays] &gt;gi|414881635|tpg|DAA58766.1| TPA: hypothetical protein ZEAMMB73_077654 [Zea mays]
leaf	215	201.944	PREDICTED: SEC12-like protein 1-like [Glycine max]
leaf	Locus_10450_Transcript_3/5_Confidence_0.636_Length_695	201.88	calcium lipid binding protein, putative [Ricinus communis] &gt;gi|223529614|gb|EEF31562.1| calcium lipid binding protein, putative [Ricinus communis]
leaf	Locus_13989_Transcript_1/1_Confidence_0.800_Length_540	201.869	uncharacterized protein LOC100785613 [Glycine max] &gt;gi|255647305|gb|ACU24119.1| unknown [Glycine max]
leaf	1899	201.86	PREDICTED: uncharacterized LOC101205778 [Cucumis sativus]
leaf	Locus_18804_Transcript_5/7_Confidence_0.531_Length_1614	201.645	hypothetical protein SORBIDRAFT_06g018660 [Sorghum bicolor] &gt;gi|308191440|sp|C5Y9R0.1|LIAS_SORBI RecName: Full=Lipoyl synthase, mitochondrial; AltName: Full=Lipoate synthase; Short=LS; Short=Lip-syn; AltName: Full=Lipoic acid synthase; Flags: Precursor &gt;gi|241939133|gb|EES12278.1| hypothetical...
leaf	Locus_532_Transcript_4/6_Confidence_0.364_Length_797	201.615	PREDICTED: protein H2A.7-like [Glycine max]
leaf	Locus_37283_Transcript_2/3_Confidence_0.786_Length_737	201.541	predicted protein [Hordeum vulgare subsp. vulgare]
leaf	Locus_23761_Transcript_1/3_Confidence_0.556_Length_456	201.461	At5g03370 [Arabidopsis thaliana]
leaf	Locus_25008_Transcript_2/3_Confidence_0.500_Length_908	201.324	uncharacterized protein LOC100194113 [Zea mays] &gt;gi|194694964|gb|ACF81566.1| unknown [Zea mays] &gt;gi|195615908|gb|ACG29784.1| hypothetical protein [Zea mays] &gt;gi|414867302|tpg|DAA45859.1| TPA: hypothetical protein ZEAMMB73_669430 [Zea mays]
leaf	Locus_13619_Transcript_4/7_Confidence_0.353_Length_805	201.288	protein translocase, putative [Ricinus communis] &gt;gi|223550925|gb|EEF52411.1| protein translocase, putative [Ricinus communis]
leaf	Locus_32441_Transcript_1/1_Confidence_0.857_Length_203	201.051	No hits found
leaf	1036	201.042	hypothetical protein SORBIDRAFT_05g026170 [Sorghum bicolor] &gt;gi|241937074|gb|EES10219.1| hypothetical protein SORBIDRAFT_05g026170 [Sorghum bicolor]
leaf	Locus_33216_Transcript_1/1_Confidence_0.000_Length_481	200.949	PREDICTED: uncharacterized protein LOC100265278 isoform 2 [Vitis vinifera] &gt;gi|359483011|ref|XP_002281427.2| PREDICTED: uncharacterized protein LOC100265278 isoform 1 [Vitis vinifera]
leaf	1893	200.857	light-inducible protein ATLS1 [Elaeis guineensis]
leaf	Locus_8240_Transcript_1/6_Confidence_0.333_Length_1177	200.701	PREDICTED: 26S protease regulatory subunit 6A homolog A [Vitis vinifera] &gt;gi|297736845|emb|CBI26046.3| unnamed protein product [Vitis vinifera]
leaf	3885	200.654	No hits found
leaf	878	200.638	hypothetical protein OsI_07662 [Oryza sativa Indica Group]
leaf	Locus_3194_Transcript_3/6_Confidence_0.550_Length_746	200.638	Phytol kinase 1, chloroplast precursor, putative [Ricinus communis] &gt;gi|223527316|gb|EEF29465.1| Phytol kinase 1, chloroplast precursor, putative [Ricinus communis]
leaf	Locus_8046_Transcript_1/2_Confidence_0.500_Length_895	200.554	hypothetical protein SORBIDRAFT_03g038850 [Sorghum bicolor] &gt;gi|241930691|gb|EES03836.1| hypothetical protein SORBIDRAFT_03g038850 [Sorghum bicolor]
leaf	Locus_11444_Transcript_1/2_Confidence_0.429_Length_638	200.483	unknown [Zea mays] &gt;gi|414879337|tpg|DAA56468.1| TPA: hypothetical protein ZEAMMB73_282873 [Zea mays]
leaf	Locus_14352_Transcript_4/5_Confidence_0.545_Length_741	200.338	predicted protein [Populus trichocarpa] &gt;gi|222871788|gb|EEF08919.1| predicted protein [Populus trichocarpa]
leaf	Locus_32141_Transcript_1/1_Confidence_0.000_Length_397	200.263	No hits found
leaf	Locus_33361_Transcript_3/4_Confidence_0.556_Length_421	200.191	No hits found
leaf	Locus_11511_Transcript_7/9_Confidence_0.562_Length_1200	200.133	PREDICTED: transaldolase-like [Vitis vinifera] &gt;gi|298204833|emb|CBI25778.3| unnamed protein product [Vitis vinifera]
leaf	Locus_9275_Transcript_6/10_Confidence_0.325_Length_1300	199.943	hypothetical protein SORBIDRAFT_04g011160 [Sorghum bicolor] &gt;gi|241931798|gb|EES04943.1| hypothetical protein SORBIDRAFT_04g011160 [Sorghum bicolor]
leaf	Locus_5051_Transcript_6/13_Confidence_0.282_Length_1457	199.924	PREDICTED: translation factor GUF1 homolog, chloroplastic [Vitis vinifera] &gt;gi|296082645|emb|CBI21650.3| unnamed protein product [Vitis vinifera]
leaf	Locus_19939_Transcript_1/4_Confidence_0.579_Length_873	199.785	predicted protein [Populus trichocarpa] &gt;gi|222871096|gb|EEF08227.1| predicted protein [Populus trichocarpa]
leaf	Locus_34615_Transcript_1/2_Confidence_0.333_Length_288	199.767	No hits found
leaf	Locus_12730_Transcript_4/5_Confidence_0.438_Length_633	199.725	PREDICTED: peroxisome biogenesis protein 22-like [Brachypodium distachyon]
leaf	Locus_18520_Transcript_1/2_Confidence_0.667_Length_398	199.639	Os02g0564400 [Oryza sativa Japonica Group] &gt;gi|255671010|dbj|BAF09074.2| Os02g0564400 [Oryza sativa Japonica Group]
leaf	Locus_31543_Transcript_3/3_Confidence_0.286_Length_960	199.612	PREDICTED: dnaJ protein homolog [Cucumis sativus]
leaf	Locus_23809_Transcript_6/7_Confidence_0.429_Length_1536	199.578	predicted protein [Populus trichocarpa] &gt;gi|118487115|gb|ABK95387.1| unknown [Populus trichocarpa] &gt;gi|222871000|gb|EEF08131.1| predicted protein [Populus trichocarpa]
leaf	Locus_38800_Transcript_1/2_Confidence_0.556_Length_325	199.429	predicted protein [Hordeum vulgare subsp. vulgare]
leaf	Locus_31364_Transcript_2/3_Confidence_0.500_Length_393	199.405	PREDICTED: iron-sulfur cluster assembly protein 1-like [Cucumis sativus] &gt;gi|449520487|ref|XP_004167265.1| PREDICTED: iron-sulfur cluster assembly protein 1-like [Cucumis sativus]
leaf	Locus_19359_Transcript_3/4_Confidence_0.500_Length_861	199.208	PREDICTED: uncharacterized RNA-binding protein C23E6.01c-like [Brachypodium distachyon]
leaf	974	199.208	hypothetical protein OsI_11787 [Oryza sativa Indica Group]
leaf	3357	199.175	synaptotagmin, putative [Ricinus communis] &gt;gi|223549018|gb|EEF50507.1| synaptotagmin, putative [Ricinus communis]
leaf	Locus_32088_Transcript_1/2_Confidence_0.500_Length_654	199.136	conserved hypothetical protein [Ricinus communis] &gt;gi|223524648|gb|EEF27640.1| conserved hypothetical protein [Ricinus communis]
leaf	2113	199.084	threonyl-tRNA synthetase [Oryza sativa Japonica Group]
leaf	1368	199.056	hypothetical protein OsJ_21797 [Oryza sativa Japonica Group]
leaf	1909	198.895	RAD23 protein [Solanum lycopersicum var. cerasiforme]
leaf	Locus_34669_Transcript_3/4_Confidence_0.222_Length_988	198.892	unknown protein [Oryza sativa Japonica Group] &gt;gi|42409036|dbj|BAD10289.1| unknown protein [Oryza sativa Japonica Group]
leaf	Locus_24754_Transcript_1/1_Confidence_0.000_Length_391	198.872	acyl-CoA thioesterase, putative [Ricinus communis] &gt;gi|223540273|gb|EEF41844.1| acyl-CoA thioesterase, putative [Ricinus communis]
leaf	1473	198.87	PREDICTED: KH domain-containing protein At4g18375-like [Brachypodium distachyon]
leaf	Locus_13631_Transcript_4/8_Confidence_0.364_Length_1829	198.746	beta-mannosidase 3 [Oncidium Gower Ramsey]
leaf	Locus_4145_Transcript_2/7_Confidence_0.469_Length_1237	198.706	dihydroflavonol-4-reductase, partial [Lilium hybrid division VII]
leaf	3827	198.612	No hits found
leaf	Locus_33352_Transcript_1/1_Confidence_0.000_Length_243	198.247	No hits found
leaf	Locus_24573_Transcript_1/1_Confidence_0.000_Length_205	197.918	unnamed protein product [Vitis vinifera]
leaf	Locus_38003_Transcript_1/1_Confidence_0.000_Length_751	197.69	unnamed protein product [Vitis vinifera]
leaf	Locus_32591_Transcript_1/2_Confidence_0.333_Length_253	197.374	No hits found
leaf	Locus_33756_Transcript_3/5_Confidence_0.444_Length_1062	197.366	hypothetical protein SORBIDRAFT_01g010630 [Sorghum bicolor] &gt;gi|241917872|gb|EER91016.1| hypothetical protein SORBIDRAFT_01g010630 [Sorghum bicolor]
leaf	Locus_38950_Transcript_1/1_Confidence_1.000_Length_274	197.251	predicted protein [Populus trichocarpa] &gt;gi|222836228|gb|EEE74649.1| predicted protein [Populus trichocarpa]
leaf	Locus_105_Transcript_1/3_Confidence_0.571_Length_631	197.227	SKP1 [Elaeis guineensis]
leaf	Locus_8745_Transcript_3/5_Confidence_0.474_Length_926	197.205	N-acetyltransferase-like protein [Chlamydomonas reinhardtii] &gt;gi|158275286|gb|EDP01064.1| N-acetyltransferase-like protein [Chlamydomonas reinhardtii]
leaf	3763	197.195	uncharacterized protein LOC100811809 [Glycine max] &gt;gi|255636485|gb|ACU18581.1| unknown [Glycine max]
leaf	Locus_37672_Transcript_1/1_Confidence_0.000_Length_208	197.058	TPA: hypothetical protein ZEAMMB73_453107 [Zea mays]
leaf	Locus_5171_Transcript_5/12_Confidence_0.356_Length_916	196.683	hypothetical protein VITISV_009092 [Vitis vinifera]
leaf	Locus_14966_Transcript_7/10_Confidence_0.438_Length_1255	196.66	unnamed protein product [Vitis vinifera]
leaf	Locus_13052_Transcript_3/4_Confidence_0.333_Length_343	196.589	unnamed protein product [Vitis vinifera]
leaf	Locus_34258_Transcript_2/3_Confidence_0.333_Length_887	196.581	PREDICTED: acyl-coenzyme A oxidase 4, peroxisomal-like isoform 2 [Vitis vinifera]
leaf	Locus_5280_Transcript_3/5_Confidence_0.350_Length_646	196.483	hypothetical protein OsJ_00311 [Oryza sativa Japonica Group]
leaf	Locus_15558_Transcript_3/8_Confidence_0.200_Length_677	196.469	Os09g0520600 [Oryza sativa Japonica Group] &gt;gi|75114195|sp|Q650U0.1|BASS5_ORYSJ RecName: Full=Probable sodium/metabolite cotransporter BASS5, chloroplastic; AltName: Full=Bile acid-sodium symporter family protein 5; Flags: Precursor &gt;gi|403399724|sp|B8BDK4.1|BASS5_ORYSI RecName: Full=Probable ...
leaf	Locus_28087_Transcript_1/2_Confidence_0.333_Length_312	196.455	succinate semialdehyde dehydrogenase [Zea mays] &gt;gi|195639102|gb|ACG39019.1| succinate semialdehyde dehydrogenase [Zea mays]
leaf	677	196.287	transcription factor IIB [Elaeis guineensis]
leaf	Locus_856_Transcript_2/5_Confidence_0.571_Length_301	196.23	unknown [Oryza sativa Indica Group]
leaf	1831	196.067	unnamed protein product [Vitis vinifera]
leaf	Locus_7494_Transcript_4/10_Confidence_0.211_Length_854	196.066	Os12g0586000 [Oryza sativa Japonica Group] &gt;gi|108862894|gb|ABG22065.1| Leucine Rich Repeat family protein, expressed [Oryza sativa Japonica Group] &gt;gi|113649661|dbj|BAF30173.1| Os12g0586000 [Oryza sativa Japonica Group]
leaf	Locus_36911_Transcript_1/1_Confidence_0.000_Length_271	195.791	No hits found
leaf	1102	195.654	Poly polymerase catalytic domain containing protein, expressed [Oryza sativa Japonica Group] &gt;gi|110289646|gb|ABG66291.1| Poly polymerase catalytic domain containing protein, expressed [Oryza sativa Japonica Group]
leaf	Locus_11950_Transcript_2/5_Confidence_0.458_Length_1142	195.651	Os04g0202800 [Oryza sativa Japonica Group] &gt;gi|38345185|emb|CAE03341.2| OSJNBb0005B05.8 [Oryza sativa Japonica Group] &gt;gi|90265104|emb|CAH67717.1| H0512B01.12 [Oryza sativa Indica Group] &gt;gi|116309175|emb|CAH66272.1| OSIGBa0147O06.2 [Oryza sativa Indica Group] &gt;gi|125589399|gb|EAZ29749.1...
leaf	3208	195.608	putative glucose-6-phosphate dehydrogenase [Elaeis guineensis]
leaf	Locus_8488_Transcript_2/10_Confidence_0.414_Length_656	195.391	cytokinin response regulator 1 protein [Hyacinthus orientalis]
leaf	Locus_31504_Transcript_1/1_Confidence_0.000_Length_441	195.281	bel1 homeotic protein, putative [Ricinus communis] &gt;gi|223536621|gb|EEF38263.1| bel1 homeotic protein, putative [Ricinus communis]
leaf	Locus_38232_Transcript_1/2_Confidence_0.667_Length_347	195.151	unnamed protein product [Vitis vinifera]
leaf	Locus_34421_Transcript_4/8_Confidence_0.625_Length_1937	194.97	PREDICTED: minor histocompatibility antigen H13 [Vitis vinifera] &gt;gi|296083844|emb|CBI24232.3| unnamed protein product [Vitis vinifera]
leaf	Locus_5640_Transcript_1/1_Confidence_0.000_Length_455	194.697	EF hand family [Zea mays] &gt;gi|194708458|gb|ACF88313.1| unknown [Zea mays] &gt;gi|195622626|gb|ACG33143.1| EF hand family protein [Zea mays] &gt;gi|414589674|tpg|DAA40245.1| TPA: EF hand family [Zea mays]
leaf	Locus_35705_Transcript_1/2_Confidence_0.643_Length_517	194.468	hypothetical protein VITISV_043107 [Vitis vinifera]
leaf	3581	194.43	No hits found
leaf	Locus_24794_Transcript_2/4_Confidence_0.600_Length_346	194.416	catalytic, putative [Ricinus communis] &gt;gi|223544376|gb|EEF45897.1| catalytic, putative [Ricinus communis]
leaf	Locus_35365_Transcript_1/1_Confidence_0.000_Length_531	194.251	predicted protein [Populus trichocarpa] &gt;gi|222855926|gb|EEE93473.1| predicted protein [Populus trichocarpa]
leaf	Locus_25607_Transcript_1/1_Confidence_0.000_Length_263	194.245	60S ribosomal protein L6 [Medicago truncatula] &gt;gi|355524131|gb|AET04585.1| 60S ribosomal protein L6 [Medicago truncatula]
leaf	Locus_30636_Transcript_2/4_Confidence_0.333_Length_661	194.211	hypothetical protein OsI_32701 [Oryza sativa Indica Group]
leaf	Locus_1011_Transcript_5/38_Confidence_0.194_Length_1519	194.137	P protein-like [Oryza sativa Japonica Group] &gt;gi|56785306|dbj|BAD82266.1| P protein-like [Oryza sativa Japonica Group]
leaf	3151	194.109	unnamed protein product [Vitis vinifera]
leaf	Locus_6333_Transcript_1/5_Confidence_0.667_Length_803	194.04	PREDICTED: uncharacterized protein At2g37660, chloroplastic-like, partial [Cucumis sativus]
leaf	Locus_9489_Transcript_1/4_Confidence_0.556_Length_272	194.005	No hits found
leaf	Locus_13588_Transcript_4/5_Confidence_0.429_Length_342	193.932	PREDICTED: 2-isopropylmalate synthase A-like [Brachypodium distachyon]
leaf	Locus_2937_Transcript_7/9_Confidence_0.429_Length_1714	193.83	hypothetical protein SORBIDRAFT_08g006840 [Sorghum bicolor] &gt;gi|241942700|gb|EES15845.1| hypothetical protein SORBIDRAFT_08g006840 [Sorghum bicolor]
leaf	Locus_29488_Transcript_2/2_Confidence_0.167_Length_514	193.684	No hits found
leaf	Locus_4864_Transcript_1/5_Confidence_0.722_Length_720	193.581	PREDICTED: poly(rC)-binding protein 1-like [Brachypodium distachyon]
leaf	Locus_35566_Transcript_1/1_Confidence_0.000_Length_482	193.566	uncharacterized protein LOC100806254 [Glycine max] &gt;gi|255640434|gb|ACU20504.1| unknown [Glycine max]
leaf	Locus_54_Transcript_17/40_Confidence_0.159_Length_1261	193.506	cellulose synthase-like protein CslG, partial [Elaeis guineensis]
leaf	Locus_19958_Transcript_2/5_Confidence_0.625_Length_388	193.497	fk506-binding protein, putative [Ricinus communis] &gt;gi|223548783|gb|EEF50272.1| fk506-binding protein, putative [Ricinus communis]
leaf	2626	193.468	pyrophosphate-dependent phosphofructokinase beta subunit [Citrus x paradisi]
leaf	Locus_23136_Transcript_1/2_Confidence_0.333_Length_223	193.396	RecName: Full=LEC14B homolog &gt;gi|2351587|gb|AAB88274.1| LEC14B homolog [Prunus armeniaca]
leaf	716	193.359	hypothetical protein OsI_05840 [Oryza sativa Indica Group]
leaf	Locus_29610_Transcript_3/5_Confidence_0.385_Length_820	193.286	PREDICTED: uncharacterized protein LOC100249037 [Vitis vinifera] &gt;gi|296084312|emb|CBI24700.3| unnamed protein product [Vitis vinifera]
leaf	Locus_6267_Transcript_2/3_Confidence_0.333_Length_470	193.279	early nodulin 93 [Zea mays] &gt;gi|194699282|gb|ACF83725.1| unknown [Zea mays] &gt;gi|195639628|gb|ACG39282.1| early nodulin 93 [Zea mays] &gt;gi|413926075|gb|AFW66007.1| early nodulin 93 [Zea mays]
leaf	Locus_323_Transcript_29/40_Confidence_0.181_Length_1720	193.205	PREDICTED: putative vesicle-associated membrane protein 726 [Vitis vinifera] &gt;gi|296090506|emb|CBI40837.3| unnamed protein product [Vitis vinifera]
leaf	1585	192.979	F1-ATP synthase, beta subunit [Sorghum bicolor]
leaf	Locus_2804_Transcript_7/8_Confidence_0.353_Length_605	192.974	predicted protein [Hordeum vulgare subsp. vulgare]
leaf	Locus_5897_Transcript_1/2_Confidence_0.333_Length_229	192.922	No hits found
leaf	Locus_23064_Transcript_1/2_Confidence_0.333_Length_493	192.905	inosine-5&apos;-monophosphate dehydrogenase, putative, expressed [Oryza sativa Japonica Group] &gt;gi|215694434|dbj|BAG89451.1| unnamed protein product [Oryza sativa Japonica Group]
leaf	Locus_7890_Transcript_2/4_Confidence_0.389_Length_346	192.859	predicted protein [Populus trichocarpa] &gt;gi|222843569|gb|EEE81116.1| predicted protein [Populus trichocarpa]
leaf	Locus_38823_Transcript_1/1_Confidence_0.000_Length_213	192.836	No hits found
leaf	3800	192.526	DnaJ homolog subfamily B member [Medicago truncatula] &gt;gi|355500966|gb|AES82169.1| DnaJ homolog subfamily B member [Medicago truncatula] &gt;gi|388502852|gb|AFK39492.1| unknown [Medicago truncatula]
leaf	3921	192.49	PAP-specific phosphatase [Zea mays]
leaf	Locus_36359_Transcript_1/2_Confidence_0.429_Length_443	192.476	unnamed protein product [Vitis vinifera]
leaf	Locus_24592_Transcript_2/3_Confidence_1.000_Length_722	192.451	chaperonin containing t-complex protein 1, epsilon subunit, tcpe, putative [Ricinus communis] &gt;gi|223546089|gb|EEF47592.1| chaperonin containing t-complex protein 1, epsilon subunit, tcpe, putative [Ricinus communis]
leaf	Locus_36452_Transcript_1/3_Confidence_0.667_Length_270	192.392	unknown [Glycine max]
leaf	Locus_34400_Transcript_2/3_Confidence_0.333_Length_786	192.277	Protein YIF1A, putative [Ricinus communis] &gt;gi|223525796|gb|EEF28242.1| Protein YIF1A, putative [Ricinus communis]
leaf	Locus_37454_Transcript_1/1_Confidence_0.000_Length_223	192.161	No hits found
leaf	Locus_12533_Transcript_3/6_Confidence_0.333_Length_694	192.072	B0403H10-OSIGBa0105A11.18 [Oryza sativa Indica Group]
leaf	Locus_36937_Transcript_1/2_Confidence_0.750_Length_249	191.75	No hits found
leaf	Locus_34533_Transcript_2/2_Confidence_0.500_Length_365	191.747	acetyl CoA synthetase [Deschampsia antarctica]
leaf	Locus_13805_Transcript_1/3_Confidence_0.667_Length_390	191.596	pathogenesis-related protein 1 [Vitis hybrid cultivar]
leaf	Locus_32154_Transcript_1/2_Confidence_0.714_Length_561	191.432	PREDICTED: cytidine deaminase-like [Brachypodium distachyon]
leaf	Locus_21197_Transcript_4/5_Confidence_0.333_Length_297	191.375	No hits found
leaf	Locus_10471_Transcript_3/9_Confidence_0.459_Length_1015	191.297	conserved hypothetical protein [Ricinus communis] &gt;gi|223536279|gb|EEF37931.1| conserved hypothetical protein [Ricinus communis]
leaf	Locus_16046_Transcript_1/1_Confidence_0.286_Length_336	191.063	ribosomal protein S14, partial [Kingia australis] &gt;gi|392841336|gb|AFM83291.1| ribosomal protein S14 (chloroplast) [Kingia australis]
leaf	2069	191.052	PREDICTED: transmembrane 9 superfamily member 4-like [Vitis vinifera]
leaf	Locus_18386_Transcript_3/7_Confidence_0.263_Length_1214	191.007	PREDICTED: GDP-mannose transporter GONST4 [Vitis vinifera]
leaf	Locus_8912_Transcript_3/6_Confidence_0.250_Length_1016	190.98	hypothetical protein SORBIDRAFT_01g049960 [Sorghum bicolor] &gt;gi|241922521|gb|EER95665.1| hypothetical protein SORBIDRAFT_01g049960 [Sorghum bicolor]
leaf	2893	190.899	PREDICTED: uncharacterized protein LOC100260696 [Vitis vinifera] &gt;gi|297744630|emb|CBI37892.3| unnamed protein product [Vitis vinifera]
leaf	Locus_2130_Transcript_1/5_Confidence_0.579_Length_379	190.833	No hits found
leaf	1876	190.805	predicted protein [Hordeum vulgare subsp. vulgare]
leaf	3771	190.631	hypothetical protein SORBIDRAFT_04g031700 [Sorghum bicolor] &gt;gi|241934302|gb|EES07447.1| hypothetical protein SORBIDRAFT_04g031700 [Sorghum bicolor]
leaf	2110	190.555	unnamed protein product [Vitis vinifera]
leaf	Locus_13640_Transcript_2/8_Confidence_0.400_Length_750	190.388	PREDICTED: probable Xaa-Pro aminopeptidase P [Vitis vinifera] &gt;gi|297735202|emb|CBI17564.3| unnamed protein product [Vitis vinifera]
leaf	Locus_39380_Transcript_1/1_Confidence_1.000_Length_215	190.352	PREDICTED: zinc finger protein CONSTANS-LIKE 10 [Vitis vinifera]
leaf	Locus_83_Transcript_2/11_Confidence_0.556_Length_590	190.352	hypothetical protein SORBIDRAFT_01g016570 [Sorghum bicolor] &gt;gi|241918195|gb|EER91339.1| hypothetical protein SORBIDRAFT_01g016570 [Sorghum bicolor]
leaf	Locus_36458_Transcript_1/1_Confidence_0.000_Length_289	190.291	No hits found
leaf	429	190.258	Gibberellin receptor GID1 [Medicago truncatula] &gt;gi|355521671|gb|AET02125.1| Gibberellin receptor GID1 [Medicago truncatula]
leaf	4034	190.242	glucosyltransferase like protein [Vigna angularis]
leaf	946	190.162	Os03g0123100 [Oryza sativa Japonica Group] &gt;gi|25446690|gb|AAN74837.1| Putative ubiquitin-conjugating enzyme [Oryza sativa Japonica Group] &gt;gi|108705922|gb|ABF93717.1| Ubiquitin-conjugating enzyme E2 I, putative, expressed [Oryza sativa Japonica Group] &gt;gi|113547273|dbj|BAF10716.1| Os03g012...
leaf	2088	190.112	PREDICTED: PHD finger protein ALFIN-LIKE 1 isoform 1 [Vitis vinifera]
leaf	Locus_33226_Transcript_1/2_Confidence_0.333_Length_578	189.867	hypothetical protein SORBIDRAFT_04g002150 [Sorghum bicolor] &gt;gi|241931280|gb|EES04425.1| hypothetical protein SORBIDRAFT_04g002150 [Sorghum bicolor]
leaf	Locus_38447_Transcript_1/1_Confidence_0.000_Length_220	189.843	S-domain class receptor-like kinase3 precursor [Zea mays] &gt;gi|3445397|emb|CAA09029.1| S-domain receptor-like protein kinase [Zea mays]
leaf	Locus_4148_Transcript_4/14_Confidence_0.290_Length_315	189.829	No hits found
leaf	Locus_38015_Transcript_1/1_Confidence_0.500_Length_320	189.764	hypothetical protein ZEAMMB73_488396, partial [Zea mays]
leaf	Locus_4994_Transcript_14/18_Confidence_0.318_Length_2093	189.728	glucosyltransferase [Crocus sativus]
leaf	Locus_19014_Transcript_3/4_Confidence_0.333_Length_952	189.096	vacuolar ATP synthase subunit E [Elaeis guineensis]
leaf	Locus_467_Transcript_4/9_Confidence_0.441_Length_811	189.052	RecName: Full=Thioredoxin M-type, chloroplastic; Short=Trx-M; Flags: Precursor &gt;gi|4138592|emb|CAA06735.1| thioredoxin M [Triticum aestivum] &gt;gi|56709480|emb|CAI35908.1| thioredoxin M precursor [Triticum durum]
leaf	Locus_14846_Transcript_7/10_Confidence_0.389_Length_1684	189.048	PREDICTED: acylamino-acid-releasing enzyme-like isoform 1 [Vitis vinifera] &gt;gi|297737147|emb|CBI26348.3| unnamed protein product [Vitis vinifera]
leaf	3283	188.973	TPA: hypothetical protein ZEAMMB73_269466 [Zea mays]
leaf	Locus_32983_Transcript_1/2_Confidence_0.333_Length_267	188.792	aquaporin sip2.1, putative [Ricinus communis] &gt;gi|223537079|gb|EEF38714.1| aquaporin sip2.1, putative [Ricinus communis]
leaf	Locus_8047_Transcript_5/6_Confidence_0.421_Length_1071	188.786	hypothetical protein OsI_37710 [Oryza sativa Indica Group]
leaf	914	188.757	No hits found
leaf	Locus_36217_Transcript_1/1_Confidence_0.000_Length_249	188.756	No hits found
leaf	Locus_36435_Transcript_2/4_Confidence_0.800_Length_404	188.611	unnamed protein product [Vitis vinifera]
leaf	Locus_38903_Transcript_2/3_Confidence_0.600_Length_286	188.581	No hits found
leaf	Locus_21934_Transcript_2/4_Confidence_0.375_Length_455	188.387	Os04g0390500 [Oryza sativa Japonica Group] &gt;gi|255675405|dbj|BAF14554.2| Os04g0390500 [Oryza sativa Japonica Group]
leaf	Locus_4440_Transcript_3/5_Confidence_0.481_Length_733	188.347	unknown [Zea mays] &gt;gi|413947383|gb|AFW80032.1| hypothetical protein ZEAMMB73_328254 [Zea mays]
leaf	Locus_21092_Transcript_1/1_Confidence_0.000_Length_534	188.343	PREDICTED: uncharacterized protein LOC101213981 [Cucumis sativus]
leaf	Locus_4175_Transcript_3/7_Confidence_0.435_Length_1279	188.336	methionine aminopeptidase 2 [Ananas comosus]
leaf	3671	187.998	unknown [Medicago truncatula]
leaf	1005	187.928	unnamed protein product [Vitis vinifera]
leaf	3423	187.772	Os12g0631100 [Oryza sativa Japonica Group] &gt;gi|12057010|emb|CAC19792.1| RAB5A protein [Oryza sativa Indica Group] &gt;gi|108863007|gb|ABG22102.1| Ras-related protein RHN1, putative, expressed [Oryza sativa Japonica Group] &gt;gi|113649847|dbj|BAF30359.1| Os12g0631100 [Oryza sativa Japonica Group]...
leaf	Locus_2643_Transcript_6/10_Confidence_0.296_Length_886	187.771	putative protein arginine N-methyltransferase 1 [Musa acuminata AAA Group]
leaf	218	187.757	PREDICTED: putative DNA repair protein RAD23-1-like [Vitis vinifera]
leaf	Locus_12890_Transcript_1/2_Confidence_0.714_Length_372	187.612	unknown protein [Oryza sativa Japonica Group] &gt;gi|33146932|dbj|BAC79966.1| unknown protein [Oryza sativa Japonica Group]
leaf	Locus_32908_Transcript_1/1_Confidence_0.000_Length_453	187.348	proteasome subunit alpha type, putative [Ricinus communis] &gt;gi|223550234|gb|EEF51721.1| proteasome subunit alpha type, putative [Ricinus communis]
leaf	Locus_10734_Transcript_1/1_Confidence_0.000_Length_332	187.34	No hits found
leaf	Locus_37851_Transcript_1/1_Confidence_0.000_Length_485	187.151	hypothetical protein OsJ_24852 [Oryza sativa Japonica Group]
leaf	Locus_32041_Transcript_2/3_Confidence_0.500_Length_924	187.094	PREDICTED: transmembrane emp24 domain-containing protein A [Vitis vinifera] &gt;gi|297737114|emb|CBI26315.3| unnamed protein product [Vitis vinifera]
leaf	Locus_36315_Transcript_2/3_Confidence_0.333_Length_472	187.039	TPA: putative FKBP-like peptidyl-prolyl cis-trans isomerase family protein [Zea mays]
leaf	Locus_24895_Transcript_2/3_Confidence_0.600_Length_215	186.846	PREDICTED: pentatricopeptide repeat-containing protein At1g73710-like [Glycine max]
leaf	Locus_32833_Transcript_1/3_Confidence_0.385_Length_461	186.811	hypothetical protein [Zea mays] &gt;gi|194695366|gb|ACF81767.1| unknown [Zea mays] &gt;gi|195613510|gb|ACG28585.1| hypothetical protein [Zea mays] &gt;gi|224034197|gb|ACN36174.1| unknown [Zea mays] &gt;gi|414885182|tpg|DAA61196.1| TPA: hypothetical protein ZEAMMB73_556811 [Zea mays]
leaf	Locus_10762_Transcript_4/6_Confidence_0.500_Length_651	186.772	hypothetical protein OsI_23873 [Oryza sativa Indica Group]
leaf	987	186.762	hypothetical protein ZEAMMB73_064891 [Zea mays]
leaf	Locus_99_Transcript_65/111_Confidence_0.120_Length_2456	186.728	Os05g0575300 [Oryza sativa Japonica Group] &gt;gi|113579947|dbj|BAF18310.1| Os05g0575300, partial [Oryza sativa Japonica Group]
leaf	82	186.394	chloroplast 1-deoxy-D-xylulose-5-phosphate reductoisomerase [Elaeis guineensis]
leaf	Locus_5190_Transcript_3/20_Confidence_0.180_Length_1438	186.381	unnamed protein product [Vitis vinifera]
leaf	Locus_18018_Transcript_1/1_Confidence_0.000_Length_663	186.224	PREDICTED: uncharacterized protein LOC100834468 [Brachypodium distachyon]
leaf	Locus_220_Transcript_1/2_Confidence_0.667_Length_452	186.196	PREDICTED: uncharacterized membrane protein C2G11.09 [Vitis vinifera]
leaf	Locus_6526_Transcript_4/7_Confidence_0.562_Length_1261	186.193	hypothetical protein OsI_38578 [Oryza sativa Indica Group]
leaf	Locus_28367_Transcript_1/1_Confidence_0.000_Length_203	186.128	hypothetical protein OsI_02238 [Oryza sativa Indica Group]
leaf	Locus_13746_Transcript_3/6_Confidence_0.429_Length_719	186.037	Minor allergen Alt a, putative [Ricinus communis] &gt;gi|223525276|gb|EEF27937.1| Minor allergen Alt a, putative [Ricinus communis]
leaf	Locus_30570_Transcript_5/7_Confidence_0.375_Length_1044	185.964	Os10g0579200 [Oryza sativa Japonica Group] &gt;gi|12039393|gb|AAG46179.1|AC018727_31 putative sugar transporter protein [Oryza sativa Japonica Group] &gt;gi|31433692|gb|AAP55176.1| Sugar transporter family protein, expressed [Oryza sativa Japonica Group] &gt;gi|113640037|dbj|BAF27342.1| Os10g0579200...
leaf	3540	185.932	AT1G75170 [Arabidopsis thaliana]
leaf	1518	185.7	ARIADNE-like protein [Musa acuminata]
leaf	Locus_10486_Transcript_4/6_Confidence_0.500_Length_717	185.7	PREDICTED: formate--tetrahydrofolate ligase-like [Glycine max]
leaf	Locus_24877_Transcript_1/2_Confidence_0.667_Length_233	185.498	heme oxygenase 2 protein 2 [Populus balsamifera]
leaf	Locus_23968_Transcript_1/4_Confidence_0.500_Length_749	185.487	predicted protein [Populus trichocarpa] &gt;gi|222861190|gb|EEE98732.1| predicted protein [Populus trichocarpa]
leaf	Locus_5720_Transcript_1/5_Confidence_0.556_Length_790	185.427	putative hydroxymethylglutaryl-CoA synthase protein, partial [Elaeis guineensis]
leaf	Locus_37981_Transcript_1/1_Confidence_0.889_Length_392	185.383	probable oxygen-evolving enhancer protein 2, partial [Vitis vinifera]
leaf	Locus_1083_Transcript_1/3_Confidence_0.500_Length_614	185.351	predicted protein [Populus trichocarpa] &gt;gi|222833931|gb|EEE72408.1| predicted protein [Populus trichocarpa]
leaf	3988	185.296	elongation factor 1-alpha, putative [Ricinus communis] &gt;gi|223511177|gb|EEF23736.1| elongation factor 1-alpha, putative [Ricinus communis]
leaf	Locus_35104_Transcript_1/2_Confidence_0.800_Length_219	185.265	putative chaperonin 60 beta precursor [Oryza sativa Indica Group] &gt;gi|159157515|dbj|BAF92702.1| putative chaperonin 60 beta precursor [Oryza sativa Indica Group] &gt;gi|159157517|dbj|BAF92703.1| putative chaperonin 60 beta precursor [Oryza sativa Japonica Group]
leaf	Locus_5321_Transcript_5/8_Confidence_0.529_Length_821	185.263	hypothetical protein SORBIDRAFT_04g024210 [Sorghum bicolor] &gt;gi|241933905|gb|EES07050.1| hypothetical protein SORBIDRAFT_04g024210 [Sorghum bicolor]
leaf	Locus_35268_Transcript_1/3_Confidence_0.500_Length_510	185.244	No hits found
leaf	Locus_34172_Transcript_1/2_Confidence_0.667_Length_230	185.167	glucose inhibited division protein A, putative [Ricinus communis] &gt;gi|223544550|gb|EEF46067.1| glucose inhibited division protein A, putative [Ricinus communis]
leaf	Locus_5044_Transcript_2/3_Confidence_0.667_Length_246	185.094	Os01g0521500 [Oryza sativa Japonica Group] &gt;gi|56201963|dbj|BAD73413.1| DNAJ heat shock N-terminal domain-containing protein-like [Oryza sativa Japonica Group] &gt;gi|113532743|dbj|BAF05126.1| Os01g0521500 [Oryza sativa Japonica Group]
leaf	Locus_35980_Transcript_1/2_Confidence_0.333_Length_269	185	EXECUTER1 protein, chloroplast precursor, putative [Ricinus communis] &gt;gi|223550525|gb|EEF52012.1| EXECUTER1 protein, chloroplast precursor, putative [Ricinus communis]
leaf	3819	184.968	PREDICTED: uncharacterized protein LOC100264906 [Vitis vinifera] &gt;gi|297740266|emb|CBI30448.3| unnamed protein product [Vitis vinifera]
leaf	Locus_13774_Transcript_3/9_Confidence_0.471_Length_732	184.95	PREDICTED: putative casein kinase II subunit beta-4 isoform 1 [Vitis vinifera] &gt;gi|297734650|emb|CBI16701.3| unnamed protein product [Vitis vinifera]
leaf	Locus_1843_Transcript_14/15_Confidence_0.375_Length_1396	184.885	3-dehydroquinate synthase [Populus trichocarpa] &gt;gi|222836828|gb|EEE75221.1| 3-dehydroquinate synthase [Populus trichocarpa]
leaf	36	184.835	hypothetical protein VITISV_029225 [Vitis vinifera]
leaf	Locus_15970_Transcript_3/5_Confidence_0.500_Length_429	184.806	predicted protein [Populus trichocarpa] &gt;gi|222846138|gb|EEE83685.1| predicted protein [Populus trichocarpa]
leaf	Locus_31185_Transcript_1/1_Confidence_0.000_Length_234	184.803	No hits found
leaf	Locus_10103_Transcript_1/5_Confidence_0.385_Length_383	184.801	hypothetical protein [Zea mays] &gt;gi|194704222|gb|ACF86195.1| unknown [Zea mays] &gt;gi|413936342|gb|AFW70893.1| hypothetical protein ZEAMMB73_267727 [Zea mays]
leaf	Locus_14190_Transcript_1/2_Confidence_0.500_Length_1105	184.772	acyl carrier protein [Camellia oleifera]
leaf	2860	184.714	PREDICTED: probable receptor-like protein kinase At5g24010-like [Vitis vinifera]
leaf	Locus_8190_Transcript_2/5_Confidence_0.560_Length_670	184.705	uricase [Zea mays]
leaf	Locus_12231_Transcript_3/5_Confidence_0.667_Length_445	184.503	No hits found
leaf	344	184.401	PREDICTED: alanyl-tRNA synthetase-like [Vitis vinifera]
leaf	Locus_36860_Transcript_1/1_Confidence_0.500_Length_345	184.357	amino acid transporter-like [Oryza sativa Japonica Group] &gt;gi|47497766|dbj|BAD19866.1| amino acid transporter-like [Oryza sativa Japonica Group]
leaf	Locus_37612_Transcript_1/1_Confidence_0.889_Length_434	184.321	hypothetical protein SELMODRAFT_47888 [Selaginella moellendorffii] &gt;gi|300141518|gb|EFJ08228.1| hypothetical protein SELMODRAFT_47888 [Selaginella moellendorffii]
leaf	Locus_24706_Transcript_1/1_Confidence_0.000_Length_212	184.205	predicted protein [Populus trichocarpa] &gt;gi|222838143|gb|EEE76508.1| predicted protein [Populus trichocarpa]
leaf	Locus_2014_Transcript_1/16_Confidence_0.211_Length_940	183.857	succinate dehydrogenase [Litchi chinensis]
leaf	Locus_12105_Transcript_3/5_Confidence_0.533_Length_1377	183.765	PREDICTED: ABC transporter F family member 3 [Vitis vinifera] &gt;gi|297742399|emb|CBI34548.3| unnamed protein product [Vitis vinifera]
leaf	1540	183.542	hypothetical protein SELMODRAFT_443878 [Selaginella moellendorffii] &gt;gi|300153916|gb|EFJ20553.1| hypothetical protein SELMODRAFT_443878 [Selaginella moellendorffii]
leaf	Locus_18374_Transcript_9/10_Confidence_0.568_Length_2206	183.396	predicted protein [Hordeum vulgare subsp. vulgare]
leaf	Locus_31207_Transcript_1/2_Confidence_0.667_Length_545	183.382	unnamed protein product [Vitis vinifera]
leaf	3395	183.357	RecName: Full=Polyubiquitin; Contains: RecName: Full=Ubiquitin; Flags: Precursor &gt;gi|755763|emb|CAA27751.1| unnamed protein product [Hordeum vulgare subsp. vulgare]
leaf	Locus_35051_Transcript_2/2_Confidence_0.250_Length_428	183.324	PREDICTED: LOW QUALITY PROTEIN: ubiquitin carboxyl-terminal hydrolase 12-like [Cucumis sativus]
leaf	Locus_567_Transcript_20/21_Confidence_0.333_Length_892	183.178	unnamed protein product [Oryza sativa Japonica Group]
leaf	Locus_12855_Transcript_2/4_Confidence_0.333_Length_767	183.119	PREDICTED: probable ribose-5-phosphate isomerase-like [Cucumis sativus] &gt;gi|449493428|ref|XP_004159286.1| PREDICTED: probable ribose-5-phosphate isomerase-like [Cucumis sativus]
leaf	Locus_30375_Transcript_2/3_Confidence_0.667_Length_294	182.996	ribosomal protein L35A [Elaeis guineensis]
leaf	2587	182.914	12-oxophytodienoate reductase 3 [Gladiolus hybrid cultivar]
leaf	Locus_37288_Transcript_1/1_Confidence_0.000_Length_306	182.839	unknown [Zea mays]
leaf	Locus_32311_Transcript_4/5_Confidence_0.750_Length_752	182.789	PREDICTED: G-type lectin S-receptor-like serine/threonine-protein kinase RLK1-like [Brachypodium distachyon]
leaf	2597	182.649	putative 3-hydroxyacyl-ACP dehydrogenase [Elaeis guineensis]
leaf	3925	182.429	PREDICTED: cytochrome b6-f complex iron-sulfur subunit, chloroplastic isoform 1 [Vitis vinifera] &gt;gi|147826727|emb|CAN66108.1| hypothetical protein VITISV_020089 [Vitis vinifera] &gt;gi|302143099|emb|CBI20394.3| unnamed protein product [Vitis vinifera]
leaf	Locus_6552_Transcript_2/3_Confidence_0.667_Length_293	182.429	predicted protein [Populus trichocarpa] &gt;gi|222865643|gb|EEF02774.1| predicted protein [Populus trichocarpa]
leaf	Locus_5077_Transcript_22/25_Confidence_0.157_Length_1706	182.319	PREDICTED: putative transporter arsB-like [Glycine max]
leaf	Locus_22452_Transcript_1/3_Confidence_0.600_Length_682	182.121	phospholipase D [Lolium temulentum]
leaf	Locus_19457_Transcript_3/4_Confidence_0.500_Length_1033	182.049	proteasome subunit beta type 1 [Zea mays] &gt;gi|194701432|gb|ACF84800.1| unknown [Zea mays] &gt;gi|195605546|gb|ACG24603.1| proteasome subunit beta type 1 [Zea mays] &gt;gi|195659171|gb|ACG49053.1| proteasome subunit beta type 1 [Zea mays] &gt;gi|223974469|gb|ACN31422.1| unknown [Zea mays] &gt;gi|4...
leaf	Locus_21023_Transcript_8/13_Confidence_0.191_Length_1539	181.947	protein transporter, putative [Ricinus communis] &gt;gi|223526243|gb|EEF28561.1| protein transporter, putative [Ricinus communis]
leaf	Locus_4450_Transcript_1/1_Confidence_0.500_Length_339	181.856	hypothetical protein ZEAMMB73_656546 [Zea mays]
leaf	Locus_27969_Transcript_1/2_Confidence_0.750_Length_373	181.736	PREDICTED: general transcription factor IIH subunit 3 [Vitis vinifera] &gt;gi|302141830|emb|CBI19033.3| unnamed protein product [Vitis vinifera]
leaf	539	181.717	hypothetical protein SORBIDRAFT_07g021050 [Sorghum bicolor] &gt;gi|241940732|gb|EES13877.1| hypothetical protein SORBIDRAFT_07g021050 [Sorghum bicolor]
leaf	Locus_16961_Transcript_1/3_Confidence_0.400_Length_322	181.442	alcohol dehydrogenase I [Oryza rufipogon]
leaf	Locus_37842_Transcript_1/1_Confidence_0.000_Length_280	181.38	No hits found
leaf	Locus_27950_Transcript_3/6_Confidence_0.519_Length_1050	181.264	pentatricopeptide repeat-containing protein, putative [Ricinus communis] &gt;gi|223530169|gb|EEF32080.1| pentatricopeptide repeat-containing protein, putative [Ricinus communis]
leaf	Locus_33200_Transcript_2/3_Confidence_0.556_Length_687	181.256	unknown [Musa acuminata]
leaf	745	181.174	PREDICTED: protein Dr1 homolog [Vitis vinifera] &gt;gi|297734148|emb|CBI15395.3| unnamed protein product [Vitis vinifera]
leaf	2371	181.148	unknown [Picea sitchensis]
leaf	1484	181.025	predicted protein [Populus trichocarpa] &gt;gi|222845539|gb|EEE83086.1| predicted protein [Populus trichocarpa]
leaf	Locus_32547_Transcript_1/1_Confidence_0.700_Length_449	180.979	PREDICTED: uncharacterized protein LOC100255054 [Vitis vinifera]
leaf	Locus_33762_Transcript_1/1_Confidence_0.000_Length_285	180.977	zinc finger C3HC4-type protein, partial [Mimulus glabratus var. fremontii]
leaf	3857	180.955	No hits found
leaf	3607	180.884	hypothetical protein SORBIDRAFT_01g028940 [Sorghum bicolor] &gt;gi|241918779|gb|EER91923.1| hypothetical protein SORBIDRAFT_01g028940 [Sorghum bicolor]
leaf	Locus_22004_Transcript_7/8_Confidence_0.385_Length_1353	180.854	hypothetical protein VITISV_014078 [Vitis vinifera]
leaf	Locus_19125_Transcript_3/4_Confidence_0.429_Length_437	180.723	fatty acid hydroperoxide lyase [Hordeum vulgare]
leaf	Locus_23625_Transcript_1/1_Confidence_0.000_Length_345	180.708	No hits found
leaf	Locus_34321_Transcript_1/1_Confidence_0.667_Length_301	180.659	amidase family protein [Populus trichocarpa] &gt;gi|222857926|gb|EEE95473.1| amidase family protein [Populus trichocarpa]
leaf	Locus_34231_Transcript_1/1_Confidence_0.000_Length_697	180.619	uncharacterized protein LOC100381783 [Zea mays] &gt;gi|223945721|gb|ACN26944.1| unknown [Zea mays]
leaf	Locus_31390_Transcript_2/4_Confidence_0.750_Length_1165	180.602	hypothetical protein SORBIDRAFT_03g032510 [Sorghum bicolor] &gt;gi|241928205|gb|EES01350.1| hypothetical protein SORBIDRAFT_03g032510 [Sorghum bicolor]
leaf	Locus_38805_Transcript_1/1_Confidence_0.000_Length_269	180.568	No hits found
leaf	Locus_35192_Transcript_1/2_Confidence_0.667_Length_246	180.551	PREDICTED: uncharacterized protein LOC100260976 [Vitis vinifera]
leaf	Locus_31381_Transcript_1/1_Confidence_0.667_Length_546	180.476	photosystem I subunit H [Lycoris radiata]
leaf	Locus_12789_Transcript_5/6_Confidence_0.389_Length_451	180.387	chaperonin TCP-1/cpn60 [Hyacinthus orientalis]
leaf	795	180.304	predicted protein [Hordeum vulgare subsp. vulgare]
leaf	Locus_32648_Transcript_1/2_Confidence_0.333_Length_348	180.266	hypothetical protein POPTRDRAFT_246659 [Populus trichocarpa] &gt;gi|222861244|gb|EEE98786.1| hypothetical protein POPTRDRAFT_246659 [Populus trichocarpa]
leaf	Locus_34300_Transcript_1/1_Confidence_0.000_Length_306	180.19	unknown [Zea mays]
leaf	Locus_29528_Transcript_2/3_Confidence_0.600_Length_411	180.169	hypothetical protein SORBIDRAFT_10g030160 [Sorghum bicolor] &gt;gi|241915817|gb|EER88961.1| hypothetical protein SORBIDRAFT_10g030160 [Sorghum bicolor]
leaf	Locus_35723_Transcript_1/1_Confidence_0.000_Length_263	180.135	No hits found
leaf	Locus_28257_Transcript_2/5_Confidence_0.632_Length_665	180.074	PREDICTED: two-component response regulator-like PRR95-like [Cucumis sativus]
leaf	1720	180.055	putative dihydroflavonol 4-reductase [Anthurium andraeanum]
leaf	Locus_24016_Transcript_5/6_Confidence_0.524_Length_1399	180.043	PREDICTED: protein OBERON 2 [Vitis vinifera]
leaf	Locus_33188_Transcript_1/1_Confidence_0.000_Length_323	180.035	hypothetical protein VITISV_014803 [Vitis vinifera]
leaf	Locus_36874_Transcript_1/1_Confidence_0.000_Length_385	179.953	hypothetical protein [Zea mays] &gt;gi|223950175|gb|ACN29171.1| unknown [Zea mays] &gt;gi|414880081|tpg|DAA57212.1| TPA: hypothetical protein ZEAMMB73_246708 [Zea mays] &gt;gi|414880082|tpg|DAA57213.1| TPA: hypothetical protein ZEAMMB73_246708 [Zea mays]
leaf	Locus_657_Transcript_68/72_Confidence_0.061_Length_950	179.924	PREDICTED: LOW QUALITY PROTEIN: transcription factor GTE2-like [Vitis vinifera]
leaf	Locus_5673_Transcript_5/6_Confidence_0.429_Length_1229	179.846	polyadenylate-binding protein, putative [Ricinus communis] &gt;gi|223533518|gb|EEF35258.1| polyadenylate-binding protein, putative [Ricinus communis]
leaf	Locus_6175_Transcript_2/4_Confidence_0.824_Length_628	179.419	AT1G06680 [Arabidopsis thaliana]
leaf	3805	179.339	gcip-interacting family protein-like [Oryza sativa Indica Group]
leaf	Locus_12435_Transcript_2/3_Confidence_0.333_Length_626	179.316	PREDICTED: vacuole membrane protein 1-like [Glycine max]
leaf	Locus_18216_Transcript_1/2_Confidence_0.500_Length_263	179.281	No hits found
leaf	Locus_38454_Transcript_1/2_Confidence_1.000_Length_277	179.186	No hits found
leaf	Locus_12999_Transcript_9/10_Confidence_0.200_Length_2123	179.185	pyruvate decarboxylase [Citrus sinensis]
leaf	Locus_37360_Transcript_1/3_Confidence_0.714_Length_441	179.181	predicted protein [Hordeum vulgare subsp. vulgare] &gt;gi|326510001|dbj|BAJ87217.1| predicted protein [Hordeum vulgare subsp. vulgare] &gt;gi|326515178|dbj|BAK03502.1| predicted protein [Hordeum vulgare subsp. vulgare]
leaf	Locus_13336_Transcript_2/6_Confidence_0.579_Length_686	179.174	hypothetical protein ZEAMMB73_109111 [Zea mays]
leaf	1441	179.158	PREDICTED: uncharacterized protein LOC100256535 [Vitis vinifera] &gt;gi|297734677|emb|CBI16728.3| unnamed protein product [Vitis vinifera]
leaf	Locus_33338_Transcript_2/3_Confidence_0.429_Length_411	179.156	PREDICTED: 60S ribosomal protein L37-1-like [Vitis vinifera]
leaf	Locus_3574_Transcript_1/1_Confidence_0.750_Length_215	179.118	carotenoid cleavage dioxygenase [Lilium brownii var. viridulum]
leaf	2630	179.048	zeta-carotene desaturase [Narcissus tazetta var. chinensis]
leaf	530	179.002	PREDICTED: serine/threonine-protein phosphatase 2A regulatory subunit B&apos;&apos; subunit gamma [Vitis vinifera] &gt;gi|297736895|emb|CBI26096.3| unnamed protein product [Vitis vinifera]
leaf	Locus_650_Transcript_7/10_Confidence_0.300_Length_1458	178.985	unknown [Lotus japonicus]
leaf	1462	178.877	putative aldose reductase [Oryza sativa Japonica Group] &gt;gi|125602658|gb|EAZ41983.1| hypothetical protein OsJ_26532 [Oryza sativa Japonica Group] &gt;gi|215737302|dbj|BAG96231.1| unnamed protein product [Oryza sativa Japonica Group]
leaf	Locus_23485_Transcript_1/2_Confidence_1.000_Length_385	178.829	PREDICTED: 40S ribosomal protein S27-2 [Vitis vinifera] &gt;gi|147771740|emb|CAN78160.1| hypothetical protein VITISV_040920 [Vitis vinifera]
leaf	Locus_20989_Transcript_2/3_Confidence_0.333_Length_549	178.812	hypothetical protein SORBIDRAFT_03g029230 [Sorghum bicolor] &gt;gi|241930193|gb|EES03338.1| hypothetical protein SORBIDRAFT_03g029230 [Sorghum bicolor]
leaf	Locus_14465_Transcript_2/3_Confidence_0.556_Length_371	178.784	No hits found
leaf	690	178.758	PREDICTED: F-box/ankyrin repeat protein SKIP35-like [Vitis vinifera]
leaf	944	178.691	RecName: Full=CASP-like protein GSVIVT00013502001
leaf	Locus_32630_Transcript_1/1_Confidence_0.000_Length_407	178.685	No hits found
leaf	Locus_33001_Transcript_1/1_Confidence_0.000_Length_630	178.684	TPA: hypothetical protein ZEAMMB73_228066 [Zea mays]
leaf	Locus_31384_Transcript_1/1_Confidence_0.000_Length_569	178.603	unknown [Lotus japonicus]
leaf	Locus_34535_Transcript_3/5_Confidence_0.571_Length_729	178.431	uncharacterized protein LOC100278212 precursor [Zea mays] &gt;gi|195605980|gb|ACG24820.1| hypothetical protein [Zea mays] &gt;gi|195628092|gb|ACG35876.1| hypothetical protein [Zea mays] &gt;gi|413944509|gb|AFW77158.1| hypothetical protein ZEAMMB73_638350 [Zea mays]
leaf	1377	178.422	PREDICTED: probable cysteine synthase, chloroplastic-like [Vitis vinifera] &gt;gi|296085861|emb|CBI31185.3| unnamed protein product [Vitis vinifera]
leaf	Locus_37958_Transcript_1/1_Confidence_0.000_Length_229	178.281	No hits found
leaf	Locus_32370_Transcript_1/2_Confidence_0.833_Length_601	178.243	No hits found
leaf	Locus_23445_Transcript_1/2_Confidence_0.500_Length_303	178.226	PREDICTED: uncharacterized protein LOC100263775 [Vitis vinifera]
leaf	Locus_13237_Transcript_2/5_Confidence_0.286_Length_454	178.22	predicted protein [Populus trichocarpa] &gt;gi|222865823|gb|EEF02954.1| predicted protein [Populus trichocarpa]
leaf	Locus_8161_Transcript_1/3_Confidence_0.625_Length_295	178.128	PREDICTED: probable FKBP-type peptidyl-prolyl cis-trans isomerase 2, chloroplastic-like [Glycine max]
leaf	3629	178.058	predicted protein [Hordeum vulgare subsp. vulgare]
leaf	Locus_22017_Transcript_6/12_Confidence_0.391_Length_1714	177.995	sulfate transporter, putative [Ricinus communis] &gt;gi|223546963|gb|EEF48460.1| sulfate transporter, putative [Ricinus communis]
leaf	3564	177.787	PREDICTED: uncharacterized protein LOC100827219 [Brachypodium distachyon]
leaf	Locus_20764_Transcript_1/1_Confidence_0.500_Length_237	177.663	No hits found
leaf	Locus_35364_Transcript_1/1_Confidence_0.500_Length_415	177.572	Os11g0490800 [Oryza sativa Japonica Group] &gt;gi|255680107|dbj|BAH95276.1| Os11g0490800 [Oryza sativa Japonica Group]
leaf	2667	177.42	PREDICTED: uncharacterized protein LOC100783014 [Glycine max]
leaf	Locus_152_Transcript_2/11_Confidence_0.304_Length_681	177.24	SUI1 A protein [Opuntia streptacantha]
leaf	Locus_10559_Transcript_2/7_Confidence_0.467_Length_879	177.155	ATP binding / kinase/ protein serine / threonine kinase [Vitis vinifera]
leaf	2486	177.09	hypothetical protein SORBIDRAFT_03g032560 [Sorghum bicolor] &gt;gi|241928209|gb|EES01354.1| hypothetical protein SORBIDRAFT_03g032560 [Sorghum bicolor]
leaf	Locus_13131_Transcript_2/6_Confidence_0.588_Length_1039	177.061	hypothetical protein SORBIDRAFT_06g020750 [Sorghum bicolor] &gt;gi|241937881|gb|EES11026.1| hypothetical protein SORBIDRAFT_06g020750 [Sorghum bicolor]
leaf	1839	176.841	histone h4, partial [Cysticapnos vesicaria]
leaf	1146	176.82	transaldolase 2 [Oryza sativa Indica Group]
leaf	Locus_2924_Transcript_7/12_Confidence_0.309_Length_1031	176.739	predicted protein [Populus trichocarpa] &gt;gi|222866131|gb|EEF03262.1| predicted protein [Populus trichocarpa]
leaf	2491	176.586	hypothetical protein VITISV_015539 [Vitis vinifera]
leaf	3618	176.513	hypothetical protein VITISV_040251 [Vitis vinifera]
leaf	3957	176.501	PREDICTED: pentatricopeptide repeat-containing protein At2g35130-like [Vitis vinifera]
leaf	Locus_31464_Transcript_1/3_Confidence_0.667_Length_441	176.429	PREDICTED: mitochondrial ubiquitin ligase activator of nfkb 1 [Vitis vinifera] &gt;gi|296086688|emb|CBI32323.3| unnamed protein product [Vitis vinifera]
leaf	Locus_27726_Transcript_1/2_Confidence_0.333_Length_540	176.314	hypothetical protein OsI_10013 [Oryza sativa Indica Group]
leaf	4033	176.294	unnamed protein product [Vitis vinifera]
leaf	Locus_7719_Transcript_11/12_Confidence_0.250_Length_962	176.262	PREDICTED: uncharacterized protein LOC100842729 [Brachypodium distachyon]
leaf	Locus_3822_Transcript_3/12_Confidence_0.316_Length_1242	176.242	hypothetical protein SORBIDRAFT_01g039850 [Sorghum bicolor] &gt;gi|241921971|gb|EER95115.1| hypothetical protein SORBIDRAFT_01g039850 [Sorghum bicolor]
leaf	Locus_8886_Transcript_4/4_Confidence_0.357_Length_747	176.196	unknown [Glycine max]
leaf	Locus_10591_Transcript_1/4_Confidence_0.429_Length_297	176.071	PREDICTED: photosystem I P700 chlorophyll a apoprotein A1-like [Brachypodium distachyon]
leaf	1390	176.017	PREDICTED: uncharacterized protein LOC100832056 [Brachypodium distachyon]
leaf	Locus_21324_Transcript_1/3_Confidence_0.714_Length_829	175.87	Vesicle-associated membrane protein, putative [Ricinus communis] &gt;gi|223536924|gb|EEF38562.1| Vesicle-associated membrane protein, putative [Ricinus communis]
leaf	Locus_611_Transcript_4/7_Confidence_0.536_Length_853	175.85	unknown [Picea sitchensis]
leaf	2887	175.818	uncharacterized protein LOC100306498 [Glycine max] &gt;gi|255628715|gb|ACU14702.1| unknown [Glycine max]
leaf	1742	175.79	No hits found
leaf	Locus_24721_Transcript_1/1_Confidence_0.500_Length_357	175.714	No hits found
leaf	464	175.693	PREDICTED: serine/threonine-protein kinase AFC2 [Vitis vinifera] &gt;gi|297733679|emb|CBI14926.3| unnamed protein product [Vitis vinifera]
leaf	Locus_7071_Transcript_4/5_Confidence_0.538_Length_1213	175.551	unnamed protein product [Vitis vinifera]
leaf	2696	175.548	hypothetical protein VITISV_028701 [Vitis vinifera]
leaf	3120	175.524	unnamed protein product [Vitis vinifera]
leaf	Locus_16030_Transcript_5/6_Confidence_0.448_Length_789	175.469	reductase 1 [Hydrangea macrophylla] &gt;gi|40781603|gb|AAR89811.1| reductase 1 [Hydrangea macrophylla]
leaf	Locus_19767_Transcript_1/1_Confidence_0.000_Length_377	175.465	hypothetical protein SORBIDRAFT_07g022950 [Sorghum bicolor] &gt;gi|241941980|gb|EES15125.1| hypothetical protein SORBIDRAFT_07g022950 [Sorghum bicolor]
leaf	Locus_1221_Transcript_3/9_Confidence_0.500_Length_837	175.416	predicted protein [Populus trichocarpa] &gt;gi|222840864|gb|EEE78411.1| predicted protein [Populus trichocarpa]
leaf	Locus_35315_Transcript_1/2_Confidence_0.800_Length_614	175.329	hypothetical protein OsI_02148 [Oryza sativa Indica Group]
leaf	1191	175.286	hypothetical protein [Glycine max]
leaf	Locus_36344_Transcript_1/1_Confidence_0.000_Length_295	175.204	oleoyl-ACP thioesterase [Elaeis oleifera]
leaf	Locus_34784_Transcript_1/1_Confidence_0.000_Length_272	175.17	plastidic glucose-6-phosphate dehydrogenase [Cucurbita pepo]
leaf	Locus_15528_Transcript_3/10_Confidence_0.360_Length_2158	175.169	PREDICTED: T-complex protein 1 subunit alpha-like [Vitis vinifera] &gt;gi|297734570|emb|CBI16621.3| unnamed protein product [Vitis vinifera]
leaf	918	175.121	PREDICTED: ribulose-phosphate 3-epimerase, chloroplastic-like [Vitis vinifera]
leaf	3709	174.843	PREDICTED: heat shock cognate 70 kDa protein 4-like [Brachypodium distachyon]
leaf	2651	174.843	hypothetical protein ZEAMMB73_122939 [Zea mays]
leaf	Locus_19178_Transcript_1/1_Confidence_0.000_Length_268	174.698	conserved hypothetical protein [Ricinus communis] &gt;gi|223535264|gb|EEF36941.1| conserved hypothetical protein [Ricinus communis]
leaf	Locus_490_Transcript_7/10_Confidence_0.333_Length_1959	174.625	PREDICTED: splicing factor 3A subunit 3-like [Glycine max]
leaf	Locus_37089_Transcript_1/2_Confidence_1.000_Length_720	174.624	putative oligosaccharyl transferase STT3 protein [Vitis vinifera]
leaf	3316	174.48	hypothetical protein SORBIDRAFT_02g029010 [Sorghum bicolor] &gt;gi|241925991|gb|EER99135.1| hypothetical protein SORBIDRAFT_02g029010 [Sorghum bicolor]
leaf	223	174.465	unknown [Solanum bulbocastanum]
leaf	Locus_34010_Transcript_2/3_Confidence_0.800_Length_622	174.459	unnamed protein product [Vitis vinifera]
leaf	Locus_23838_Transcript_1/2_Confidence_0.500_Length_398	174.411	ethylene-responsive transcriptional coactivator [Elaeis guineensis]
leaf	Locus_29915_Transcript_1/4_Confidence_0.286_Length_357	174.314	predicted protein [Populus trichocarpa] &gt;gi|222866072|gb|EEF03203.1| predicted protein [Populus trichocarpa]
leaf	Locus_10761_Transcript_6/7_Confidence_0.533_Length_779	174.093	conserved hypothetical protein [Ricinus communis] &gt;gi|223539529|gb|EEF41117.1| conserved hypothetical protein [Ricinus communis]
leaf	Locus_30163_Transcript_1/5_Confidence_0.500_Length_851	173.959	Os06g0645400 [Oryza sativa Japonica Group] &gt;gi|255677271|dbj|BAH93657.1| Os06g0645400 [Oryza sativa Japonica Group]
leaf	Locus_23892_Transcript_3/4_Confidence_0.368_Length_958	173.952	Os02g0270200 [Oryza sativa Japonica Group] &gt;gi|113536049|dbj|BAF08432.1| Os02g0270200 [Oryza sativa Japonica Group]
[truncated: 29,245 more rows]
